# Supplementary material for: GenoTypeMapper: graphical genotyping on genetic and sequence-based maps
Source: Plant Methods. 2020 Sep 10;16:123. doi: 10.1186/s13007-020-00665-7 (PMC7488165; doi:10.1186/s13007-020-00665-7)
Supplement: Supplementary file 5 — Additional file 5: Table S2. In total, 7,245 iSelect markers with physical and genetic positions. [file 13007_2020_665_MOESM5_ESM.xlsx]

## Sheet: READ_ME
READ_ME
Sheet	Description
Table S2	In total, 7,245 iSelect markers with physical and genetic positions.
Further information:
Raw_BLAST_results	The markersequences [33] were aligned to the Zavitan genome [16]. This is the raw BLAST-result.
Marker_classification	A classification of the BLAST-results. For more details see text and Figure S3.

## Sheet: Available_15k_iSelect_markerseq
All_available_markers	Sequence
BobWhite_c10215_242	GCGTCATGATCCACTCGGCTCGGCCACGCCAGATTCAGATAGTAGGAAAT[A/G]TCAGGTGCTTGACTAGGACAGTTCCCGAGACCGTGTCCGGGCAATTAAGA
BobWhite_c10448_80	GACAGCAAAATTCAACAGGAGGAACAGAGCGCTGAAATTACAGAATTGCT[A/C]TAAAACAACGAGTAACTTGTTTTGCATTTTAGCACAAGCCTTAGACGAAA
BobWhite_c10529_1331	CGGGAGGACAATCTACCAACGTACAAGCGTGCGTTTCCATAACGATCATC[A/G]taacgaggcatctcctcgggagcagcggggcggcggcggagcagaaccct
BobWhite_c10539_201	GTGCGCAACGGAGAGAGAAACGTAGCTGGCATGAGTTCCAAGGTATCGAC[A/G]CTCATGAGATGTTTGGAGCGGTTTACCAGGGCTGAGAGGCTAGATGCTGA
BobWhite_c1059_1825	ACAAGAAAGATGAACAGCATGCTCCAGCATCTTATAGCATTTTGTGTATC[A/G]ttccaccatcaaaggttgatgatactaaagaaaagggggtttcagttgaa
BobWhite_c10610_1096	CGTCAAGTTCACAGGTGCTAACACTTACTGTACCTTCACAAACTTGATGC[A/G]TCATCGGATATTCAGCAGCAGCAACAGGGATACCAATCAGACGATGCATG
BobWhite_c10610_149	CGCTCGCGTCTGACATAGCATATGATACTTGTTCTTTTTGAGCTTCCAAT[A/G]CTTCTAGACAATATGTCTGGTTGATAAGCTTTTGGTGTGCCTGAACTTTT
BobWhite_c1085_412	TAACCATTTCATTTTGCAACCAGACATGCTCATGCACCATCATCATCTTC[A/G]acagtgttgacgcgctcgcactcatcgatccattcgctgtatatatcaat
BobWhite_c10901_578	atggcaaaagttgttgaaggccatcgcagatacttggggttcaagaagac[A/G]GTGCTACTAGACCGGAAACTTATAGTTGAGCTGGTCGATGAGTACAAAAA
BobWhite_c11327_248	AGCCGCAGCGTCTCCTTCACCACCATCTTCAGGTATTTGAGCTTGGGCAT[A/G]TCGTCGTGCTGCAGGAGCTCTGTCTTGCCTCCGACAGCCCTGATTTCGTC
BobWhite_c11495_120	CCTCATACCAGAACTACAACAAATCGAAACATGTCCATCAGAAAGGTACA[A/G]ACGTGCACAGTTCATCGGCTCCGGACGAGCAAAATACCAAATCACCATCG
BobWhite_c12428_371	AGGGACAAGAGCACCTGCTTGATACGCTCTCTGATTTCGGCGTCAATCAG[A/G]TTACCATCACTGTCAAACTTGGGCGGCTGCTGAAATGCTTGGACGAACAG
BobWhite_c12977_65	GATTTATTGAGTGCGCGCACCTGCACCATTATGCCCACACAGATGGACGG[A/C]CAGAGTGGTACGTTGCCAGGTTGGTTCATACAGGATGCAGCCCCGCACCA
BobWhite_c13202_462	ACAAAGAAATTTGAGAAATTGATTACTGATAAGAAAGAAGTCGACGGTTT[A/G]cctgcctcagctcttggcttagcagcacagactgctgttcgaaggtcatg
BobWhite_c1361_1187	CTTTCTGTAGATCTCTGGGCACTTTCGTCACCTTCATCATCCGCATCAGC[A/G]TCATTCTCTCCAGCAAACTCAGCTGCTCTAGTTCTACCAGCAGAAACTTC
BobWhite_c14141_197	tgaaatctctcaaacactgatccctggagtgaagaataattggggaactg[A/G]AGAGTTGATGCTTGATCTGAGGCGTGGAATGACTCCAAAATATTATTGTC
BobWhite_c14966_231	TCCCCCGCTCGCCGACCAACAAGCGAAGAGCTGCTCCGGTTGCTCTCCGG[A/C]GAGGGAGAGCCGCCTCACCTCCCGCTAGAGTTCTCGCCGTCCCCACCTGG
BobWhite_c15352_394	CGAGTAGGAATTAGTGTACATCCAAGAAATATGAACATCTTACAACAACA[A/G]CAAATTCTCCAACCCTATAAACGCGGGCGAACCTAGACCGGGACGGCGGC
BobWhite_c15763_205	GAAGATCTCCAACCTTTTGATGCAGAGGCATTTGTTGAAGCCATTTTCCC[A/G]TAAATTTGACCCTGTTACTAGTGTTTCTCATGTAACAAGATTTTGGCTAA
BobWhite_c16916_658	ATCTGATGCAAGAGATTTCGGTGGGTAAGCATCACGCCTTTTGGTGTGCC[A/G]CTTGTTCCACTGGTATATATTAGAGTCGCAACATCTTCTGGAATAATGGC
BobWhite_c17191_297	aattattctgaatgtacagataaaaaacaagcactaaaccataataggtg[A/G]ATCTATTCTCTCGGAAGCAATTTACATCTTGGAGGCAGCCATCACAACCA
BobWhite_c18540_97	AGGAATCCACGTACACTCGTATTGCACAATATTATCAAAATTTCGGATAC[A/G]CTGATTACCGAGATTGTGCACAAGAAATGTAACCCTGCGGACGACATTAC
BobWhite_c18566_106	GCCACGGACACGGGCAATGGCGCGTCGCTGTTGCTTCCCTCCCACACATC[A/C]TTCATTCATTCAGGAAGAAAAAGGAAGCAGCAACAGAGACGACGTCTCAC
BobWhite_c18721_190	GCATCAGACATATACAGTCTTGGTATTATAATTATGGAGATTCTGACAGG[A/G]gagaaggggtatcaggaagaacaggatgtagttgagaattggatgaatcg
BobWhite_c19346_434	CAAACTGGCATTGCACCTGACCTGTGCTGTGTAGCTTCAGACAATTACTT[A/G]CTTGCATCAGTTTTGACAGAACGGTCTTGTGATTTTWGTGTCATTGTCAC
BobWhite_c19647_159	TCAGTGTTGTCTTCAGAATTATAGACACCTCATTCTATAAGGAGGCCGCC[A/G]CCAAGAAGAGCGAGGTTGTGTCAATGGACTCAGGTGCGTGCACTCGTTGG
BobWhite_c20051_53	GGAATTGTCTGGTCTCAAGATGGAGCTGTATGGCAGTGGAGAAGATTCCG[A/G]TGAAGTTAAAGCATCAGCTGAGAAACTCAGTCTGGACGTTAGAGTCTATC
BobWhite_c2022_245	ACACCAAAACAAGAGCAGCGGTGGTCGCCGAAATAGCTAACAACCTTGTC[A/G]CCCCTGTCATTGGTGAGGCCAACTTGGCAGCATACAGAGCGGGCTTCAAC
BobWhite_c2027_215	TACAGGACCCATCACTTTGTGCGCAGCATGAGGCCATCCTACATCTACGC[A/G]AGCTCTCGCGACGACCTCTTCAGCCTCGCGTGGGACATCGTCATACCTTG
BobWhite_c20306_88	TGCTCTACTGCTTCAACTGGGAGCTCCCTGATGGGGTGAGCTGTGAGGAT[A/G]TCAACATGGAGGAGGCAGGGGCGCTGACTTTCCGAAAGAAGACGCCACTC
BobWhite_c20374_162	ACCTGACAGAGAAGTTCGGCATCGTCATGAAGAAGGCCACGCCGCTGGTC[A/G]CCGTTCCGACGCCGAGGCTTTCCAGACCCGAGCTCTATTCCGCATAGATA
BobWhite_c20382_117	ccctgattctcgagaagcaagtcagggaactggaaatagaaagaagttcc[A/C]TGGTTATTGAAGACGAGGAGAGCGTGAAGGACTACTATGATCTCTTACAG
BobWhite_c20453_589	atatcatttacacaaggcttcctaaagtagtatgtaaccttctcggcgac[A/G]ATGCGGTCGCCGACGTCGTAGGTGGGGAACATGGAGAGGGAGGGGATGAA
BobWhite_c20514_70	CATCTTGAATTGGACCGAGATCCAGTGCGTCGACCTCACACAGTCTCTCC[A/G]ggaaggagttcgcagctcgcgtaggtgttcggttgctgaaggcaccttca
BobWhite_c20692_123	gagaagaaggtgcggtatcagagcaggaaactacttgcggagcagcgtcc[A/C]CGGGTGAAGGGTCAGTTTGTTCGGCAAGAGCAGAACATCCAAGCAAGCTA
BobWhite_c20782_697	ATCTCCCTCTTTATCTGCACAATTAGGCCAATCCTCGAAACCTTCTCCTT[A/G]TCGATCATCTTTATCGCAACAGCCTGTCCACCTGCGAGATTCCGACCATA
BobWhite_c22086_444	ATTGGAGGGGATGTCTGTCCTTCTCTGTCCTGGCAATCATCACTTGATTC[A/G]CTGTGAACAGCTCCTTTCACCTTTTTAACTTAGTTGGGTTTTGCTGGAAG
BobWhite_c22176_230	CAAATGACTGTGGGATGACAATATACAACCACGAGAGTTCCCAAGGATAG[A/G]CTATCATGAGGAAGTGGATCATGTACGAGCACATTAACTAGATTAAACAA
BobWhite_c22638_135	CGCCAGCTCTTGCCCAGGTTTTCATGCCCTCTTAGTTATGGTGCAGGGGC[A/G]CATCATCTAGTGAGCGTAGTTTAGTCAAGATTGATCACGGACTTGGTTTG
BobWhite_c23224_196	ATGGAAGCTCTCAAGGTAAGGTGCATGGATGGCGATGGAAGAATGAAGAG[A/G]GCATGCATATTACTGCATTTAGAAGAACAAAGGTTAATAAATTAGTTTCT
BobWhite_c23392_496	GCCGTCCTCCTTCCAAGTCTGGGAGCTTCATACACAATGGTAGTCTGCTG[A/C]TGATATCTGGAAGCACGGTTACTTGAATTTGCTTGTTGCGCGCCTAAATT
BobWhite_c23887_53	GGGGTCGGATGCAGCAGCCACCGAAGCAGGAGGTTCCACCTACCGCCGAC[A/C]ccaacaacagggccatgttctacaatgatatgtcgcctcggaatgagatg
BobWhite_c24457_126	GATGGGAAGGTTGCAAAGGAGGTCACTGGTGCGAAGATTGATGAATTAGC[A/G]CGTGCAATTGAGGAAGTGAAGTCAAGCTGAGCAATTCCCTGGAAAGAAAT
BobWhite_c25527_133	CAGCAAAAGCAACAAATGCTTCAACAACAGTTCCCAATACAGCAACAGTC[A/G]CAGAAACAGCAGCAAGTACAGATGCAGGTTCCACAGCTTCATGCTGGAAA
BobWhite_c2568_115	CCGCCTAGCCGTGAAAAAACTGCCGGCAGGTCAACCAGGAGATCAATTAC[A/G]CCACGTAGTAGCATACTAAACACCACTGGCTAATTACTACTAGTAGTAGT
BobWhite_c27364_124	CCACTGAAACACCATTAAGCTAAGGGTACACATTGTCCTAGCTGGTTCTG[A/C]CTAGATGTTCATTGTCAATCAACATTTATACATGTGTGACATGCATCTGG
BobWhite_c27617_294	TCGAATCATAAGGATCTTGTGAAACTGCAAGCTGTGATACGCGGGCATCT[A/G]GTTAGGCGGCAGGCTGCAGAATCTTTACAATGCTTGCTTGCTATTGTTAA
BobWhite_c27751_206	cagttccagctaaattgcaccgcactgcaaggaaaaaagggatgcccagc[A/G]GTGCGGCCGTGCGGCGAAGGGCTCAATCTTGGGCAGACAAGTGGCGCCGG
BobWhite_c28058_232	TGAAAATTCAAGGACACCATACATGACAAGCAACTGACGAGTGCATGATA[A/G]TGACCACAACTCACAAGGACACGGTAAACCGGTGGGTAAACTAACCGTAG
BobWhite_c28090_175	ACAGTGTACATGGGGGCATCAGCTTTCGAAACCATATTAATTTACACTTC[A/C]AGAATAAGATCTAGTCGTTATGGTATTCAAAACTTTGTATAGAAACGAAT
BobWhite_c28409_462	TTGCTTCCGTTAGTAGTCACCTCCCCTGATTTCGTAGTAATAATTTCGAC[A/G]TCCCTGTACATTGGCGCATCACCACCATCAATCATCAGCAGATAGTAGAT
BobWhite_c2844_569	GTACCATGTATGATAGGGCCTAATAGCACAATTTGTGTATCTAAAACCAT[A/C]TCCTGGTTTTCTTCCTGGAATCAATGGCAAATTGTAAATTGTGCATCTAR
BobWhite_c2892_167	CATTAAACAACATACAGTCTGCTTATTAACATACAGCTAACCGGGCGAGC[A/G]CGGATCAGAGCGCCACCATGCGCCAGGGCGGAAGGAAGGGGTCCGCCTCG
BobWhite_c29014_449	AGCGTTTCGTCTAATCGATCGATTTTGTCAGTCGATGTTCTGTCTGAGCT[A/C]tgctgggctgctgcatcaggtcaaatttggttgtaacagggawgttttgt
BobWhite_c30232_154	CGTTGGAAGGGAGCAAACCCTCCGTCGCCTATTTAGCCGAGACCCCGAGC[A/G]TGGTCTTCTCCATCCCACATCCCATCCCATCCGCAGCGGCTTTATTACCT
BobWhite_c30662_274	GGAGTTAGAGGGTTCCCTGGCAGCTTCCAGTCCTCAACAAGCAGTGTTCC[A/G]TCTGGCAAATCTCTCATGTATTTCGGTCTTTTTCTTGCCAGTGGCATTTT
BobWhite_c31163_694	GAAGAGATCTATCTCGCTGGGTTGAAGGGAGGAAGAGGTAGGCATTCAGA[A/G]CCGCGCCGTAGGTACGTGCGTGCTTGCTTGTTTTCCAGACGATGACGGGG
BobWhite_c33018_649	CATTCTTCTAAGCAGTACTGTACTTTATATATTGTTCAAGGTTTTTAATC[A/G]TGGTTTATGCAATTGGTAAATGTAAGCCCAACTCAAGAC
BobWhite_c332_340	GTGCCATCTGAAGAAACTATTTCCTTCCGTAATGTGGATATTGTGACCCC[A/G]TCGCAAAAGCTATTGGCTAGCCAATTGTCTTGTGATGTGTCTCAAGGAAA
BobWhite_c33464_133	TGATAACAATAGATCTGCAGCAGCATAATTTTTGTGAGTGTCAGAAATGC[A/G]TATTATGTATTTGTAGCCTATGCCAAACATAGTTACCCGATAAGCATTAC
BobWhite_c35035_317	TCACAGCTATCAGAGGCCCTTGGGAAGTTGTACGGCCAATCGAGGCAAGG[A/G]TCGAGCAGCGACACTGTCGAACCATCGAAGCCTCGGGGTGGCGCTCATGA
BobWhite_c35398_181	ATGCATGGCCTTGTTGGAAGCACCTGTGCAGCATATTTGTAGTATATTGT[A/G]ATATTCCATGGTGTAATGCACACTATATACATTTGTGCACCCATTCACCC
BobWhite_c36070_89	GAACAGCAAATATCATCCGAGGCAAAGACGAATACACGTTTGGATTCATA[A/C]GCTCCAAAGCACCCACTTTAATTTCATTTGCTGGATTACAGGTAAGTTAC
BobWhite_c36072_272	AACCTGCGGTAAGCAGCCTCTGCGTCGACGTCGGGGCTGTGCTTCGGTTT[A/G]CCGTCTTCGAGCAGTACATCGTTCACGGCGTCTAGAGTGTCGACGAATAA
BobWhite_c36944_167	GGAATGTGTACTCTAGGACCTTCTGGGTGCTGAACCCGGTCACTGGAGCT[A/G]CTCTCGACTTACCGATGGGCCACTCAAAGGAATTGGAGCATGAGCTGGAG
BobWhite_c37325_92	CATGCTCCTGAAGATGTGCCAGAGGCACTAAATGAAAGCCTGAATGATTT[A/G]cagcttgattacttggatctttatcttatccattggccgtttagagtcaa
BobWhite_c3871_735	CATGGCATGCCAGAGAAGAAGTCGTCGAATGAGCTCTGGTCCCTGTCGCT[A/G]GAGATGAAGACGATCTCGAAATCGCTGTTCTTCTCCTTGATCTTGTTGTA
BobWhite_c38833_197	TCGATCAATCAATCCGATCGTTTGGGGATCGGATTGTTAGCTGCTCATGG[A/G]CGGAAGAGAACGAATTGTTCTTGGCTCCTTTGCTGCGGGAATCGCCGCCC
BobWhite_c3902_175	TAGCGGAGAAGCTGGCGGTGGTGAGCATGAGGCACGACAATGCGCAGAAC[A/G]TCATGGCGAAGATGTACAAGGCACTCGATTCACTCTGTCTCAAGGTCATC
BobWhite_c39364_231	TATCCTGCAGTTAATATAGTAATATTAACTGAGGTCTCCTTCGAATATGT[A/G]TTCGGCAGAAAACCATTAACCGAACCCCCTCAGGATAGCTCTCCCGGAAT
BobWhite_c40583_146	GTCTGAAAAGGATGTAGTGGCGTCCTAGACGGGTGCATTGGTGTTTCACT[A/G]CCCAACGAAAATCGGGGCTCACTGGTAATAATAAGTCCTGTTAGTAATTG
BobWhite_c41272_159	GGAGGTGCTCAACCGCGGCGCCAAGTAGCAAGCCGCCGGAGAAGAAGATC[A/G]CGCCGAAGAGCAGTAGATCATCACCCTACTCTGCCAAGTGGTTCATTAGC
BobWhite_c42102_237	ACGTCCTTGATGAACCAGTATCCTGCAATTTGAGTCGCCGTGGACTGATC[A/G]CTTCGGATTGCTTGCCCCCCCTTTTTGTCGAGGTCGTATAGTGTTGGATT
BobWhite_c42181_327	ATTCAGTTGGCCTCGTAGTTGTGCTGTAGTTAATAACAATGGTAAGTTAG[A/G]CTCATGAGGTTGATCATATGGCAGTGCGCTGAAGATGTAAATTGCATGCA
BobWhite_c42349_99	GCTAGCTCAACTCCAAGAAATGGGTTTCTTCGACCCACAGGAGAACATCC[A/G]GGCGCTGTTGGCTACCAATGGGAATGTCCATGCGGCGGTGGAGCGCCTTC
BobWhite_c42601_173	TCACCACGGTCGTCCTGGAACACGCTCCTCGTCGCCTGGTCCACTTCGGC[A/C]tctggcacccctttctggcgaagcgcctgctttatacgccttggacccca
BobWhite_c43135_397	GTGGCTTCCGGGTTCACCGGCAGGATGCACTCCACGAGCACCACCTTGCC[A/G]TGCGCCGGCAGCGCGTCATAGCAGTTCTTAAGTAGTGTTGCACAGTGCTC
BobWhite_c4336_127	AAAGGGGCATGATGAGACGGGAGCTAGAAAGATTATGCACATTCTTACAC[A/G]AAAGATATATTGAAAAACTGACACTATTTCGCCTCATTGATGGAATCAAC
BobWhite_c45623_215	aaggaattcgttgctgaaaactacacagcacccaggatggtcctagcggc[A/G]TCAGGAGTTGAGCATGATGTGCTAGTTTCAATTGCTGAGCCACTTCTCTC
BobWhite_c45848_120	CCAAGGGGCCGGTGGCTCTGCCACAGAGTGAGCTTCTGATGAACCATTTC[A/G]TCGAGGTATGTGCCATGATCTCCTCTGCTCTCCTTGCTAGGCCCTTGGCC
BobWhite_c46772_564	cagaaggtcgcgcggaatggagggcaggactttccaggccatcttcaggc[A/G]CATCTCCTTGCAAGAGGAATAAGCAATTTTGGAAGTTGCTAAGCTCTTAG
BobWhite_c47168_289	GTGGACTGAATGATACTGCGGTCGATCAGGGTCTCCAAGTTCTCAATTGC[A/G]ATGTCTTGGGGTGTGGTGCTCACTGCATCCCCTGGTTGTACATGTACAAG
BobWhite_c47740_85	gaccaaaacaattgtcagttgagctatagatgattgtcacatttgctttc[A/G]GTTTTTGATTCAACAAACCCCACACCAAAACATGAGCTTTCTATGCACCA
BobWhite_c47831_87	CTTGTCAACTGGAAGCAGGCTGAAGATAAGGCACTTGGAGCAAATGACTT[A/G]CTCATCAAGAACATACAGGAGAAATTCAAAGCAAAGAGCGCGAAATCAGA
BobWhite_c48009_52	ttgggtcatcaaattgtgtttagggtcgccgctcttctagttactctctt[A/G]AGTTCATACGTTTCACTATCAGGGTATGGAACTCTTCATGATTTCATACT
BobWhite_c4810_190	GTTGCTGGACTCATCATCTATGCACTCGACTAGTACGACTATACACGAGA[A/G]CATTTGACAGTGGGGATACTAAAGGAGCTCTATTCTTATTTCAAGTTTGA
BobWhite_c4872_97	gcggcgccggcgcatggggaggcgccgctgaaggtgatgatctccggggc[A/G]CCCGCGTCGGGCAAGGGGACGCAGTGCCGCATGATTGTCGAGAAGTATGG
BobWhite_c5096_156	CACCTATCAGCTCCGCGTCGGGTGGCTGCAGATCTCCATGTCGAGCTGCT[A/G]TGGATCTCTGGCGATGCTCCATGTCGGGTCGCTGCGGATCTCCGTGAGCT
BobWhite_c5235_710	TTACCTTTCTCACGGCCTGCGATGACCTGCACTGTGTCGCCGACCCTAAC[A/G]TGCATCTTGTGCAGCATAGGAAGACTGTTTGGCTTACACTTCTTCCGTTC
BobWhite_c53978_99	CGGGTCTCGCCTTGGAAGGCGAAGACAGTGAGGAGAAAGATGAGCCCAAA[A/G]CCGGCGATGTTGAGTAGGAGGACGATCTTGGCTGTGAAAATCTTGGCCTT
BobWhite_c5419_861	TTACGGTGTATTTTTACTCCAGACTTGAAGTGTAACTTACCCCTAGAATT[A/G]CAGTGTATCCCCATCCAGAATTACTGTGTAATTTAACTCATAATTACAGT
BobWhite_c5461_338	GAGCTGGAGGCAACCATGAACCTGAACGCGATGAACCAGTCCGCCAACCC[A/G]TGGCACGTGTCCTTCTCCTACGCCCGGGCACTCCAGAACTCGGTGCTGAA
BobWhite_c555_1485	GAGTGGAGATTCCATTTGAAAAGTTTAAGAGGGAAGCAGAACAGTTCATT[A/C]GTCTCGATCATAAGAATATAGTAAAGGTTGCCAGCTACTGCCACGACCAG
BobWhite_c5564_86	CCGGTTAGGTATGAAATAATGCTTGGCCTAGGTTTGGCGCTTCTGTACCT[A/G]CACCAAGATACGGAGCAGCGCGTGGTGCACAGGGATATCAAGCCAAGCAA
BobWhite_c5782_825	CAAGGAATATCTCGTCTTCAGGCCGCACACGGTCTGCCATTTTGACCTTC[A/G]TTGTAAAACCAAAATCTTCGAATAAGGATGGTTTTGTTAGGTAATCCAAT
BobWhite_c62620_150	ACAAAAAGTACAGCAAGATGGAGCACATATCCTCAAAATTCATTACACGC[A/G]TAAATAAAGAAAAGAGTAAAAAACCATCGCTCACTCACATTATATTTGTT
BobWhite_c6328_410	TAAGAAAGAAATACAGTAATAGCAGCAAATGAAACAAAATGATTACCAAC[A/G]ACCCTAGCTGGGGCAGCAGCTGAGGGAGCATCAATGGACTTGTGCCGCTT
BobWhite_c634_420	CTACATCATAATTTTAATCGTTCTGGCCGTGCTTGTCAGTGTTGTAGTGT[A/C]GTAATTTCTTTTTAGAAGAAACTAAGTCAAGTCCTGTGTAACCACCGTAC
BobWhite_c6527_222	CATCCTTCACTTCACTTGTCATGGAGTACGCTTTACGCCAGCCCAAACAC[A/G]CAATAAATCGTAACATTGACGAGTCGGGAGTGCAACCATCAGGCCTTAAC
BobWhite_c662_148	ATATACTAAAATCCAGTCAAATAATACAAAATTGTGTTATACTTAACACC[A/G]TACATATTTTCTACATCTCTAGAGTCTTGAGGATCATGGGAAGCCCAAAC
BobWhite_c7604_254	CTACCATATACAGACACTTACTGTTGCAGGCATCCATCCACTAGCTATCT[A/G]TCAGCGTTGTGCCTGCTACAACTATACCTCAGCCTGGCCCTCAAGCTTCG
BobWhite_c8048_663	CGACGTGCCATGTTGGTTGTACCTGAGGTTTTTAGAAGCAGTAAAGCAGC[A/G]CCATCAGTTCCTGGGTGCCCACACATACCGGACGGAGCCTGTTTCTGACG
BobWhite_c8113_532	GAGAAGACGGCTGGAACTAGCCCCAGACCGAGCCTCGTAACGGAATAGCC[A/G]tatgccagttcttggttctcactgatcttggtgcttccttggtaggactc
BobWhite_c8674_595	tatccaggggttcttctaccaactaaaatggatgccagtatatcatcatc[A/G]TTAGGAATAGCATCAGTGGTTCTTTGACCATCTGGTGTGCTGGACAAATT
BobWhite_c8879_142	AAGGGGGGCGACTCCATCTTCTCCATGGCTTCAACGGCCATTGCATCCGC[A/G]gtgattgtccttgggttcctgttgcacatctctccaactgttagactgaa
BobWhite_c9351_274	CAGTGCAGTGCCTCCAGTATGACCCAACCTACCGGCCGTCCATGGGCACC[A/G]tcgcccgcgtgatcaactacgccgtcgtgcgggaccagcagggcgtggtc
BobWhite_c9424_243	GCTGCCGCATGGCATTTCTCATCACGGTGCGCGCCAAAAAGAAGAAGAAG[A/C]AGCTGGAACGAATGAGCATCACACATCTGAGCGCCATGCGTCGCGGCCGA
BobWhite_c9704_273	GCACGACCTGTACTACGACTGGCCGCGGCGGCGCAACCTGAACCTGATCC[A/G]GCACCAACTCTCAGGCGACCCGCTGTACGATGTGGAGTGGAACAACGGCA
BobWhite_c9711_71	ctgaaccgcagtccacctgacttggtgctcccctcatgggaactttcaat[A/G]ACCATGTTGCCACCGCAGGAACCACCGCATCCTGATCCACACCCAGCAGA
BobWhite_rep_c48828_217	GCAGCAGACTCTAGCAAGTTCACAACATTCTGATGGAACTCGTCATGTTC[A/G]tccaaaagaatcttgggaactgctgcctgaatgatcgaggctggtcctga
BobWhite_rep_c48835_225	TCATGGGCAAGGCAATGGCGGCCAACCTCCTCCGCCACGGCTTCCGCGTC[A/G]ccgtctggaaccggaccctctccaagtgcgacgagctcgtcgcgatgggt
BobWhite_rep_c49367_405	CTCAGAGCCATCTTTGCTTCCAGCAACGCAAAGTTCTGGCCGATGCAGAT[A/C]CGAGGACCCCCTCCAAACGGGAAGAACGCCGCCGGATGCTTTGCCGCATT
BobWhite_rep_c49991_177	TCGTCGGTCGATCGATCATGTGGTGGTGGTGGTTGCTCGCGCGCGCGTAG[A/G]ACGTGGATCATGTCTCGGCCGCGCACGCTGTGATCATCTATATCTACCGT
BobWhite_rep_c50349_139	CGGGTTCCACTACGAGATCCAGGCAACTGACCCGACCGAGGTGGAGCTCG[A/G]CGTCCTCCGTGACCGGGCGCACTAGGGCGGATCGATGATCACCCGTGGGC
BobWhite_rep_c50458_213	ayrrrggaccctcaggcagcagcaaagcggctgacgaccgaggcgctcgc[A/G]AGGAAGAGCAAGGACGACATCTCCTGCATCGTCATCCGCTTCCGCTGCTG
BobWhite_rep_c53779_108	CCTTTTTACAAACCATGTGTTGCCTATTTACTCTCGGTTCTCATCGTGCA[A/G]GCACTCCATTCTTCATTACACACGAAGGGCCATAATGGATACAAATGTAC
BobWhite_rep_c60776_638	TATTCTGCATTGCTAGGCCCTGTGCTCTGAACCATCTTGGAGAAAGCACC[A/G]TCCTCATTGCTCAGAAGATTCTCCGGGGTGTCAAATTCCGAAATCTTCCC
BobWhite_rep_c61602_139	CTGTTCAGAGGAGAGAAATACTGCCCATGGACATTTTATTACATCGAGCA[A/G]GCCATAGCTGAGATTATTTATTATACACGAGTCCATTAATTAAATCAAAT
BobWhite_rep_c62475_70	gggggctaccttgtcttatttgttcctaagagcttgggtgacggcgggga[A/G]TGCCTCACCTACATTTATCTCCTTTGGTCGTTCATGGGAATGGAGACACT
BobWhite_rep_c63008_468	TCCTTCTCAGACAATTCTTCCAGATAGGAAGCATATGCAGTACCAGCAGC[A/C]GATGGCTCTGGAATGGTGTGACCCTGTTCCGTGAACCATTCCAGATCTTT
BobWhite_rep_c63648_306	TGGCATATAGTACACCCTAACTGAAAGGCACATGATCGCAGGGTACTCAG[A/G]AAGGCCGTTCTTCATTCTGTAGATCAGACAGGGTCGTTCGTTGTTGAGAT
BobWhite_rep_c64068_241	TTATCGAGAAGTACAAGGTTTACGGTCTCCCGGCGTTGATCCTCTTCAAG[A/G]ACGGGCAGGAGGTGCCAGGGAGCCGAAGAGAAGGCGCGATAAACAAGGCC
BobWhite_rep_c64679_73	CGGCGGAAAGCAGGAGAAGCCGCCGAGTTCATCGCCTCCTCTGCAGAGGC[A/C]GTTCCCCTTTCATTTCCTCCGCACCCACCTGCTCGGCGGCGATGGCTGCT
BobWhite_rep_c65082_84	GCTATCGCCTCCCCACCTAGCAATTCACGTACTCCGCCATGGCTCCCGCC[A/G]TGATGGCTTCCTCCGCCACCACCGTCGCGCCCTTCCAGGGGCTCAAGTCG
BobWhite_rep_c65414_125	TCAAGCGGCAGAAAGCATCCTCTGTAATCAGGTTCCTTATTTCGGTAAAT[A/G]CTACATTTTCAGACTTCTCCGTACCATTTGTCAGCAGGCAGTTGCTATCA
BS00001478_51	TGCTGGAGACCTGAAACAGAGTGTCGTTTGTTTGCACCACCCCGGCGAGG[A/G]TGTTGATTCTTGTACCTTTTGTAGCGGGGGTTTCTTGTCAAACCACCTGG
BS00001921_51	ACAATATTGCACCACCACCCCGTGCAGCACCATCGCCCCCGCCATCTACA[A/G]CATCCCCATGACAGCTACCTGTGCTGGTGGTGCCTGCTAAGATCTGTGAT
BS00002897_51	TGCCCATGTCCCGCCTCAAGAGGCTCATCCGCGCCGAGGAGGACGGCATG[A/C]TGATCGCCGCCGACACGCCGGCGTACCTGGCCAAGCTCTGCGAGCTCTTC
BS00003088_51	TAGTAGCCTAGCTGCATGCATGCTGGCACCTTTGTGCGTGTGCCGTGTCC[A/G]TGTCCATGAATAAACCTAAGCTTGTCTCTCCTGGCAGGCCGAGCTGGGTA
BS00003522_51	CGGCTTCGATAGATTCAAATCACGCGGGAAAACAAAATACTCTAGACACA[A/G]ACACAATATTTTCAGAGAACTTCCCAGTTTCAGCGCCACACATATATCTG
BS00003573_51	AAATTGGTGGTAATACTTCGATGCTCGAAGGTCCCATCGACATCGATTCC[A/G]AGAAAGGACAGGGTAAACCAAAGAGTAGATCAAGCAGCGCGGTGAAGAAG
BS00003761_51	AGGCATTGCAACCGGCGCCCTGGTCTCTGCTGCTACCAACAACAAAGGGA[A/G]CAAGATCGCCCAGGACGCCATCACCGGAGGCGCCATCGCGACCGCCGTCG
BS00003971_51	TCCATCACCCTCTGAACATTGTATGACAACACTTTCAAGGAGTGGACACC[A/G]GAAGGTCATCCCGTCAATTGGCATGCAATCTATTTCCGCTCCTTCATCAA
BS00004724_51	TCATGCGTGGGGCAATAGACTCTCCACAATGATCTACAGATACATGAATT[A/G]TCTACTGACATAGCAGTACAGGATCAAATCTGCATCGGGTCACACTACTC
BS00004789_51	GCAAGACGCTTCCTCTTCGTTCACGGTTACATGGCGGGGCAAAGCAAAAG[A/G]ACAAGCTTCAACACACTCTGGAACACACCACAGCTAACTTAACACAGAGA
BS00004903_51	GATAGCACTGTCTCAGAGTGCTGCGGTGTTTCCGCTGGCTATATATCAGA[A/C]GCCGCTGGATTTGAATGCAAGCCCGGTTATATAGATATAGAGACTGCACT
BS00005265_51	GTTGTAGGATCAGTTAACACGATATCTGCTCCAAATGCGCGTACAAGAAT[A/G]CGTCTCTCAACATCTATCGATGAAGGCATAGTTGCTATCATTTTGTATCC
BS00005311_51	GAGACTGGTGCCCTTGCAACATGCCAGTGAGCAGGTGCCATGGATCGAAG[A/G]aaacactcctaagccaaagatggacatgggtagagtgatcctagaagatg
BS00005860_51	GCCTGTTTGGTACTTTGCTTTGCTGCTTGTAGCCGTAGGGATTATGTGGT[A/G]GTGGAGCCTTTGATGATCTTTCCTTGTGCAATGTAGTAGTAGTATCAGTA
BS00007502_51	ACCGTCGATGCGGTGTTAGTTGATGAGAAGCTTGCATTTGAGATTGACGG[A/G]acgacacacttctcaaggaatttaggcacaccattaggccacacggcatt
BS00008727_51	aagttggtagtctgggacaaagatgaggagtatgaagtggttgagggttt[A/C]GAGAGTTTGGAAGAAGGTGACCACGGATCCCAAATTAGTCGTTTCCTCGA
BS00009342_51	AGGTTTATCTTGTTTAATTTCTTCCGTTTACTAGGCATGTAAGTGACGTG[A/G]GCTAGAGTTAGAGTGCTGTCAGCATGTGGTTGCATTTGCAAAAATTCAAT
BS00009369_51	TCAGTTGGTGATGATCATCATCTCCTAATTTGGGATATGCGTACTCCTGC[A/G]cctaccaagcctgtacagtctgtggtggcacaccagggtgaggtgaattg
BS00009393_51	AGTTTGTGACCGAAGTCGGGCTTCGGCAATGTGCCATTCGAGAATACAAC[A/G]CCCATCACATCACCGGCGACGAATCTGGTTACTGGATGGCTGAGCTTGAG
BS00009480_51	GCTCTTTCGAACGACGGTTTCACGCGAGTGGTGAAGAACTCAGAAACCTC[A/G]gcagctttctcctcagaggtgaacggtgaaacggtagaattgacgaagtc
BS00009531_51	ATTCATGCTTTCATTTTTTGTGGTCTCTACCAAAAATGACCCGCAACAGT[A/G]GTGATATTCGCCATCATAGAACCATGGATCCTCCTCGGAGGTCTTCCACC
BS00010131_51	TCATCTGTTTTTGTTGGTGATACATACACCTATTTTGCTGGGATGACTTT[A/G]gctgtggtgggtattttggggcatttcagtgagacattattgctcttctt
BS00010282_51	ACAGGGCCACAGCACTTCACACTAGCCAGTGAATAATGCCAATAGACAGT[A/C]GATGCATATTTCCCTTGCTGGCTCAGTTGGGATCTTTGTGTGGCTAGGTC
BS00010311_51	GAGCAACTGAAGGCTGAGATGGATGATGCTACGCGTGGAGCAGACAACAT[A/C]AGAAGTGATATTGGTGCCCTTGCTCAGAGATTTACAGTGATTGATCGCGA
BS00010441_51	CAGTTTTCCTGAGAATTGTTGTGTATGTAATCCCTAACAAAAACATGAAT[A/G]TATCCTCATTAGTCCTGATTGCTGTTCAGAAAATAGTCCTGTAATTCATC
BS00010573_51	CAAGTAATACATAACCAGAGGGAATCTCTAAGGAGCCTATGGAACATTCT[A/C]TATGGAACAGGGCTAAACCAGAAACAGATTCTGAAGTTGGCTGCTAAGCA
BS00010807_51	TCTTCTTCTTTTTCTTCTTGGCAGCAGCGGACTCTACTTCTCCTTCCCCG[A/G]CCTTCTGCTCTGCATTACCATCCTCCACAGTTTCAGCGTCCTCCTTCACT
BS00010882_51	AGGAGAGCTGCGAAAATGAGCAACAGCAAATCTGCCAATAATATGACCTT[A/G]GCTTATCAACAGGTTCATGTCCATCCGATGAGGACTGATACAACAACATC
BS00010886_51	CTGTTCTTCAATGATCTGGGTAACCTTTCTCAGGCTGGCATCAAGCTGGG[A/G]AAGACCCAAACCGGAGGTCTGAGAGGTGAATCGCTGTTCAGGGGTGGTGC
BS00011060_51	gcctccaatatcaggcctttgacatgccagcactttggagataagaaatc[A/G]ATGGATTTTGCTTTGTCAAGACAGATGTTTGAGTCATTCCATGCTTCAAG
BS00011276_51	TTTTTTGCCAAGTCATCTGGCTCCTGCTCTTCACCGCCCCTCCTCTCCAC[A/G]cggtttggacccttacgtgacagggctctagtcatctttggacttccagt
BS00011292_51	TCATGAACAGAGAGCAATCGTTTCGCACCGTATGCTCGTTGAAATCAAAC[A/G]TGGTTGGGCACAATGTATATCTCTTGTAGTTCTATGAGCTGTACCTGAAA
BS00011425_51	GGAACCGATCTTGACAGGGCTACTAATGAACTTGTGATACGCGTGCAACC[A/G]GATGAAGGAATTTACCTAAAGATTAACAACAAGATTCCTGGTCTTGGTAT
BS00011508_51	CACTCTTTTTAGAGTTGTCAACAGGCGGAGCAACATTTTTTACAGCAGGC[A/G]CTGCAGGTTGCGGTTTAGAAATTTCCTGCTTCGTGGCAACAGGCTTGTCC
BS00011510_51	TGCATGGCCAAAAATGGCCTGAAAAGTCGCGTAAGCGTCGATTTAAACAC[A/C]AAATTGCACCCTCGCAACCAAACAGGCAAACACATCGACTTTCGAAAGAG
BS00011513_51	ACAATTGTTGTCGAATCCTTAGTAATTACAACCTTGGCGGCATTTCCAAG[A/G]ACTTCTTTGTCTGCTTTGTCCAGGGACAGTCCAATTTCTTCTCTGATGAC
BS00011570_51	CGCACTTGGTAAGAGAGTTGAAGATCCAACAGAGAGAGCTGCCTTGGAGA[A/C]AGTCAAAGGGAAGGAACAGCTGGTAAATGGACGAACTAGTCCCACGAGTA
BS00011869_51	TACTATGTGTCCGACACTATGTATTTCGACACTGTCATGGGGAATGAGCA[A/G]actgccaattcttctgcgtccgtcgtttttggatgtagcaactcacagtc
BS00011947_51	ATAGAGCTTCGGAAACGTCGCTTGCAGATTGAAGCACAGGAACTGGAAGT[A/C]ACAGAGCAACGTCTAAAGTGGGAGAGATTCAAGAGGAAGAAGGACAGGGA
BS00012014_51	TGGCATTAGTGCGTAAACTTACTTTCCTCCTAACGGATCAACTGTGATAC[A/C]GAATTTGTAAGATTTCTGTCTCGCCTCCTACCTAATCATATTCTAATCCA
BS00012069_51	CAGGAACCCGAGACACTTGCGCGTGCAGCGAGCGTGAGGGCTCGCGTGCC[A/G]GAGCCTGCTGCATACGCAGTCTCAGCCGAGGAGACACATGGAGGAAGCGA
BS00012297_51	CCTAGGATCGCAATGCAGCAACAATCAGGAAGTTCAGAAGCATCCCAGCT[A/C]CACCGCCTGTTTCATTCCTTCTCCCCTTCTCTCTGCTATCCAAGCCCGTA
BS00013563_51	GTGTCAAGCCTTCGGTCATTTCCTCTCCATCTTGTACAGTTCCCCATTTT[A/C]TGTCTTGGAAATGTAGATCGGAGCTGAACAGTTTGGTGCTAAAATATGTC
BS00017187_51	GCTAGTACCGAAGTTGATCAAAGTATAGAAACATCTGTGCGTCTCCCAGA[A/C]AAAACTTCTGTTATACCTGGTACGGAACCAGAAGAGAAGAAAGTAGAGGC
BS00018764_51	TACAACCCTCGGCTCGGTGTTCAGCTTTCTTGAGCGGTTTCGGTCTTCCC[A/G]AGGTGCTCATACTGGCTGCAGTCTGCTCCTATGTCCTTCAGGGCTGTGAT
BS00020459_51	ACAAAGATGACCCCGCGCCAACCTCCTTCGTTCCTGGGGCAGGTTACCAC[A/C]AGATGATGGAAGCGTTCGGAGGAAAGGGTTATCTCGTCGAGACACCGGAC
BS00021680_51	GTATGGTATGCCACCTGGCGACGTTTCTCTGTTTGATTTGGATCAGATCT[A/G]TGCTCTGGTGTTAGCATTGACCAGCGTCGTCCCATAGGGGAGGATCTTGC
BS00021688_51	CAGCCACACCGAGGGTATCCTTCCACCAGGGCATGGTTTTGACGCTGAAG[A/C]CGCGAAGGAGGGCCTCGCGAAGGAAGCCGCGCTTCTCGACCATCTGCAGA
BS00021695_51	CCCTGTTCATGGACCCTCTCTACTTCTACGTGCCTAAAATCATATATGGC[A/C]CAACTACTTCATGCGTCGGGAAAGACAGACACCTGGCCATCATCATCACC
BS00021706_51	TCTGTGTCTGAAATTACCCCACGGTCGTTGAAGACCACGAGAATTGTCTT[A/G]TCAAAAGGCGTGTCTGCTCTTCGGCAGCTAGAGATCAAGCTTCAAGTACA
BS00021735_51	CATTTGCTAGTACTCTGCTATCATACTATGGTTAATACTTTCTTTGTGAT[A/G]AGTTTGTTTCCTGCCATATATTACAGTAATTTTGCTAGGAACCATTTGAT
BS00021923_51	GCAAACCTGCTAGCACATAGGAGTTTCTGTATGTTGCACGCGGGGATAGG[A/G]AAAGAGGCTCTCTCCGATGCTGCTAGGTGCACGGTGCTACGACCTTTTTG
BS00021930_51	ACAGAAGAAAAAATTGCATGCCCTTCAGGATGAGATCAAAGGCTTGCAGC[A/G]GTCCATGATGATGGAGGATGAAATACAGAAATTGGTGCATCAAGTTGCTG
BS00021937_51	gggaaaactacattcatcagaatgctggctgggcacttgaagccagatac[A/C]GTGGATGGAGTTGAGATCGAAATTCCTGAATTTAATGTGTCCTACAAGCC
BS00021939_51	AAGCATCAACAGAGGACCCAGGTGATGCTCAGCGAAGGTGATATTGCGAT[A/G]GTGAACAGTCTCCACATGGGAGCATCATGCAAAGGCAGTAACAATGTGTC
BS00021999_51	GCAGGGGATGCCCCAGCAGCGGATGAGCCGGCAGCACCGGACGCACCGGC[A/G]CCCATGGACATCTAGGCGTCTTCTGATGATCTATACATGTCATGTCCGTC
BS00022053_51	GGCGCCAACCCGGCCGTCGTCAACAACGTCCGCGACGAGGACTACGAGAC[A/C]GTCGCCAGGTTCATGCCCGGGTTCACCAGCCGGGTGCGCAAGATCAGCGA
BS00022056_51	AAGCAAGTGCTGGACACGAAGCTGTACAAGCAAAGCAATGTGTGAGTAGG[A/G]TACTCATGTACTGGACTTGGTATGTTTAACATGTAAGATCATGGCATCAT
BS00022063_51	CGCGTCAGGATAGTCGTCAGGCAACAATTCCTTGACTAATGACAGGGCGC[A/G]TGTGCGAGCCCAGACGCTAGTTGACGCCTGACGGCCCACTTCTCTTGGAT
BS00022089_51	GCTCTCTGGTTCGCAGGTTCCTCGTCGATCGACGGGCTGGGCTTGCGGCC[A/G]TCTTGGAGCGAGATGCGAGGCGGCTGCATCTTCCGGTCTGCCCGTCCGTC
BS00022127_51	TCCACCGTTACCCAGTGGACATCTCCAAGAGTGGTTAAATCCAGAGGATA[A/G]TAACATCTACTGCTAGATAATCCAATAATAGGGACAACACTTGTGAGTTT
BS00022133_51	CCGAATTGGCAGATGCTTGTGAAGAAGTTTGTATTACCAAGGAGGCTAAT[A/C]TCTCACCCGTTGTCCAGATACCTGAGCATAACTATGACCTGTCAGCAACT
BS00022169_51	CGAACGGTGGTCCGGACTGTAACACGGGTACCGGGTCGAACTATGGTTCC[A/G]GAGCGGGCTTGGGTTCGGGCTCTGGGTCCGGGTCCGGGTCAGGTGGAGGT
BS00022176_51	AGTAGGCGAGCTTACTTAATCGGGAAGGTACGCATGCAGATGCATGACAT[A/G]GGTACATTCACATTCACGCTCTCGCCATTTTGGGGTAGACAACGTCGAGC
BS00022242_51	CCTCTTCCTATCAGACAGCCCAACAGCTGAGCAACTGGATTCGCCGTCGC[A/C]GGTATGTTTCTTCAGCACATCATCGCCATCCGTTGATCCAAGCCCCTTTT
BS00022249_51	GAAGAAAACTTTGTAAAATTTGAAGTCATGAAGTCAGCGCATAGTATTAG[A/G]GAGCAGCTTGCTGGTACGATGAGAAGGTTAAACTTAAAACTGTCTAGCCC
BS00022316_51	GCAACATGAATAATCGTGTAGGTAGTGACTTGTGCATCTGTAGGAGATGG[A/G]TGACAAAAACTAGACCACAAGAGATGTAACTTTTCTCCCCTTTAGTACTT
BS00022324_51	GGCCTGGAAAGCATTCGACTGTAAGATCACCTAGGAGATATTAGCTTCTC[A/C]AATTCTGAATCTATGTTGTAGACATGAGTAATGCTAGCTTCTCCAATTCT
BS00022366_51	TCGACATCTACCTCGAAAATGCTATGAAGGCATTGCAAGCAATCCAGAAT[A/G]TCGTCCACAGCCACACCAACAACACCTAGCTCTGTTCTTGGGAGCTCGGT
BS00022398_51	TTGCGTGAGTTTGTTGTACTCTGGTGAAATCCTCAACTCGCGATGATATG[A/C]TAATAATAATAAGCAGCAGTGTTCACTCTTGGTAGTCTGGACAAAGATTG
BS00022417_51	AGCAAGGACGTCTTCGTCCACTTCACCGCAATCCAATCCCATGGCTTCAA[A/G]ACCCTCGCCGAGGGCCAGCGTGTCGAATTCGAAATTCAAGACGGCCAAAA
BS00022435_51	AGCTCCTGATGGTAAAGGGTACCTGCTAATTCATGAATTGAGTGAGCTGG[A/G]CGATGTATTTGAGATTGAATTTATGTACGAATTTTCAATTTTGAGCTTAC
BS00022442_51	AGAACCTCTATTCATTTTGTTGCCATAACTGAAATAAAGAACCCGCTGTG[A/G]GATTTTGCTACTCCGTCCGTCCTCCGGAGACGCTTCCGAGGAGGCACGCT
BS00022487_51	CCGAGCAGTGGGGTGCACATTGTACTTCCTGATTATTATTCCCCTGAAGG[A/G]ATGGGGTTAATTGTCCCCAAGACCAAAGATGGTAGAGTTGTATTCATGCT
BS00022500_51	AAGGGGCCTGACGTGAAGCAGTGCGGCATCAACTGCTGATCGCATTAAGA[A/G]CTCTGGACATTGTGCATAGGGAGAAGAACAATTTGGACGCAAGTTTTGTA
BS00022523_51	tcctgctttcaactatgagaagatcaagagcatgtcggcggtgacggcag[A/G]GGTCACAAGGCGGATGATGCAACAATGGCGCGAGCAGATACACCAAAGCA
BS00022532_51	CGCATCCGACATACAGACACCAACGTTTGCTTCTATTTGCCTTTTGCCCC[A/G]TCGGCGCCTTTGGAATCGCCGCCGTACGCAGAAAGGAAGAAATGGACTTG
BS00022534_51	ATCTAGAAAATGAGCTTGTCAGCGCAAGCTTCTCCTCTTCGCCTTCAGCA[A/C]gcagcttgacttgtgcagtaacttgtttcgtcaacttggccatcttagga
BS00022562_51	CATCTGAGATCAAGCAAGGAGACGACCTTGCTAAGGCCACGGAGGACGAC[A/G]ACGACGGGCAGGCTGCAGCTGAGAGCAAACAGGAAGAGCACCGTGCTAGG
BS00022586_51	TGGTTTGTGAAGGCGAGAAGTGCACAAGAGCTGGCTAGGCGGTGTGACAC[A/G]CTTGTCCGTCTAGTTGAGAAAGAGAATCAAGAATACGATGAGCGAGAGAG
BS00022590_51	ATTGGCAAGGCGCAAGTAGAGCCACCCCGATTTGTGCTCGCGCAACCAAA[A/G]CAAGAATCTTTGTGATCTTGTCCAGTCTGCTGCTCAGTAAAACCCATGTG
BS00022625_51	TAATTTTGAATCGATGCGTTCTAGAAACATCTATTTTTCTTTTTGTTGTG[A/G]GCTTGTTTCGTATGCGGAACTGTGAATTGCGACCTTCGCTGCAGATTGTA
BS00022652_51	TAAAGGTGATCCAGGTAAGCCTGGCAAACCTGCTGCATGGGTTCACATGG[A/G]GACTCCCTGACGGTGTAGAGCTGAGCATGGAGGAGATCTTCGGCTTGTCC
BS00022653_51	CATTGCTCCTCTCCTGTGTGTTGTGCTATTTTAGCTGTAGTTTATGCTTA[A/C]TCACTTTGGCTGAAATGGTGTGGTGTGCTGTGTTTATTTGTTGGTAATGT
BS00022657_51	TACAACTTTACATGTACATTCTGTGGGATCTGTAGCGTTGTACTCCTTAT[A/G]TTAGTTCTGGTTTAAGGAAGACATGGGTGTTAAAAGGTTAAAAAGGAAGA
BS00022666_51	ttttttgtcctgagacgacgttcagctgacggaagcaattaatctggctc[A/G]GCCTAGCAGATCGGCTTAGTCCAGAGTGCCGGTGATTGAGTTGCAGATCG
BS00022667_51	CTGACTCCTCTACTAGGATGATGAAGATGACGATGACAACGATGACGACG[A/G]TGAATGTATAGCTTTTAGATGCATGTAGAGTACATGATGGTGGTTATGTA
BS00022738_51	TCTTCATGTCATTCGACAGCGCTGTGGACGTGTGACCAATTTCCCAAGAT[A/C]AGTGGTGATGGAGAACTACAGAAAGCTTCGTCTATGATGCAGGATCTCAA
BS00022751_51	GCATTTTCCGCCTGGTAGAGGGAGCGCCCGTAGCTGCACTGACTAGACAC[A/G]GTGATTCTTTTGTTGGTTGGGCGGTTCTTGGCAATGGCAGTGCCGCTGCC
BS00022761_51	CAGATGGAGTCTGAAAACCCAAGGGACCAAAATAATGCTCATTCGGTAGA[A/G]AAGGAGCAAATGGTGAACCACCACCACAATGCCTATGATCCGGCCTCAGA
BS00022775_51	gacgcagccgagagaccgatgaaagccgaatggagacggtgaagacgtgg[A/G]TCCTCCGTTCCATTTGAGTAGCGTGGCGACGGACGTTTGGGTGGACGGCA
BS00022788_51	GATTAGCCTGGCAAATGTAGGTAGAGTTTCTTCTGGGCATAGGTGGTGTG[A/C]TTGCTGCGTTGTCAGAGTTTGCTATATTTATATAGATCTCAAAAGATTTC
BS00022800_51	TACGGCCCCCGCCGAGTCTCCGGAGGGAGACGAGGAGGCGGACAAGCCCG[A/C]CGACAAGAACGGCGCGACCGCGGTGGGCATGAGCATCGCGGCCATGGTGG
BS00022838_51	TCAATCGGAGTGTAGACAAACTACTGCTCGAGCCAAAAAATTGAGACCGG[A/G]GGAGGAAGCAGAGACCCCTGCCGTCGCCTCTCCAGAATCCATTCCCATCC
BS00022861_51	TTACCAAGCACTCAATCGGCATGACGACCTCTGCTATGCAGTCGTATTCA[A/G]CTTCTCGGAGTGTGGGGCAGAAGTCCATAGACTGACTAAGATAGCAGCAA
BS00022884_51	GCAGGGTGGTTAAGATGGTGTATCAGAGGATGGCAGATGAACATGAGTGT[A/G]CAAGTGTGGCTGTACGCATCTCTCCTGTTATGACGATCTGGCCGCCTATA
BS00022902_51	TGGCTTCCATGGGGTTCAGCTATGCGCAGATACATGTGCGGCAGGAGAAG[A/G]TCCGGCAGAGGATCAACCAACAAGAAGCCGCCAAGAAGACGACCGTGAAG
BS00022917_51	TTGCAGATCAGGAAGGAGTTCTCAGCTATGAAACTTTTTGAGAAGCAGCT[A/G]ACGTTAGGGCCCTTGTTCCTTTTGCTAGCTGTGATGCCCCGTCGTCGGGC
BS00022982_51	GGAGAGGATGCGTCAATTGAAGGCGCTGTGATGGCAATATCGCGCTGCCT[A/G]AGAGAGCCCACAGGGGCAAGTAATTGTTCCGAGGTGTTTTAGAGTTGGAA
BS00023075_51	ATTTCCCACTTATGTAACTCTGAGGAAAGACACGAAGGGAACCTGAGTTC[A/G]GAAGACTGGACTCAAGGGGCGTCGGAGTGAAACAGCATTGCCTGTTTTAC
BS00023105_51	ACCGCATCGCGTACGTCCACTCGCTCAAGGTGAAGCCCATCCGCATCCCC[A/G]ACTATCCTGCGGTCACCAAAGATAACGCCTTGATCCAGTTTGGAGGATTG
BS00023126_51	GACGTCTTCGACTGGTCCATTCCGAGCGACCTGTTCGCCGGCTTCTCTGA[A/G]ATCGAACAAACAAGGCTGATCCGCGGGAAATTCTGGACTCACCCGGAAGG
BS00023222_51	GTTAGTTGAGTCTGTAATAGGGCGGCTCCTGCTATCATGCGATCGGCGGA[A/G]CATGTCGTCGTAGGTGCTTGGTATGTTGAAGCTCCGGATTTCATCCGAGC
BS00023225_51	ACACACTTGTAATAGCCCAGGCCATGATCAAGCATAATCGGCCAAGATAC[A/C]GCTACGAATGAACTGGTTGGCTTTGGCCTGTACCCCAAGCTGCTGCTTTT
BS00023337_51	CGTCTTCTGCGCCACCGACTGCACCACCCAGGGGCTCTGATTCCCGATCA[A/G]TCCATCGACCAATCCATCCGGCTAGCGATGTATCAACGCATACGCACCGC
BS00023627_51	AATGGAGATTTATATGGCAGATCTCATGAGATTCAGTCGCCCTTTGTCTC[A/G]GTACGTCCACATGGATCCGTCTTTGTTCGTGTAATCGTCACTAGATGGTC
BS00023993_51	CACTACAAAGATCCAAGCTTTTGTGCAGTTGTAGATGTAGGTAGAACTTC[A/G]AGGAATGCCGTCTGCAGTTTGTGCCGGTTTAGCTCGATTTAGGCTAGTGC
BS00024065_51	ACTTGCATGGTTGACCTGATCAAACGACCCCTCAAGCTCAATGTTTTTAT[A/G]GTTGGGGTCTGCCTCGTTATCCCGGATGGCCAGCTTGGCCCCAGTCATTC
BS00026076_51	CTCGGCTTTGCAACAGTAGCAAGCCCACAGCCAGCGATCAAATCCGGCCC[A/G]CCAATGGCCGAGATTTTAGCCCAAGACATTTTGAACAGTTAAGACTTCCG
BS00026432_51	TTGGACAGTGGACTCTTGTCCTGGGTGAAGTTTCTCATGGTCATGTAGCT[A/G]TTTGTTACCAGAATACTTCCCATTTCTAGGATGGGTAGGCTCTTCGTTAA
BS00027054_51	TCTGTGTCTTCAAAAGCTGCAGATCCACATGAAAATGATCCAGCCCTGGC[A/G]GATGACTCCATAGTAATCATCACTCCAGCAGACCAACAAGAAGGGTCCGT
BS00027058_51	TGCTGCCCCTGCTGAAGATCAGTTCAAAGAACCAGGTGCTCCATCCCTTC[A/G]TCTGGAGGATTCTTCTGTGTCTTCAAAAGCTGCAGATCCACATGAAAATG
BS00027226_51	GGACGATCGCTCTCATGTACGGGAACTTACAAAACATCAGTGGCTACAAT[A/G]GTAATGAAGAAGAAAATAGGTTGACTCATCCAGAACTAGAGGAGGATGCT
BS00027770_51	TGGAGATTTTGCAGATGTGGTAACGGAGGCGTCGATGGATGGCGGCGTTA[A/G]AATCTTGAGGTGTGCGGCAACCAATATACCATCACCACAGCCATGTGACA
BS00029127_51	GAGTTATGTAAGGAGACGCTATTTATCGCACACCACACAGGGACATGCGC[A/C]ATCAAGCATCTGTTTCCGCACAACATCCAGAGGGAAGGAAGACTATGAAT
BS00029345_51	TGGGAAGGCCTTAAACTTTGATGTCGTCACAGTTAGGATGAGGCTGCGAC[A/G]GCGGCCCTGCAGACCCTGTAAGTTGTTGAAGTGGCGTGAAGGAAAAACCG
BS00030028_51	ACCAGAAGTGAACTGTGTACAGGTTACTAAGCGTGGAGAACCTGTGTCAC[A/G]ACATGTCGCTGGCAGCCGCGCCGGCACCGCACACCTGATCTGACGGCAAA
BS00030571_51	CTACCGGCGGCAGTTCGTTTTGGTTGAGAGGGCGTGCTTTCCAAGTGAAT[A/G]ATCTGAACGGTAGTGCCTCTTACTAATTTTTCTCTTAGCTATTTGGGTTA
BS00030876_51	TCAGACGGCACCTATCTTCTCTTTGCTATTCCCAAACTGTGTCAGAAACT[A/G]CCTCGTACTACACAGGAACCTAGGTCACCTATCCATAATTACATACAGGA
BS00031923_51	GCATTTGACATCTCCCTCACAAAAAGATCAACCCATTCAGGGCCACTATT[A/G]CTTGGCTGTTGGCTAGCTGCGGCAGGTTGGTGTTCAGTAGCTGTGTCCAC
BS00032017_51	ACCATATCTGTTGTTGTATGTGGCTTATTACACTGTATTAGCCCACTGAA[A/C]CTCGCTAAATACTTTTGAGCAAACTCGTCAAAGCTAGTATAGTAATTGTA
BS00032364_51	ACATTGACATTATATCTTGTTGTGTGTAATGTAGCAGTAATAATGTAGCG[A/G]TAATAGTTTGATGCACGATGTAGTGAGGTGTGGAAGTTGCCGATTACGCT
BS00034255_51	CCAACTGCAGCACCCAGTTTCTCCATGCCTTCTCGTCCTACGAGTGAGCC[A/G]TCTGTGAATAAGCTTGAGAGCCTTCCTGATGATGACTTCATAAACCCCAC
BS00034689_51	AACGGTGCTGCTACCCCCAAAGAACAAGTGGTAGATGCCAGCGTCGAAGA[A/G]GCCAAGGCTCCACAAGTGCCTTCACAAGATGCAGGCGTTGTGGCGGCGAA
BS00035380_51	ACTGAGAAGGGACTCCTGAAGTTAATTGAACTTGTCGAGGGAGTTATTCA[A/G]AGATCGTCAAAGGATTACAGTAGCAAACTCGTGCAATCTGGTGACAACAT
BS00035690_51	CGATAGCAAGTTCGATAGTTTCACTGTGCAGGATAACATTGATTATATCA[A/G]CAACTTCATCGCCAGTGAAATCAACGCTATAAATAGGCCAGATGGCCCTC
BS00036767_51	GAGTTTCTGGCGGAGCTTGAAGAGAATGGTGTCGTGATCGGTCAAGAGCC[A/G]TCGCAGTTGCTTGCGGCATGGTTCGGGAGGCTCGGGGTGGTTCATGAAGT
BS00036788_51	AGCCTCAACTTGTTGTAACCTGTAATAGTCTTGGTGATGGTTCAAAGGTT[A/G]TCTACAGAAATAGAATTCCCATAGATAGTTACTCCAAATTAGGATTGCTC
BS00036878_51	AGGCACACGGTTCAGATATCATGGAATGTGTATAGTCAGAGTGTAAGCGC[A/G]GTGGAGGCCATCGTCTCAAGAATATACTCATTGTACGTAATTTATTTTCT
BS00037094_51	CAATCAATCAATCACAAAAAGAAGAAAATGAGCCTCACCATATGGTCGCA[A/G]CCGAGCAACCACTGTTCGGACAACACCTCCATCTTACCCGTCGTCAGGTA
BS00037442_51	GTTATTCATCACCTGCTTGGAGTTACTAGAACCGTGGAAAGTTCTATTCC[A/G]GACGAAAGTACCGATGCCAAGGTTGCCAAGAAAACCAAGTCAAAGTGCAC
BS00038498_51	tggttttggagtcgtttacctgggatatctcatggagatgaatggcaaat[A/G]CGCTATAAAATGATTAAGGGAATTTGTCATGGATTGCAATATCTTCATAA
BS00039135_51	GTACCATGTATGATAGGGCGTAATAGCACAATTTGTGTATCTAAAACCAT[A/C]TCCTGGTTTTCTTCCTGGAATCAATGGCAAATTGTAAATTGTGTATCTAA
BS00039148_51	GAGAATATTACATGCGACCCTGGAAATATCAACAGGAAAATTCAGAACTC[A/G]AGCCCATTCTCTCTAGCAGCATCGGCTAGAGCTTTGATGCGGCCATGGTA
BS00040590_51	TCGTATATTCACAGCGCCACTCTAGTCTGACCAGGAACTTCATCGTAGCA[A/G]CAGAACTCACACAAAAACCATTGCTTTGGCCAGCTCGAAGGCCCTTTCCC
BS00040623_51	TTCATCGAGCAAATGCTGGGGATTTTTTGGTACACCGAAAATAAGCCAAG[A/G]GTAGAACATTTTGTGGATGAGGTGTTGATCAGGATTAGATTGAGATGCCA
BS00040668_51	CTCCGGTGGCCCAACGCGACGGGTGGGCGTCCGGTGAGCCAGCTGATGGG[A/G]TTCCGAACCCAGCATATCAAGGCCGGCGAGAAGGCCAGCCTCAGGTTCGA
BS00041063_51	TGACGCTATCGAGTTACTATCAGACCAGTCTGAAGTGAACGACATGTCAG[A/G]TCGGTTGATCTCAGCATGTGCGTTCTGTTCAATTAGTCCAAGGTTGCCGA
BS00041707_51	accctctcgccggttcactaaagctttcagtttctaccagtgcagtgggt[A/G]GGAAGCCATTTGGTTTTGGTGCCAAAATTGCAACAAAATGTGCTAATGAA
BS00042111_51	AATATACAAGGTGGTACTACTTTCAGCACCGTCGTGCCAAATGGCCAAGC[A/G]ATTGTCGGCTTCTTCGGGCATACTGATATGAAATGCCTGAACGGAATTGG
BS00042196_51	AATATCTTATGTACATAGCCGTTTTATTTTCAGTGTAGAAACACATGCAT[A/G]GCTTGATTTACACTGCTATTTACCTTTCTATGTACCATGAGAACAAGCAT
BS00042388_51	AGGAAAGTACTGGAGCGGCAAGAGTTTGCATGTGGTCTGGATTGCTTCAC[A/G]TGATCACACATTTGGGAGATGCAAAGCAATAATCACATCTGTACTGTACT
BS00043082_51	TGGGCATGTTTTTAGCACTCCCCGAAATCTACAGGAGGGAGTACATACTC[A/G]agatgctcaatggtgggcaatctctccatttttagcttaaagcgacatgg
BS00043099_51	AGACCTCCGAGGAGCGCTCGGCCGATGCCAAGCCTATGGGACTTGATGCC[A/C]AGACCGAGGAGGAGAGCTCGCCTGATGCCAAGCCCGTGGAATCTGATGCC
BS00043286_51	AGCAGCAATGACTAGAGGTGGTAGCACATCTTCAACGCGGATCACCAAAT[A/G]GACATCATCAAATTTCCATTGAAAAGTAGAAGATGTTAGGTGTGGAGTTA
BS00043666_51	CGGAGAGGACACGAACAACGGGAGCCAGCAGCTGGAGGGGACCGAGACGG[A/G]GACCGAGGACTACACCAAGTTCACGGTGCTGAAGCTGAAGCAGGAGCTGA
BS00044360_51	GTTCTAATACAGTACAAGAAACAGCATACCAGTCTCGGACGATGGCATGC[A/G]CCTTGAATGCATACATATATCCTGACTAGTTCTAGCACAATACACTTGAA
BS00045327_51	GAGGACGCTGGTGAATAAGCTGTTATTTATCAAAGAGGGTACGTCTCAAC[A/G]TGGTAACTTTCTCGGTTAATTAACCTGTATTGCAACCCCCAGTGGTGGTA
BS00045568_51	GGCCAAGGTGTCCTGCAGAGATATTCAAAAACTCGCCTCTGGTCGTGCTC[A/G]GTGGTTTCAATGGCCTGGGCGAGCCTTTCAAGAGTTTTGTTACCTTCTTT
BS00045900_51	AGAAGTTGGATCAAGCAATCATCGGACAGAAGGACAATCCGCATGTCCGA[A/G]AACGCATAGAGAACATTGATATTTGCAGCCTCATGATCAAACCTTCCAAG
BS00046164_51	AGCGATTATGCACATATATTTGACTTGTCATCGGAGAATACAAGCCTGGG[A/C]AGCTACATCGCTCCTAAAGTGGGGCACCTGGCTGTCTTGTTGAAACGTTC
BS00046261_51	GTTCGCCGGTCATTTCGCCTTCATGCCGAGAACTCTCGAAATGGCGAGGA[A/G]CTGCCATCGATCACCGGTCGGCGCCACCGAAGGGGCGATGTCCTTGTGAA
BS00046963_51	GCGCCTTCGAGACCGTCATGGACGACAACGAAAGCCCCGTCGCCGCCCGC[A/G]AGTCGCGGCTGAACCCCCACGCCTGAACTACATTCAACGAGCACGAAGCT
BS00047070_51	TGCAGAAGTTGATGGCAAGCAGAAGTTGCAGAAGATCGTGTATGCTCGGG[A/G]AGAGCACTATGTCCCTAGCGCTCGTTAGCTAATGTGTGCGATAATTTCGA
BS00047083_51	ACTCGATCGTGCTGCATACCTACATGTAGTCACGCATGTTCGCACCTGGG[A/G]TTTCTTTTGCGAGGTGTTTGCGTACATGTACCAAAATTACCTGGCGCCGA
BS00048090_51	tcttcgtcgaggactccattgaattcatgtacaagaacgactcagtcggg[A/G]AGGTGAACAAGTACGCGTACTACCACTGCAACTGGACGGCACTGGCCCCG
BS00048794_51	AAACGGCCATGGCCGGCCGGCAGGGCCTCGTCCACGGCGGCGGCGGCGGC[A/G]ACTTTTCACCTCTACTAAGGTAGGGCAACTTCTATCCTTTGGCAATTGTA
BS00049793_51	CTCTTCCTATTGGTGTGAGGTGGACATAATTTTTTCTTATGTATTGATGC[A/C]GTTATGGTTTCCTTTACGTGATAGTTTTATGTACTGGCCATTCTCTTAGG
BS00049942_51	ACAGAATTTCCGCATTGGATAGCGAGAGGAACAATTGCTTTCTGCTCCCC[A/G]TCTAATCACTGCCCGGGAACCATACAAATTAGTTCACAGACACGAATACT
BS00050993_51	ATGCATTTATCGGTGGCACGACCACGAGCTCGGTGACATTGTTGTGGGCT[A/C]TGTCCGAACTGATCAAGAATCCGAAGGTGATGAAGAAGGCACAGGCAGAG
BS00051105_51	GCAAGGGCCTGTCGGCGGAGGCCCTGTGCAACCTGAGGAGCTGGCTGGAG[A/G]ctgaccgctagctctctggcttgagatgcctgctctgctcctgctcctac
BS00052043_51	CTACTACTTCAGGACAATTTGAAGGTGAGATGGAAAAGAGCAACTTACAG[A/C]CAACTGCCAGCTATTAGTAACTACTAATAGACAGGTCGAGATGATTGAGT
BS00054054_51	GTGGACTGGCGGCAGGTGGCATGTCGCACAAGACGCTTAACGAGATGGTG[A/G]CGAAGTGGAAGGAGCGTACATTTGCATGATGATGCCATTTATCAAGGCCA
BS00055703_51	GTCCAAGATTAACAAATAAGTTGTTAAAATTTCAGGGTGTATGCAAATGT[A/G]CATTGTCCTTAACATTCTCACTAGTGCAGTATGTATAGTATATGTATATA
BS00055768_51	CTCCTCAGATCAAAAATAGTGTGCAGCTCCGTCCGTTCCGTGAAGGCAAC[A/G]CCCATGGAAGTGGAGGAGGAAGCAGCTGCAGGAGGCGGCGGCGGCACAAA
BS00056232_51	CTAATTTCGGTAGATCCCTTGGTAGGGTATCCCGGCGTGGCAATTAGGTC[A/G]GAGGGGAACAACAGATAGATTTACCCTGGGTTCAGGCCCTCCATACGAGT
BS00056278_51	TTCAATAAAAGCAAGGTCCACGAAGAAGTCATAAAACCTTAGAAGACCAG[A/G]TCGGTCCTCAACTCCACCACTCCCACGGATAAATCTAACAAAGAGCTTGT
BS00056550_51	AATCTGAATGGTGTTGATTTGGTGTTGACTTTTTACATACGTAACGAACA[A/G]TATGTATATTGTGTTCTTTTGAACTTTCTTGCTTCGAATTCTTAGATCAA
BS00056737_51	TGCTCTTCGACAATTCTTATTGCCTATGTGCATTGTATGTATGATGGAAT[A/G]TAAATGTACATGTAAATATCTGATGTTTAGAAGTGTGTAATTCCATAAAG
BS00057153_51	CGCTCAAAGTGTTACAATTGTTCCTTGAAAGGGTCGTGGTGACGCACGCA[A/G]TCAGATCTCCTGGCCATGGTCATGTGAAGCTGGGTGGTGGTGGTCCGTTG
BS00057293_51	AGGTAATTTTGGGACATTCAAGACAAGTTTGCATGGATGTATCTAGACAC[A/G]TCGTTCATTTTGAAAGACAAGCGATAGTAATTATTTCCTAGCTAGAACAT
BS00059098_51	TGGCCCGCTGCGCCCACCATCAATCAATCAGAAACAAACACGTATTCTCA[A/C]GCGGCGACCTCCTCCCGCTCCCGTGGGCGCGCGCTTCCAGAGCGACAAGA
BS00059313_51	TAGACTGAAAGGATAACATACCATGTCTGCCAAATCACGGATATCTTACA[A/G]TGCGATCACAGATCATCCAGTAATACTACTACTCAAGTCATAGGTGGCAG
BS00060255_51	CTGTCAAAGAAAAACAAAGGGAGATGGTTGTGAAATTTGGTAGTCATGCA[A/C]GTAAGAAATTCCAAAACAAGACTGAATGATATGTGGCAGCTGATGGTAGT
BS00060391_51	TGACAAATGCCGCCGCTGGCTACCGCCATGATCAACAACATTAATTCTTA[A/G]CATCCAGTAGCAGCTAGCTAGTGCTTAGTTCAGTAGAGTAGAGGAGGTAC
BS00061179_51	CTTGATCCTCGGCGGCGCTATGTACGGCCGTCACCGGTGTTTCCAAGACA[A/G]TGTCTTCTTCGAATCGGATTAAGTCCTACCATCTAGTTGTTGTTTCCTCT
BS00061387_51	ATTAGATGTTGAGGTGTCTATGCTACATGTTGAGATAAATCAAGTAGTGG[A/G]GGTGAACTTCTTAAATATATAGGATTTGGCAACGCATGGGTATTACACCC
BS00061923_51	CACACCTATACACCTATAGGTATAAAGTTTAGTTTTTATTTATTTAATTT[A/G]GATCCTTTTACTTATAGTTGTGAATCTGTGCATGCCATGCCAATCTATAG
BS00062644_51	TATGCCTAACAGTGGCACTCAAATCGTTGAGAAATGACATGACCACATCG[A/G]CAGATGCAGCCATGTTAGGACGAATAGCAAATTCAGCATATGATCTGCAA
BS00062731_51	TTATGATTCGTTAAAGAACTAAAATGGCAGCAACTGAATATATATGACAA[A/C]GCTGACAGGCAATACATCTCCAGAAAACTGCTATTTTCTTCTTTAGGCAG
BS00062734_51	gcagtggtatcaacgcagagttcgcggggatatggtgaaatccgtaaaaa[A/G]ATGGTTAATAGTTCAGGAGTCTGAAACAAGAAATAAAGGACAGACTGTGC
BS00062824_51	GCTGATGCTGTGTGTTTCACTTCATAATATTTTTCATCAGCATATTCATC[A/G]CGTCTTACACTACGGTCTCGGCAGGAAGTAGTATACTTCATAATAAAGTG
BS00062869_51	ACCTCATTGATCATTATTTCCGACCTGTAGGATGAGTGATCATTATTTTC[A/G]ACCTGTCAGGATCATTACTTCCAATCAGCATAAGAATGTGACCTGTTTCG
BS00063099_51	GCAACCCCGGAGAAATGAATCAGCCTGTCCTCCCCAATCATAATCTCTTC[A/G]ATGAGCTTGCAGTGCCCAAGCTTAACAGACTCTGGGTTNTCAAAAGTTGA
BS00063160_51	GAAACTAAAGGTGGCATTGGAGGAAAAGAAGAGTGAGATTGATGCCCTTA[A/G]CAAGGCAAAGGAGCAGCTACATCTCACAGTTGCTAAGGCACATGAGAAGA
BS00063208_51	GAAGATGGCCGGTCACCGTATCTGTCATATGTGCCGTTCTACTCAGAGTT[A/G]CAATGTTTGCGCTCGTGACATCAATGCATCAATGCGGGGCTGCTGGTGTC
BS00063302_51	GATAATGAGTTAGAGAGTCCACAACACTTCAATACAGCAGCATCATTGGA[A/G]CACTGCAATGACCTTGCATCTGAAAGTATTCCAGAGCCACCAGCTTCACC
BS00063423_51	AAGACGGTGTTCTTAAGCCTCAGCAAGTTCAACAGCATCACAGAGGGCTC[A/G]tccagaagtgcaacaagctggtagggggaggtagatcaactctcccagac
BS00063517_51	cagtggtatcaacgcagagtgtttcagtcctgaaggaagggacgaagagt[A/G]GGAAGAGCAAAGACGGTGTCAAGAAGGAATGGAGAAAAGGCAGAACGAGC
BS00063518_51	TGTAGCTCATCATACGCCGAAGGTGGTCAGTGAAGTTACATCTTTGAGTA[A/G]TATATTTATCAATTTCACTATGACAATTCGCTGATCGCACTAGCAGAAGG
BS00063696_51	TAATCGGTGGGATTCCCCATCCAAAAAACTCTCAACAAGCAACCAGAAGA[A/G]CAGCAGGGTCGGAGAGAAGATATACCTAACTAGGAACCTGTTGGTAGCAT
BS00063823_51	AAACAAGTTGCTTCAACCCAGTATTGCCATTCGTGAAGAGGCCTCACGAC[A/G]GTCCAGTTGAGTGATGTTCGGATCAACATTTGGTGCAGGTCCTTGAAACT
BS00063885_51	CCAACAATGCCATCCAAAACTGTCATTGCCTCATTGGCCCATTAAGAGTT[A/G]CAATACTCAGCAACTTGTTCAAGCAACAATTACTTGTATCTGAAACTCTG
BS00063946_51	ggggattcatggaatgccaggtctgatagtatatatgcatgtttcggtct[A/G]CAATGATATCTGAGAAGAAATAACGCTGAAACTAACTGGTGCTTTGTAGC
BS00063990_51	ATAATCTTTAGTCTTCTCATCAGCAAATGAATACTGATTGCACAGAACCC[A/C]AGTCACTGGCCCTGCTTCTTTGAAAAGGACACTATCCTGGTGTTGCTTGA
BS00064029_51	TAGTGCTTCTCGTAGTACAGCATGGTGGCCTTCTGAGTAGTGGCATCCCG[A/C]AAGTGAACAAAAACCTGAAACAGAAGTTGTGAAATATGATGTTTTAGATA
BS00064077_51	AGTAAAAAGTACAGATCCTGGTCCTGCCCATGTGATGAAGAAGGGCTGCA[A/G]TTTATGGCCAAACTAGGGCATTCAAATATCCGCATGTGCTTGATACTGCA
BS00064085_51	CCTTCGACGCGCCCTGAATTAGTGAGAGAGAACTGCTGAATCTTCACGGC[A/G]ATTACAGCCCTGTGGGTGCTCCCATGAATTAGAGNGAATCACTCCCTGAG
BS00064146_51	CGCTGCATTTCGTCGCTCTGGTCAGCAATGATCTTACGGCCATTGCAGGT[A/G]CGGTTGGTGATTGTCCTCTGATACAGCTTTCGTGGGAGAGTTCTACCTTG
BS00064448_51	TGATCTTGGTGACACTCAGCTAAATTCATCTGTTAGCGGGAGAAAACTCG[A/G]TGATGGTGTTCATGAGAGCGTAGTGAAGTGAATGTTGCCTTTGAGAGACA
BS00064632_51	tgaggcgcaggggttacttatgatacccgtcaaacatatatatagaagtg[A/G]CATCGCATTTCAAGATTTGTAGACTGCTCGAGATGACTAGGCGTAGATAC
BS00064660_51	ACGTCTTGCCGCTGCTCGTCTGCCCGTAGGCGAAAATGCTCGCTGCAGAG[A/C]AAAGCATGCAAGCAGGCGGAAAACATCAAACATCTTTACAGCATTGGATT
BS00064804_51	AGACTATCATCCAACCATGTCGACCTCTGCAGCCTGAAGAACAAGCCACA[A/G]CCAGATGCGCACTCGCGCCTAACCAAGACAGTTGCCATCCTGTGTGCAGT
BS00064813_51	ACCACCAAGCCAGCGGATCGCAGCTAGCTTAGCTTAGCCCGCCCCTCATC[A/G]GATCGAGTTTGGATTTCATCTTTTCCCATAGCATTAGCCTCAGATTAATC
BS00064851_51	AGGAAAGGCCCCACAAAACATTGAAAGTTGCAAATTTAGCAGAGAATGTA[A/G]AAGCATGCTTTATATTGTCTGAGAGAACACAACATCCATATATCTTTTAA
BS00064885_51	ATATCTCTCTCGTTGTTTTAGCCTTCGCCCGCTTGCGGAAAAAATGACTC[A/G]GATACATAGTCGGTCGATAATCAGGTTAAATGACTCAGATACATAATCTA
BS00064892_51	CTGGTGGAAGGGTTACAGTCAAAACTGACGGTAGTCCTTGATTGTCTGAC[A/G]AAGTTTTCTGAGGCTTCACTGAAGCGCCATGAGCAGCTCAAGCTGAATTA
BS00064896_51	TATAGTCTTTTGTATGCCTTGCTTACACTACTGTACTATCCAGCTGCCCT[A/G]TAGTGTGCTACTTGTTTTTCTGTCTCTTTCTTTGAAATGACTTGCCCTAA
BS00064935_51	GAAGGCTCACACTTCAACCCGAACAGCGATTTGTTCCAACCTAATGAGAA[A/C]AAGGATGTGCTAACATCCACTGCATCCTGGCTGGCAATGATTGGGGTTCT
BS00064947_51	ACCTAGCCAGTAAGCAAGGTGTTGGATTTGCCAAGTTCTTTGTTTTGAAC[A/G]CAAAATTGCTGAAGCAAATCAAATTTGGGGTCCGTGATAGCATCAACAAG
BS00064956_51	TTAAATATTTCACGTTGTCCAGCTGCTGATGTTTTCTCCATGTGTCGTTC[A/G]CACGCTGCCACCGGCCATCTGGTGGCATGCTGTCAATCCTCCATATCAGG
BS00064967_51	TTCTGGTGCTTCGCCTTTTGTAAGCATGTGATCTCACTCAAGAATTGCTT[A/C]TCCGGCAAAGCATGTGGATTGGAAAACTTCTTCACGGCAACTTTCCCATT
BS00065029_51	TTAGAAGTAATATTTCTTATTGCTCAAGGAGAAAGTTCAGTCATCGTGCT[A/G]TGCTGCTACTATTTAATCCACTAGCCGCGCTGATGTGTGTTTCCCTGTGT
BS00065030_51	AATAGAAAACAACAATGGAAAAGCAAAGGGGGAAACTGAACAGAAGGAAC[A/G]GAAGAACAGAACTATAGTTCGATCGTTAAACCTTAAGATGATATTAACAC
BS00065076_51	ATGATTCCAACATCATCATCCAACACCTCCTTAACCCCTAGTGCAAGGTC[A/G]TAGAGGTTATGGAGCTCCTGAATCCACTTGGGAACCCTCGATAACATGCA
BS00065107_51	CAACGGGCACGGTTGATCTGCATTAGCTTCAATAGGACTAGAGTTTTCTG[A/C]CATAGCTTCATCCATGGAGTAGATATTAAATGGAACAGGAATCATACCCT
BS00065146_51	CCGCTCGTTTGTACTAGCGTGGTCTGGAGATCTATCCCGGCTTGGATTAA[A/G]CTGTTTTGTTCGACGCGAAACCCTAACTGATTGTATTGCTTGGAAATGTT
BS00065250_51	GCTGCTACTGTAACATCCACAGGTTTCCACCTGTTTGTGAAAAGTGCTGC[A/G]AGTAATATCAAGTCTGTAAAACCGTATCAGGATGTGTCTTCACTTTGCCC
BS00065259_51	TCATTCATGTAGATGACAAAATGGCTCTACAAATGCTGAACAATGGGCTC[A/G]TTCATAGGACTGTCGACTGTACGAGAGGTAATGATCATTAGTCAGTAGTC
BS00065265_51	TTTCTTTTCTCTTCATAGATCTTCCAACCTTTGGTTTCTATAATTTTACC[A/C]GAGTTTTGTTGGATCAGATCACATTCGTGGAGAAAACCCATGCAGCATTG
BS00065269_51	AACCTGCCCCAACTCAAGCACACTTTGCTGTTTCAGATCATTTGCTTGAG[A/C]ATCGTTGTGCGAGTCAGTGCTTGTTGCACTGAGATTACTTGTGCCGCTAG
BS00065296_51	GGATCAGGCTCATAGGCTGTCAACTGGTCCATAAGTTCAGAAAATTGTCC[A/G]ATATAATCTTCGACAGAAAATTGTTCAAAGATATAGCCAAGGCACACAGG
BS00065366_51	AGAACCAAAGTTACATCATTTATTATACCCAGAATCCCAGATGATCCTCC[A/G]CACTTCACAAAAGGACAACATTAAACATCATGAACCCAATCTAAATCATC
BS00065468_51	CATGCGTTGCATCTTGTCATTCTCCTCGTTATTCATCGGAAATTGCAGCG[A/G]AAAGAAGTGCATCTGCATAGGAGGCGCGCGACCTCTCCACAGGAACTCAC
BS00065529_51	TCCTGATAAAAGGTCATTTAAGCAGAATCCTTAACAAATACAGTTCCTTT[A/G]ttacctacaaaggtgatccgacaagaaaatactcacatgtacttgcaagt
BS00065548_51	GCAGCAAGCATACATTTATTTTATGTTCAGCATCAGAACAACCACAGAAC[A/G]aaacaattgatgggaaaaatacaacaaattttgctctgtcaatgtcgtcg
BS00065551_51	TCATACTGTCCAAAGTGAGAAGTGTTTTTATCAAACATATACAAAGATAC[A/G]CAGTGTAACTAGTGCTGGAATTTCTGGTTAGATCATGTTGAGCAAGCTGC
BS00065555_51	TCTTCTGACTGAAGGAAACATTTGCCACTTGGGCATAACACGTGATACCT[A/C]TCTTGAATAAGTACCACACATGTCAAAGGTTGAATTACAGACCAGAAGAA
BS00065633_51	ACGGAGTGGACGGTGGGGATCTTCTCGATGAGGTGGGGGAAGATGGGCGG[A/G]ATGCCCTGCACTAGCTCCGTGTAGAAAAGGCCAAGCCCCGGGACCCGCTT
BS00065680_51	TGGGAAGAAAGAGTCTGACATCATTAGGTATTGTGGAGAATGTGGTGACC[A/C]GGGACATAATAAGACGACATGTGGGAAGCCATCCACGTACAAGAGGAAGT
BS00065693_51	GCATGTTGATGTCCGTGTAAATTAATTTGTTGTGGGTAGGGCATCTTGAG[A/G]AATGTTTACCTTCTTGCTGCTGCCTGGTTCGGTTTTAATGTGCCGTGCTT
BS00065717_51	ATGTTACAGCAAGCATTTTCAAGGTTAAATACTACGTTCTTGGTTCATAA[A/G]TCTGAAACAAGTCTGCATTTCACCTCTGCAGGCGGCAGCATAGTCTTCAG
BS00065722_51	TCTTTGTTTGCAAGTTGTTTTGTTGTGTCCACTATGCTTGCACAAGCTAC[A/G]CTTGATCACTGTGCCAACCTTGCTAACTTTGCTAGTCTTTGGTTTTTCTT
BS00065956_51	ATAGGATTCCGAGCACTCGGCAGCGAGGGAATGAATGGTTACTCGACTGC[A/G]CCTTGAATTCACCCCAGTGGCATGCTAAGCAGCACAACTTCTATTTGACT
BS00065978_51	AAAAGACTAAACACAGACCTAGAGTGTTCAGGTTTATCAAACCAGTTGAT[A/G]TCCTGGTGCATGACACTTCGGAATGTCAGCGACCGTATGCGCTCCACAAG
BS00066039_51	GAGAAGATGTAGCCGCTGCATCGTCATTCTCCTGGCAAGGAGTCATCACT[A/G]CAGCGTCTTCCTCCTGCTCATCATCGGTGACCTACGCTTCAAACGTGGCG
BS00066108_51	AATTCTTCAGAGAGTAGGCATGAGTTTCCATACCCTGAGAGTATGCCCCC[A/G]AGGAAGCACAAGCAGACAGCACAGAGATGATTGTGACAGAATCTGGCTTC
BS00066144_51	CTGCCGCAGTGGCAGAAAACAATATCTCCAAGGTAAAAGAATTCCTCAGG[A/G]AGACATTTGATGATTACGATGAAGATGATGAAACCACTGATGGAGACCCA
BS00066165_51	AGATAAATGGATAATATCACAAAAGCAGAGCTCGTAAAGTAAACAAAAGC[A/G]AAGTGGAATGCCACAGGCTAAATGAAGGTTGAAAGAACAATAAATAGTAA
BS00066188_51	GCATGAGTAGCACACGATGTACGCCGGCTGCATGCAAACACAGTGATTCT[A/G]TGGGTGTTCACGTGTCTTTGGAGGCCACACATGCATGTGGCATGGCTGAG
BS00066305_51	AGCAAAGGATCTGGCGAGCGCGAGGCGCCAAGCCCAGACGGCGGCGAGGT[A/G]AACGGAAAATTCCGGCGCAACGCATACGGCGAAGACGAGCAGCAGCAGCA
BS00066545_51	GGCCTCCAGCATGAGGCGCTCGTCAAGTGCAGGCAGCACAGCATGACAAC[A/G]GACGGCAGGGGCGGCGGGAAAGCGCAGTGCTTGAGCGCACCACCCAGAGC
BS00066797_51	ATGGTGGGTGCTATTATTCATCGCTTTATGCAATGGATTGTCAGTATAAC[A/G]TGATCAGTCCATGTGAGGGCCTTTGAATTGTTTATATATTACTTCTACAA
BS00066903_51	ATCGAGGTGTGGATACGCACCAAATGCTTCAGTTATGTTTCCCTCAATAT[A/G]ATTATTGGCGATCATGAGCGATGTTAATGAACTGCAATCCCTCAAGCCTT
BS00066916_51	GGAACAAACCCAGATGACTCCATTCTAGTAAAAAGCTCCAAAGCTCTTTC[A/C]CTGCAGCCACTTGCTGTGAAACCAGCTAGCATCGCATTCCACGTATCCAC
BS00067150_51	AGGTAGAAAAGGGCCCCCGACTCTCTGTTTCATACACGATATAGTTGCAA[A/G]CTTCCCTGTACCACGTGCATGCAGCTTACTTTCAGTTTCTTAGATCTTTG
BS00067163_51	AAATCGAGACATGTGGGATGGTGCAGTCAAGGTTAGGGACATTTTGCAAG[A/G]TAAAGGATTGATGAAGCCCCATGGTCACAGTATTGTTGGATAAAGGGTGG
BS00067228_51	CTTTTTCCTGCTGAACATTGTCTCAAGCAAACTCTTGTTCAGCATACATT[A/C]TTTCTAATGCTACAGGGTTATGTTGTGAAAAATTCGCCTTTCATCGGATG
BS00067436_51	ACATAACAAACTAGTCACTATATCCGCTTTAAGCATGACAGACCAACCTG[A/G]tataattgagcagaaatgattttaaatatgaacctcctccggaaagaaag
BS00067540_51	GGATCAGATTGTTGTGCAGTATAAGTCAATTGAAGATTTACTCGCCAAGA[A/C]GGATATGCCTGTTGAAGGGGATGCCGAGGCATCGAGCAGACAATATACTA
BS00067572_51	ACGGTGGCAACCACGTTGGTTCTGGCGGAGTAGCACCACTGTAGAGATCT[A/C]AAAGAAGCATGCATTGGGTTCATGACCTCACAAAACAGGCTAGGAGATAT
BS00067619_51	cagtggtatcaacgcagagtaccggggattcatcccgaggcatgcatcgc[A/C]TAGCATCGGCATGCCTAAAGCACCAAGCACTAATGCGGCGCGTCCCCCGG
BS00067706_51	TTCGTACGAACTCGATCATATAGAGCACCCATCCATCTATGTATCTCACC[A/G]TGTGTAAAAATTGGGAGTGATGATCCAAGCAACAGGAATTGCATTTTTCT
BS00067748_51	TATTTGTGCTTTTGTCTGCAGGAAGCTCGGTATTTATATTGGGAAGAGCT[A/G]TCTTCCTATCAACAATTGCCATTGAAACTGCCCAACAGCTCTTCTTAGGC
BS00067797_51	ACCTGGCAATATCCCTTGGATTTCCCGCTGGCCTTCTCATCAAAGAACCT[A/G]ACTTCCTTGACATGGCCGTACTTGACGAGCTCCGCCTCCAGATCCGCGTC
BS00067983_51	TTGCTTCTATTTTCTGTATGCGTGAATGTGGCAATTGGGCATTGGTGGCT[A/C]tttatagctcaacaacgtttcttctcggtgtcgcccagaagagggaaaat
BS00068060_51	GGGTAATGAGCATTCCCATTCTCATCAAGCAAAATAGTATTGGTCGGACT[A/G]GCTCCGCGAATCATGCCAATAGCATGCATGCGACGAATTAATAAGATATC
BS00068077_51	TCTTCTTTTTGGATGACGATGACGAGCATCGCGTGGACTACTTCTACGAC[A/G]AGGAGAACACGTCTTGCAGCTCCTATGACATGAGACTCGGCGATGTCTCT
BS00068094_51	GCAGTTGTGGGAACTGCAAACGAATGAAAAGGCGGCGAATGTAAGCAGAC[A/G]TGCATAAGTTGGCATTGGAAAGATGAAGTGGAGGAAAGAAAGGCAGCACA
BS00068106_51	TTCTCCAATGCCCTCGGTACTCCTAGCCCAAGTGAATTTCAGCCTTCAGC[A/C]AGGGAAAGCCCAACTGGGCTCACAGGCACAGGCGTATACTCTGTTTTAGA
BS00068358_51	CTTCCGCCGGGACGGCACGTGGAGCACCGAGTACGGCCACTTCTTCCTCA[A/G]GTGGTACTCCGGGATGCTCCTGGAGCACGGCGACCGCGTGCTGGCCGCTG
BS00068413_51	TCCTGCTGGACGTCACCCCGCTCTCGCTCGGAGTCGAGGTTGTGCCTGGT[A/G]TCATGAGTGTGCTGGTTCCCCGGAACAGCACCATCCCGGTTAAGAGGGAG
BS00068816_51	AACAACTTCCACACCAGCAAGAACAGCAGCGTTCTCAATTTTGAAGCTCC[A/G]ATAGCACGTCGACGGACGCGGCCTCACCCGCTTAATTCTCTGGAAGAAGC
BS00069044_51	ATGACTGGTTGAAAAGTATCTCGTCCTCCACTGCATTCTCTCGTCTTGTG[A/G]TTATACTACGAGCATTACATGTCGATAATGACAAAGTCCAACGTATTGCT
BS00069300_51	CAGTTGGCGGGCATCTCTCCCACCAGGCTGTTGCGCCCCAGAAGTAGTGC[A/G]CGAAGTCTGGAGGAGCGCGTGAGGGACGAAGGGATCTCACCTTGCAGGTT
BS00069368_51	GTGTTAGCTAGCACAACGGTGCAAGAATTCGAACATATATTTTCTCTGCC[A/G]GAGCTAATGTACACTGCACGTAACCCAAACTGTCTCTCTCTCGCGTATTT
BS00069756_51	GAATACTTATTAGTGTTTTCTTGTAGGAGGCAAAGATTTCACTACATTGC[A/G]CACTCCTGCTTACATTATCAACAAAAGTCTACTTCTCAACTCTAAACTCA
BS00070001_51	GCGAGGTGGGACAGGGAGGCCGGGACTGTGCAATTGGGACCATGGCGATC[A/G]GAAAAGGGCAGCCCTGGGAAGGCAGCGGCGACTGTGTGCCGAATGCGATT
BS00070399_51	TGCTTGCGGGGCGGCGGCGCGACGGCCGATTTAGTCGATGCACATGATGG[A/G]TCTGGCGTTGGGCGGTGTAGTGGTCGCACGAGCCGATGTTGTGGTGGCGG
BS00070507_51	AACTTACAAGTGAATCCTCCAAGTACAACATGTGGATGTGATTCATTTAT[A/C]AGGGATGCCACAATGAGCAAAATGAATTGTGAGCATGTCCATCTTCAGGG
BS00070626_51	TGGATGCAAAGAATCTGAATGTGTCATTGAAAAACTGCAATCATTGACTT[A/G]CTGCAAACTTACACTTAGTTGAACACTTGAACCGTTGTTTTTTGCAGCTG
BS00070903_51	TGAAAGTGGACTTGCAGAACTCAGTGACCTCCACTACGATCTCGTGCGGG[A/G]TAGCCAAATCAACATGCACTCGCTTCACTGTATCAGCACGACACAGGGGC
BS00071042_51	ACTTTTAGGCAGGTGGGACACAGAGACACCTGCATTTATTTAATGCTGTC[A/G]CTGTGCATATCCCGACATTACCTCTCTCCGTGACTCTTACCAACCACCTT
BS00071083_51	GGAAAGGAGGTAGTACCTGTTTGCATGAATCCTAATCCTCAACTATTGCA[A/G]TAGTTCCCTCGAAGATCCATTTGGGACCAGGAAATTCACTGGAATATACA
BS00071183_51	AGCTCGCTCCTGATATGATTCCGTCTACTGTTGCTAGCAGAGCAGACATG[A/G]TAGACTTGCCGCATTTTTTCAAGTCAAGTTTCGCTTAGATCTCCCTTGTT
BS00071206_51	AACAAACGCAATGCACATAATAATTCAGGGGAAGAAATTCAATGGTACGT[A/G]ATATGCATGGAAAGAAATATAAGTTGTGTATGCTCATCATGTGTAAACAA
BS00071732_51	ACTAATTGGCCGCACACAACTGTAGCCGGCAGCACGTCATATCAAATCAG[A/C]CAGGGGTCACTGATTTGAATGGCCGGCGTCGCCCATGCGTTCCTGTGGCC
BS00072296_51	ATCCTTTAGGAAGTTGGACCAAACTTTTGCCAATCTGGTGGGCAACCAGG[A/G]AGTGCTGAGATTTAAATCCATGGGTGAAGCTCGTAGCAAATGATGCAAGG
BS00072379_51	AATAATAAATAGTTGCATATTTCATCTGTCGTCACTTGAACTATCATTTC[A/C]TTTACATGTGCTTACTGAAACATCACCTAGCCTGAATACGTCTTTTATTT
BS00072686_51	GTTCATTTAGTGATGGAGTGACCAGCGGACCATGACCTGATGACCAAGCA[A/G]TACAGTAGCAACTTTGTGTCGAAGGTACATCAATTACATGAGCGGCTGGA
BS00072839_51	AGTGCCTTGGCCACACTCTCGCGCCCCCTGCAGCGTGCGGCCCAGGCCAC[A/G]ATCTTAGGGCAGTGTTCCTCGACGCTGAAGTCACCGTACTTCTCGTAGGT
BS00072941_51	GATCTCTGTCATTGGTCGCCTTCCCCTCCCCGTAGCTCCAACCTATCGCG[A/G]CGGAGCACCGCCTGTAGCTTTGCTCACGTAGCTCCTTGCATCCATCGCTG
BS00073062_51	ACAGCTGAACTAAGTTCACTAATTTCCCAATGCTCTCTGGTATCCCTCCA[A/G]ACATGAAGGTATGCCCTATCTCGAGTATGCTAAGGCCTACAAGATTGCCA
BS00073185_51	CCACACTAGTTATCCATTGGCCAAACCTATTTGGCGAAATTTGCTCCAAA[A/G]AAATCTGCAATCTGCTTCTTGACATAAGCAAACTGTTTCTAGCAGTACAG
BS00073525_51	AGTTTGTCTTATACCAGCTACCTGTTATTTTGAGGCCATTGCTCCGCTTG[A/C]GCTGGAAGTTCAAATTTTCTTTTACAGTGCTCAACAGGGATGACTGTTCT
BS00073670_51	CCAAAAAGGGAACACTGAACCAGACAAACCGTGAACTTTGTATGAAAGCA[A/G]CTGGAGCAGAGGAGCACCAGATGAAAACCAACCAAGAGACTCGACACATA
BS00073735_51	GATCACATCACATCAGGTGTTAGATATCGCTTGACCTGATTTCAGCAAAA[A/G]GGCTCGCCATAGGTCTAGGACTTCCGGGGTCTGCCTCGGCCTCTCTTCCC
BS00074083_51	CAAACCATTAGTATCTCAATGGACACATTGCACAAGTTCATATACTTCAG[A/G]CATACTATATATTTCGACCTCACTTGGAATTCTATAAAATCCATCCTAGT
BS00074429_51	ATCAGCAGGGCCACCACCCAATCTAGGCAAGCAACCATGCCAATATCGCC[A/G]GACAAGGCTGTCATCCTTGCCCGCAACGGCTAGAAGATATCCCGTGGTGC
BS00074780_51	TCTCGTACTGCTGCCTCCTCGACCAACTGGCGGGCACCAAGAAGACAAAC[A/G]GGGAGAGGGAGTGACGGAGTGGCAGCCGCTGAAGCACAGGCGGGACTTGT
BS00074817_51	GATTTATGTCTTTTGTTTCAGCTTCTATCGGTTATTTGGCAGAGAGACCT[A/G]GCTAGAACATTTAGCAATCATCACCATAAGATGATGAAGTTGTTTAATAC
BS00074855_51	AACTAATGTTACGAGCAGTGCTTGCAAACATGATTTGATTCTTGCTAATC[A/G]ATATACTACCCCTTTCGTGCAAAATATAAAATGTAGCGAGGTAGGTTGAT
BS00074876_51	TACCGCGATGCGTCATTATGAGTCAATAAAAGTGCCCTTTATCAAAAATA[A/G]AATGTGGTAAGGCACATGTGCTTCTTTTACAGTGATGTGATAAGGCACAT
BS00075663_51	CCTGATTTGTGATAAAAATGGTGTATGCTAGCTCTGCGCCTCTGCCACAC[A/G]CATTAGTCTTTGTTTTTAGTCATGCTCAATGCAGCATTTTGAGTGTGATT
BS00075731_51	AAGATGGAGCACCAGGGGCACGGCGCAGGCGAGAAGAAGGGCGTCATGGA[A/G]agcatcacggagaagctcccccgtggccattggtgatcaccagcaggcca
BS00076000_51	AGCTCATGGCTCTCATAGGACTCGCGCCGATCATCGTCAATCGTTGACGC[A/G]GCCTGTGCAGAAAACGGCTACCGTCGCACGGCACGGGGTTTCGACGGCTG
BS00076190_51	TGAGGTTATTCTTGACTGACGGGATTGAACTGCTGAGTATTCAAAGTCTC[A/G]ATCCAAGAAAACACGAAGGATGGCACCCATTTGTGTTATTGACTAGCAAA
BS00076248_51	TCATACGCCTCTCCAAGCGAATCAATGTTGTCTCTGACGGTAGGAATACG[A/G]CAGTTTCAGTCTTTTTCTGTGCAACATCTCAATGTTTTTTCGAGGGCACT
BS00076397_51	AGCAACAGGATTAACAAGCTAATAGAGGGATATGCAAAGATTTGATCCTG[A/G]GTTTGGATTTAATGGAGGCACGTACACCATTCAAACTTCCACATGAAGAC
BS00076948_51	ATAGTCTATAGAAGATGCAAAATTTCCACCAAATTATGATCTCAGGTCTG[A/C]AATGGAGGCGAAATGGATCGCAATAGCACACTGAGTTCAAATGGCATATC
BS00077967_51	CATGCGCCCCATGGCTGATTTGCTTGGAAAATACACCGCCACCGCGCTCC[A/C]CAGCCAGCAAGGCTCCTCCTCGTTGGACTGAATGTCCTCCCAGCACCTCC
BS00077990_51	CTTTTATACCTCCCAGGGGCCATATGAGTCATCGTTAATTTGCTGCCATC[A/G]TGTATTTTCGTTTCGTCTGTCATGTAGCTTAAGAACATATACCTCCCAGG
BS00078413_51	GTGAACCAAACTCTATGCCTGGTAAGGACAGGTCGGTGGTGGAGGCAACG[A/G]AGCTAGCAAGCACTGTACGCGTGCTAATTGACTGGTTAGTGCAACTGACG
BS00078522_51	CAGATCGAGCACCCAGACGCGCTCCTGCGTCCGTCGTTCGTGGACCCGCG[A/G]CCTGCTCGCCGTCGTCCAAGAGAATCTTGGCCTCCTGGACGGCCACATCG
BS00079069_51	ACTCCCCTATGCTCGCACCAATGTTGATTTCTACAAGACGCAACACTTTC[A/G]AATTGCACAAATTTTGTAAGTTGCTAGGTATCAAACCCACAAGATCATTT
BS00080749_51	TTTTAAGATATAAATGTGGAAATTAGAGAAAAGCAAGAAAACACACCCCC[A/C]GCTCAATATTCCATAAGGACAGTTAGTCACACAGTACTCCTTTGATATTA
BS00081841_51	GCCGCAGCTCGAGACTGATGTTCAGATAGGCTTTCTAGGTACTTATCCAC[A/G]ACGTCCAAACCACACATTTCCTTCACATGGGTCATTGGGGCAGGGACGTC
BS00082460_51	CGAAATGAACAGAGTGTTTGTCTGTCATGGCGGCGTCCAAATCAGAAGAT[A/G]GCGGAACAACAAAAGAGTGTTTTACATGAGCTGGTCAATCCGAGAAAGAA
BS00082503_51	AAGGAATATTTTGGGGAACATCTTCACAAACAGTACAAGGGTATTACCCA[A/G]GCGTAACTTCTCCTCGGCAGGGGTCATATTATCCAGGCCAAGCTTCTCCA
BS00083078_51	TTGTATGACTTCGTTACTCATTGGTTGTTTACTTTGTGTGTGCACGTTGT[A/G]TTTTGGCTGTGTACATCCCAGTTATGTAGAGGATGAGTGTATGCTTTTTA
BS00083279_51	ATAATAAACAGCTTTGCCAGACCAAAAGATCCACGAAAATGGCAATGTAT[A/G]GGTGACATAACACAGAGATCAATAGCTGCGACCCCAGAATGACCACTTTT
BS00083497_51	TCAGTGCTTGGCGATAGCCAGCATGCATGGGTTTGACGATCAAATTCATT[A/G]GTACAGTCGCCCGCACTAGCTAGTCTTCCCCTTTCCAAAGATCAGCAAAC
BS00083715_51	ACCACGGGCTCCACACCGCGTATTGCCAGTTCCCTGACCCCGAAGAAGAT[A/G]TACAACTGGAGGAGATTCGGACCGTCGGGAACGATGAGGACGGCGGAGGT
BS00083998_51	CCGGTGATCCGATGAGCCGCCTCATCATGCAAGCACGGAACCAGACTGGC[A/G]GCGGTTTTTCCCCTCAATTCGCTGAGAACGGGTTCACAGCAGGTGGTTTC
BS00084096_51	TTTGACCGTGATTCATTCTTTATAGTTTGCATTTTGCAGGAGAAGCATCC[A/G]CATTTTCTCTCTCGGCCATAAGAATTTAGTAAATCTTCATGTCTTGTTAA
BS00084348_51	GAACCCAGCACCTTACGCCATCCTTTGGAAGTCTCTCTTTCGGTACTTCA[A/G]TGACAACCCCCCATGCACGGGAAGGAATGGTGAGCATGTTCGGCTGAAGA
BS00084417_51	TCGGACCCATACATGGTCTCCAAATACAATCGCTGGAACTCGCCTCTTCT[A/C]GACAAAGACGCCGAAGCGGTTCGGGAGGATGATGGGCTGAAATTGGAGAT
BS00084668_51	ACCACTCTGCCGCCAGCTGAGGCCACTAAACCAACATTCATTGGTGTCGA[A/G]GGATTTGAGGGCGACTATGGTGGAATTGAGTTTGGTAACGAGGAAGCTTC
BS00084895_51	CATGCTGTATCTGCTGTTGAAAATGAGGACAATGCAACGGCGAAGCTTGA[A/G]AACGTTAGCTCAAAGTCAATAATTGTGGATAATGATTCAGACTTGCAAAA
BS00084990_51	CCGTGCGGCAGCATCAATAATACTCCCAGGAAAGGAAAACCTATTTCCAC[A/G]CACTCCATTCCTTTACTTGAGATATATCTCTGTGATGGTATATTCGGGCA
BS00085308_51	CGAAGAGAAACCCGACGCGGTGGGTGCCGTAATGCTGGAGCGCAAACAGG[A/G]acactattatggcacaagtaatcggagtgacggcatattcatgctgatgc
BS00085464_51	aatgatgatgagcccgttgcagatgaagcctctcccatcatcatcgagaa[A/C]GGAGACGTGGTGCAACATTGTGTTGAAATTAGTGCACATGAACAAGAGAA
BS00085589_51	AGAGAAAGGGCATTTTCATACCTGATGCTCATCTTTTGGCTGTGATTATG[A/G]AACCATCATTCGGAACAAATCTTCAGTTGTGGATTAAATCGTTCTGTAGT
BS00086046_51	ATCTTTGTGTTAATAAACCTATATGGGCACAAAATTGAGCAGCCACTGTT[A/G]TGAAGTTCAAGTAGGATTTACCTGTTTTGCCCGGATCAGCAGGGTACATG
BS00086680_51	GTGCAACCACCGGTAGAGGAGTTTCAGCTGAGATGGCTCACGTATGGAAC[A/G]AGGCAGTGGACGAGACACTTGGCCGGCTTGTTGTGTATCTTAGCTCGCGT
BS00087343_51	CCATTTTCCCATTTGTGATCGCTTGATGCCTCATAAAACGGCGCATTGTC[A/G]TCCAATTGCTGTGGAAATGGCAGACCATTGGTTGGCAAATACAAGTTCTG
BS00087471_51	TGCTTGCGGGGTTTCTTGGGAAGCTCCATTTGGTTATCAAAGATGCAAAT[A/G]GCAAGGTCAGTATCGTGCAAACGGACGCTCTGAGGCCTATGGATGCAACT
BS00087694_51	AGGCTAAAGCATTGCTAGCACTGAAAGACTATTCGAACGTTATTTCGGAG[A/G]CAGGATTTATTCTCAAGGAAGATGAAGATAACTTGGATGCGCTGTTACTT
BS00087997_51	GTAAGGTAAGATGGGATGAACAAGAAGAACAATTGATTGTACTGTAGCAA[A/C]GGAAGAAATTAATCAATGAAATCTCGGCTCGGAGGTGTACTGCTAGTGCT
BS00088039_51	ggttcacatggaggtttcttgacaacacatttgatcggccaggctccaga[A/C]ACATTTGTTGCAGCAGCTGCTCGAAATCCAGTATGTAATTTACAATTGAT
BS00088375_51	GAAAGAAAGAAACATCACCTGGAATTGTGGACCATGCCATGAGGAAGCAC[A/G]CACATATTCTCCCCTGAGTGAGGCCTCAAGGTGAATGGAAATTTCACAGC
BS00088825_51	GCTGAATAATAATCCAGCTGGGTGTATTCTCCACTACAATGTAACGACGT[A/G]CAGCCTGATGCTGTGCAATGTGAGTTCTGAAATGAGCATCTGCCCTAACA
BS00089181_51	CAGGAGAAGGGCGGCCACGCCAAGATGGAGTGCCCGCTCTGCAAGGTGAC[A/G]GCCCCGGACGTCAAGTCGATGCAGATCCACCACGAGGCGCGCCACCCCAA
BS00089400_51	GGAGCAGAATGAGGAGCTTGGCTTGAATGACATGGACACTTCCTCTGCAG[A/G]CATTGCTTACAATACAACCAGCACCGAATAAGTTCTGATATTTTTGTGCT
BS00089524_51	TACATGATGGTGTTATGTATCAACCAACATTACAGTGCGCTTGTCGACTC[A/C]TGGTCCTTTCTGACTGTCAATCTCATGAGAGAATTGGCTCGAGAATTTCG
BS00089790_51	TTTATCGGCTTGTTGGGGTTCTGAATGTATCCAGCTACGTTACAATGTGT[A/G]TCTCGTTTATCGTGCTTAGTTGATTGTCTAAGGGTATTCGTTGTGTGTGT
BS00089942_51	AGGAGGAGCCAGCGGTTAGCTCAGACGCAGCCTCAGCCTGCGAACGAAGG[A/G]CAGCATCCAGAGTCTGGGAGTAACGCCGTGAGCGAGAACAGCGGTGATAG
BS00090073_51	GATGATGATGCAACTAAATTTACAGAAAGAAGCGCACACACCAATGTCAT[A/G]GTCATGCAGTGTGGACATTGCCTGTGCTGCAACTGTGCCATCTGATATGA
BS00090253_51	CAATGCCGAGCAATTAAATGTCTTCGGTACCACAGACAGACTGATCCAGG[A/G]ATACGGTTCCCCAAAGCTAGCTATGTGCATGTCACTAGCAAAATTCGGTA
BS00091035_51	CAAATTATTCTGATGGAAATTCTTCTGGTTCACGTTCCCCCGTGACATCC[A/G]ACATTGATTCATTGGCGTCTCAGTTTCAATCTTTTGGACTTGAGGGGACA
BS00091519_51	GGAGACCAGGAAGAAGAACGAGAGATTGAACGCCCAACAGCAGAGCGACG[A/G]CGAAGACGATGACGACGACCTTTCCGACGACGAAAGCGCCTAGTGACTGT
BS00091561_51	GTGTAACGTCAGTCCATGCATCTGTCATCTGATGCTGATATATATCTACC[A/C]AGAAACAAAACAATTATATTGTGGTTGTCCTTGAAGCAATTTGTTATGCC
BS00091701_51	CACCTCACTAGCACCACAGCTTACACGAACTAAAAGTAATAAACAGACCT[A/C]AAGCAGCATGGGAAATATAGTATTACACCGCAATGTTTTACTTTTCCCAT
BS00091763_51	AGATCGGTAACAATCGTACGCTCGGACTATTATTTTTGCTACCTTTCTAT[A/G]CGCGAACACATCTACTGTACAGCCCTGGGAGGAGGACAAGGGAGGCGGAG
BS00091891_51	GAGCAGATCTTCGAATGGGCCTTCGTGGACCAGCCATATGTCATGTAGAC[A/G]GGGACTGGGGAGGTCGAAGCGGCAGTCTCCTTGAGCTCAGAAGACATGTT
BS00092492_51	AGAGCGTGGACGGCCAGCCGTCTTCGCAGAGCAATGGTCGTGGGTCTGGC[A/G]AGTCGAACAAGCATGAAAAGCTTGACTTCAATCTTCTCAGAAAACGGAAA
BS00092859_51	GTTTGGGAATATACGAGGATCTGCGCAATGAGATATGGTCGACAATACTG[A/C]gaaatttgaccattgttcttcgttaaaaatgtgtatgtacagaaatatta
BS00093201_51	TTGTTGTTGAGTGATGCGATTGAATCGGAACCTTCAAGCGAGCATGTGAT[A/G]TGGTGAGCGTATGTACTTGTGCTAGCATTTGCTTCTTCACCCGATCTGTT
BS00093275_51	GAGGTAAGTTGCGCCCACTCACAGACCCCTGGTAAAATTTTGTGCAGGTC[A/G]GTATTATCACCCAGATATCTTGTGCCTGTGATCCTTGGTTCTATTGTCAG
BS00093377_51	TTCTGTTAGCAGGCAGAATAGCTGGGCGAAAGCCACAAGATCTAGGCCAC[A/G]AATTTCCTGGTTTGCAGTTTTCTATCTGATGCCTTGTGCAGGTTATGTAG
BS00093740_51	AAGTCTTTTTCGTAAGTTCCATTCAATTTTGTTGTTATTTATCTGAGCAG[A/G]CTATCTATCGAACTTTGTGGTTGGAGTTTGTACTGGTTGCCGTTCAAATG
BS00093841_51	GAAATCCAGTAACTATCAAACGACGCCATTTACCTTTGAGGGCTCTCACA[A/G]CAAAGATTTTGGTATCGCAACAAGTAGCTGTCATTCAAAGCTCAAACCAT
BS00093990_51	TTGTGCTGGACGGACAGAATGTTTCATGTAAAATTCGACGGTTTTCACTT[A/C]AGCTGTCGATGGTATGGCAAAAGAAAATCAGGCATACTGTATACACCAGC
BS00094343_51	ACAATGATCGACGTCTATGTCAAGACTGTCTGGTACAAAGGGCCGTCCGT[A/G]CGTCGCCGTTACCATAGGCTGGCTAGCTGCAGCATAAAAAGACGTATAGT
BS00094480_51	CTTGGTACCATTCGGCATCGGATGCGGATGATCAAATCAGTTCTCAGTCC[A/G]GAAGTCAAAAGACCGTTAGCTTAGGAGCTTCACTCGCCATACTTTTCTTA
BS00094584_51	AGCCCTTTGCATCATAAGAATTCGTGGCGAGCCAGCACATGTCAGGTCGT[A/C]GGGAGAGGTGCAGTTGAGGAATGAAGAAGCACAAGCTAAACCAAGAAGGG
BS00095512_51	GGCGGTGAGCAGTTATCTCTGCTCTGGTACTGGAGTCGTCTTCGGCACAT[A/G]GTTGTTGGAATTAATTCAATGGAGCTGTAATTCACAAGGCCATCTTGTGT
BS00096853_51	GTAGCCATATGTTGGTTGTTATTATGTTTACTAGAGCGCAGGAGAACAGA[A/G]CCAGGCATCCTTTTTTCGTTGCGTGCGAGGAAAAGCAACATCTGGATGCC
BS00097987_51	GACAGTAGTACCCAGTTAATGTGGTGAGAGATGCGCATAACAGAATGCGG[A/G]CCTGGGTTTTCTTGCCATGGCTATTTTCAAACACTTGAGAAGTATACAAA
BS00099534_51	AAACCTGAGACGAACAATGGGAAGGCACCCGCAGGTCCTTCGTCGAACGC[A/G]CCAGCAGCACTGGGAATGGGCATGAAAATGGGGGCTCTGTTGCTGTCTGC
BS00099719_51	ACGTAAAGGCGCCGCGCTGAACGCTGTGCAGATTGCAGAGATGCTACTGA[A/C]GTAACCGCCTTTCTGTATCTCTTTTGTTAAACATTGCTTCCAGCCATTGG
BS00099725_51	GCAAAGGGAAGGGACCGCCACCAAGGTTTTGATCGTCTTGGTCGCCCCAT[A/G]TCGTATCTCTATGGTGGGCGCCACTTCCCTGTCCGGCGTGATCATGAAGA
BS00099881_51	AATATCACTAAATGTGTATGGTGTGTTGCAGTTGATGAATAAAGGAGCAA[A/G]CAGAAGGGGATGTGTGATGTGTTTCCCTTATCTGTAACATGTATGATGTT
BS00100178_51	AGTAAGAAATGGTGGTGGTGTGCTTGGTGCCCGGATCTGAAGCACCTTGT[A/G]ATCATGATAATATTAAGAACACTGCATCTGAAGAATGGATGTGTATGTGT
BS00100563_51	CATCGAAGGCAAAAGCACATATGTTGATGGCTTTGTGGAACTCCCCCTGT[A/G]ATCTATGTTTTGATTAGTCTCAACTGAGAAACTAGAAAGGAACGACTTAT
BS00100708_51	TGTAAAACTATATGATACCCCACAGATTGCTGCAGGAATTTATAGTATTG[A/C]ATATGAATAAGATTTATAGTGAGAAATAGTGATATGAGAACTTTTTATAA
BS00100738_51	CCGATGATCACCCACGGCATATACTCCGCGGTGGTCCTTGGCCACGGGCT[A/G]TGGAAAATCCAAGACCACAGGAGAAGGTTGCGACAAAGGGTCCAGGAAAT
BS00101087_51	CTCTGAAGGAAGCCAAGACGTTGTTGAACTTTGAGTTATTCCAGGGTGTT[A/G]GTCTGAAGATTTTGCAATGTCGGCAAATTGAACCCATCTTTGGTAATATG
BS00101401_51	TGCGTCGCTTTTCCACTCTGGACGGCTCCACTAACAGTGTTGGGCCGCGT[A/G]TGTACATATGAATCTTTTATCTGTAATGATTGTCGCTATTTAGTTATCAA
BS00101408_51	GTCCGGATTGGCGATAGTTGATGCAGAAGGGCTAAGATGGAGAACCGTCC[A/C]GCTGCCAATACTTGTTGCTAGGAGTTTCTCAGGTTTCATCGGGAAGTCTG
BS00102646_51	TCTATGGTGTTCACATTCCTGGTGTGCTTAAATATTGTGTTTAACTGGCC[A/G]AATCTCCAGCAAGTTACTAGCCATGGATATACAATAATTGTACTAGGCCT
BS00103275_51	TGAACCAGCTCACCGGCCCGATCCCCTCATCCTTCTCGTGCCTCAGCAGC[A/G]TCGAGCAGCTCAACCTGGCCGGGAACCGCCTGTACGGGCAGGTTCCTGAT
BS00104270_51	AAGAAGGATGACAAGGCAACCATGTTCGTCAAGATCGGCGACCAGAAGCT[A/G]GCCATCGGGACCCTCTCTACCGACAAGTTCCCTCAGATCCAGTTTGACCT
BS00104432_51	TGAAGGCCATAATCCTGCGCCTTCCGTTGCTAGGGTTTTGTAGCTCCTGA[A/C]TCGATGCAGCTTTAGAAAGTGTACATGAAGCACATTGCTTTACTTGATAC
BS00104667_51	CTGGTGGCTCATACCTGAATTCAACATCCTGTGCTCTGACTGACCTGATC[A/G]CATGTATAATGTTCTCCGCTTGTTCCACTACTGTGATGTCTCCTCTAGCA
BS00105409_51	GGCTGAGGCTGATAAAGAAGTATGTATACGCAAGTAAATCAGGCGAAAGA[A/G]CAAAAAGTACAAGGCCCTATGTGGCTATGTCCTTTCTTGGGCGGTGATCT
BS00106581_51	AACAAAACGAGTTTATCACTTCCCTCTTGACGCTTTATGTGCTCAAGATG[A/G]CCCTTTTATCGAGTCGTTATTTCTGAAAGATGTTTCTATAAAGCCACACT
BS00106695_51	GAGCACTCGGGGGCTGTGCACGGCGCGTACTCGTCAGGCATGGACGCCGC[A/C]GAGGAATGCCGGAGGAGGCTGCTGATGAGCAAGGGCGTGCCTGACCTCAT
BS00107235_51	CTCGATGCTTCTCAGCGGCGTCTTCTGCACAACTGCTAGTCTTATTCCCG[A/G]cttcggtgccatgagggtggcgaggatggcatgtggggtggtcgggatct
BS00107749_51	CCAGGAACAGCGCGAAGAAGACGAACCTACCCATATTGTTTCCAGTACGA[A/G]ATGTGGTTGCGTTTCCGATTGTTGTATATTTGTTGTGTGGTGAGATGCTG
BS00107837_51	CCCTCCCTCATCGGTTGCCGTCCATACTCGTTCTTATGCATACAATACAT[A/G]CTTGCTGCAAATGATTTCTCTCTTATAAACTTTAGGGTTAATTCTGGTGG
BS00108305_51	ACGGATGTATATATGTCGTGCATCCAAATAAGCAATGACGGGGATCAAGC[A/C]ATGACGGGGATCGAGCAAACAAGCGATGGAGAATGCATGCATGCATGCAT
BS00108577_51	CTGGTTATCGTGGTCGACATCCCACTCCTGTTCGAGACAAAGATGGACCG[A/G]TGGACGGACCCCGTGGTTGTCATATGGGTGGATCCCAAAACACAGATTGA
BS00109813_51	TGGCCTGCTCAGCCTCAAGGTCGGTGTTCCGGCGCACGACGAGTGCTGCC[A/C]GCTGCTTCAGGGGTTGGTCGACCTTGACGCTGCCGTCTGCCTGTGCACCG
BS00110072_51	GCAGAGAGCAAAAAGAGGGCAAATTCCCCAAAACTGATTAGCGGATGTGT[A/C]ACTTCAAGCGCATCCTAGAGAAACTATGCTTCTTGGCTATCTTTTGAAGC
BS00110104_51	gtatcaacgcagagtggggtagccaccctaaagaccacacagcttgtcct[A/C]ACAAGGTGTATATGATTAGAACGCTGAAGGACGAAGACACCATGGACTCG
BS00110128_51	TCATGAATGAGTGAATACAGCCAGTCCCTGTAGCTTTCGATGAGACTCAC[A/G]TCCAATGCCATAAGGCTTGTATGTCAGCAGGTTATCTTTAGTACATGCTA
BS00110130_51	GCCAGACAGAGATTCAGAACACCCCCACTACATATATGCTTCACGGGATG[A/G]GAAGCTACCTCCAGAATAATAAAATGGGTACCCAGAAGTGTACGCCTTAT
BS00110417_51	GAGAAGCAGCTTTGGCGAGTCCGGAAGAGATGTATGTGGCCAAGAAGGCC[A/C]GAGTGAAGCTGGTGCGGATACAAGGCATGGAGCTCGGCCTGGACATGCCG
BS00110452_51	AAGCTCCGCTGCACTCTTGATGGTCATGGTGGCTATGTTAGCGCCGTCGC[A/G]GTCAGCCCAGACGGTTCGCTCTGCGCGTCTGGTGGCAAGGATGGCGTCAC
BS00110546_51	CCGTCAGGATCTGCGGGATCCCCACCGTCCCGGAGTTCTCCGCAACCGAG[A/G]CGCGGCAAAAGCCAGTGAGCAGCACACCTCCCTCCCCCTCTGTGAACCCT
BS00110554_51	CTTCTCTACGCTGCTTCAGGCTGACGGGTGAGCTTGTCCAGATCCACGGA[A/G]ATATCGAGGCCCGACTTCGCCATGGAGCTGATCATCTTTGGGATGTCCTC
BS00111120_51	TCATGTGGCATGATAGACCACATCATTAACATGGGTCTTACTGGTCATGT[A/G]ATACACCTTGCATTGCTTTTAAATTAGTTCGATACAAGGTCCTGTCTCAC
BS00111236_51	TGGACGGAGATGATCTTGGGACGCTTCACTGCGGGCACGACTTCCATGCG[A/G]GCTGCATCAGGCAATGGCTGGTGGTGAAGAACCTGTGTCCGATCTGCAAG
CAP11_c1022_66	TGTAGTTGTCAATTTCATTTCTGGTAACATGAACATACTGATCAGTAGCC[A/C]TAGCATTCAGTCCTGGCTTCTTGGCCACTTGAATAGAGGAGACAGATGTA
CAP11_c1087_327	ACAGACATCATTCCAGACAGACATTTCTTATTTCCTGTTGTTACAGAGAT[A/G]ctacatatacaggtcccgacaacgacgaccaactcactatagccccctct
CAP11_c1476_128	CTGTCTTCTGAAATTTGCGTGGTTTTGCAAGTTTGCATAGTACCGTACAC[A/G]TGTAAAGCAGGCAAGGGCATGTCTGAACTGATTAGTTCATGCGCAACTGT
CAP11_c18_238	CACCCGTACCTTACCGGCCGTCTGCTTTAGCGACAAGAGAAGATGACAAC[A/G]CTGATTTTTCTGAGATACACAAGACACAAACGGGTTACAAGACAAGCCTA
CAP11_c1820_244	CCCTCCGGAGGCCAAGAAGGAGCCCATCCAATCCGCCGTGATCCCGACGC[A/C]AAGCGAGCATTCGCCATTACAGAATCGATCGAGGCTACTAATTCAACATC
CAP11_c204_238	ATCTCGCGTTTCGTGACAGTTCAATAACGGTTTCAGTTTCCGACATTTCA[A/G]TGAAGGATAAGGTCTGCAGCCGCAAAGCTCAAAATCATGAAGCTGGAGAT
CAP11_c2293_200	GCCAGGATGAATGAGCTTTCTGCTCTGGGCTTCCTCTTAAGAATCATAGA[A/G]TATGTAAGCCAGTGGTACCAACAAATATACTCACTCACGGTCGATCGATC
CAP11_c2623_196	AGTAATAACAGGCAGCAAAAGGATCATCAGATATCCAATATCTAAACCAA[A/G]CTATGCAAAAGGATGACAATTGACAAAGTGGGAAGCAACAAAGCTCAAAC
CAP11_c2683_177	CATCACTTGAACAAAGGCGACACAGGGTACAGCAGCAGCAGCAGCAGGTC[A/G]AACGATAGGGCAATTACTGACCACCACGGAGGCGGAGCACCAGGTGAAGG
CAP11_c7959_386	ATGATGTACTCGGGCCGGTACCACCACGCCTCCGCGTTGGCCAGCTCCGC[A/G]TCCACGTGCGACGGCAGCACCCGGTTGTCCTTGAAGTGGTAGTAGTTGTC
CAP11_rep_c5191_192	GAAAACCATTTTGAAAACACAGCCGCCTGATTATCATACATACAGATGAC[A/G]cagagcacatctaattatgttgggagaaactatttttctttttctttcga
CAP12_c1085_283	TGATGACATTGTGCTGTAGTGAGTGCACATTTCTGTTGCTCAACTAGCTT[A/C]TGAAGCCCCTGCTGCTGTAATAAACTGCACAGACTGGCTTTGTGCATGTG
CAP12_c118_95	ATCTTGTTTGCATTTGAAGAAAATCAACTTTTCATCCCATCTGTATGGCA[A/G]TTGTGTAGTGAGTTTCCTATAGTTCCTCCAACAGAAGCTCCATATTCAGT
CAP12_c1784_424	TCAAGAACGGCCGGCTCGCCATGTTTTCTATGTTTGGCTTCTTCGTCCAG[A/G]CCATCGTCACCGGCAAGGGGCCCCTTGAGAACCTTGCCGACCACCTCGCC
CAP12_c1817_77	CCGGGCCAAAATGCTTGATTTCCCCTCTAGTGATTGATCCTCTTGGATGA[A/G]TTCTTGTGGCGCTCCATGTTTCCTGTTTCAAGTTGATAGCGCCAAAAAGG
CAP12_c194_240	AAGTTCATTGGCGACAACCAAGGGTTTGTGCTCGGGAACGACGGCGTCTT[A/G]CTCCGATATGTTGGCTGAAGTGGCGGAAAAAACCACGGCTATCTAAACCC
CAP12_c2472_60	acatgaataaaacttgattggattggatttgcacacacaactgagtactg[A/G]TGAGATTACATACAAGTCTGGGTCCAGGTTCAGGTGAATACAGAGCAAGA
CAP12_c2565_239	AGGCCGGAGGCAGCAAGGCCGTGGCTGCCGACGACGATAGCTAGATGACG[A/G]CTCCTCCTCTGAGGTCGTGGGTGCTCGGCTGTATCCAGTTCTGTGTAGTA
CAP12_c2615_128	TGGCTTCTTGGCCACTTGAATAGAGGAAACAGATGTATATACACAGGTAG[A/G]CTGACCGACCAATCGATCACGCAAGGCGGTCTTGGCGGTGCGGACCACCA
CAP12_c3551_85	TACAACTTGAGGAGCTCCAAGCTGACTACCTGTTGTGGCTCTACGGAGTT[A/G]CTCATGCGACGCGGTGAGTGTTGTTTTGGTGGCTGGAGACGCTGTGCGTG
CAP12_c3602_91	CATCAGGATGCTGTTAGAACCTGAGGCCACAACTGTCAGCTATTCCTTTG[A/G]cattactgtatttccatggtgacttgtggctatttcattcgtgacctttt
CAP12_c4778_199	ATCCAGCGCACGAACAGAAGCGCAAGTGGACTCCTCGTGCTGCTGAAACT[A/G]AAAGCGTATACTACTGGAAGTAGACGGGCAGATGATCACCCACCCACGGG
CAP12_c575_105	CGAGACAGTGCTTCAGGACGGTACAGGTACAGACAGTCTCAGACTCGAGG[A/G]CAAGTCACTGGTACAGAATCTATCTGTGCTGTATATGATGTGAGGAAAAA
CAP12_c5949_104	TCAACAGAGGGGTCATCCCGCTGGCTTACAGCATCAGGAAGAGGAACAGC[A/C]GGACCGGGCTGCCCTTCACCTACTACGACGGCATCTACCTCCTCTGGACC
CAP12_c6266_298	CTTATCTGATCTCTGCAAGTGTTGGGAGCTTTTGTGATTCATCCATGGTC[A/G]CACGTTCACGTTCCTTCCCACTCAAGTTCCATATGCTGTCGATGTGCAAG
CAP12_rep_c3953_177	GCTGCGCAATTCCCTTCCATCCGCGTCTGCTCTGTTCCTGTTAATTGATG[A/G]TCGTGTCCCTGTGTGTATACTGCTCTGTTGTCATGTTAATTGGTCGTGTC
CAP12_rep_c4520_207	GTGCATCTCTAGTAGACTAGACGAGGCTTGTATCGCAGCTACGGCAGTAC[A/G]CGCATGAATCATTGATGAATGAAGCAACTGAGACACATCGCTGCCACCGT
CAP12_rep_c4929_51	atacaagcgagagtggtaccttacggccgggaagagcaagaaccagaaat[A/G]GCAAAAAGGATGAACCCGGTCTGTTTCCTGTGATTCGCATCGTCGTACGA
CAP7_c11822_124	GACTTCTTCATCGTTGGTGTTCTTGTTGTTCGTGCTCGGAGTGCCCCCTC[A/G]TGTGTCTCTGCTTGGCAGTGCCCAGCGTCCTCGCCGGTGGCGCACAGGTG
CAP7_c12162_251	TCTACTCCATTACTCCATGCCCAGGCCAATGCTAGCCCATCAAGTCGACG[A/G]cgcaatcagctcatccaggccttcttcttgaagccctttttgacatctga
CAP7_c12484_228	TCTTACAGAAAGGTCCTAAGACAAAAAAAAATTACATTGAAGCCCCCAGC[A/G]CCCCGTTGACGAAGACGACGACGAAAACGTATCGCCGGCGCGCCGCCGCT
CAP7_c1326_220	CCCGACTTCATGTGCCAGGGCGGCGACTTCACCAGGGGCAACGGCACCGG[A/C]GGCGAGTCCATCTACGGCGAGAAGTTCGCCGACGAGAAGTTCGTCCACAA
CAP7_c1467_220	AACAAGGGGTCACCGGATGAGAAGCACAAGAAGAAGAGCAAGGTGGTGGT[A/G]CCGCCGCCGCTTCCGCTTCCGCTGGACAATGTTGCTGCTCAGGAGGTCCT
CAP7_c16_483	ACGGATATGCCAAACTTCTCCTCCATGCTCAGCTCCTCAGCCGCCACGCC[A/G]TCGGGGAGTCTCCACGCATAGCCGTGCAGTAAGTTTGCCAGCACCAGCTG
CAP7_c1891_230	AAATTACCACGAATACATACATACATACATACATACCTATGAATTGAATT[A/C]TCGTGTGGGAATACACTGTTTGCTTGCTCCCTCGGTGATCAAAACCGCCA
CAP7_c2559_543	CAGACCCTGTTCCCTTCGACGGCCCGAAGCCATTGAGTGTCATCTTGAAG[A/C]GGAAAAGAGAGGCAGCTTCTGCTGACTCTGGCAGCATGCAGGAAGAACAG
CAP7_c6528_99	gtcttctaccttggcgactccagcaacatggtagctcaaatgagccgtaa[A/G]CTGACTGTTTCCAATGTGCTGCTGGGGAGGGACACGTTCAGTGTGACCGT
CAP7_c7296_88	CCGTTGCTTCAGTTCAGTACCATTGCCACATTGGCGCATTTCACCTGATC[A/G]GTACTACAAATTCTATCTCTCTACAAAAACACTATAGTGATGCTGCGAGC
CAP7_c915_121	CCTCACGGCCTACTTCTCATTCATCTGATCAACACATATATATATACAGC[A/G]GGCTGGCTCACGCACGCCCTAACCCAGCCTCCACTCGGGCCACTAAACCC
CAP7_rep_c10311_217	TTGTCGCACCTCTCTCCGGAGGTGAGGTGTGATTGTCCAGCAGTTTTGCT[A/G]CTACTTTCGCATTGGCTTGTACCAGTAATACTAGGTTCGAGGGTCTGAAC
CAP7_rep_c5949_55	GGGTAACTAATTCCTTCTATTACCAAAGAGAGCTACCATATATTCTTTGG[A/C]TGTTAATTTACAGTAGCTAGCTAATTAATTTGGGAATTAATTTACATATT
CAP8_c1801_231	CGGCGGGAGCTTCAGGAACGTCATTGACGTCGACAAACTCTCAAGCCGCT[A/G]gctcggatctaaatttctgtctgtccaaattatacttcttgattaataca
CAP8_c1851_62	AAGTCATTTCATCGAGCACATGGACAGCACGCAATGCTCAACAAAACAAA[A/G]CAAAATCCTCTCCACGATGACGACGCATCGAAGGACACTCACACGAGCAC
CAP8_c2014_192	AAGATTCTTGCAACAAGCTGTATGCCAAGAATGCAGCTCTCCCAAGTCCC[A/G]ATGTTGACTAGGACGCATTGTGTAAACTAAATATGAATAGGTAAAAGAAG
CAP8_c2448_355	CCGGCGGCTACTTAGCTACTCCGTTTGAAAGCACCAGACAAGGCGTTGTA[A/C]gcttcgacgcagcgcctgaacttatcctctgcttcagcctgtgaagatcc
CAP8_c3129_381	gctctgctctgtgtgccgagaacagtgtgcgtcattgatagtgttagtga[A/G]CAGCTGAATAGATCATGTGGGATTGTGGAGTGTGCGTACAAGAGATCGGT
CAP8_c3273_136	GATTCACTCCCATGTGTGAGAATGTACATGATTTCCTCCTTGTGTAACTC[A/G]AAACAGTTACAAGTTGTCGTGCTCGACGACCTGCGCCCCCCTCCACTCCT
CAP8_c42_161	TAGTTGTAGCTGATATACAAACAGGGTACAGATACTGGGATCATTTGGAC[A/C]TAGGAGCCATACCGAAATCCCGACAAAAACCATCTCTTTTTCTCAAAGCC
CAP8_c5161_541	CTTGCAATCTCAGCTCTTCTCTTTGCTTGCTCAGCGATCTCAGAGAGCTC[A/G]cggtagctgctcttgtcgttgaacagtgtatgggaggccggctcggtgct
CAP8_c710_140	TCATCATCATAGTCCTGCTGCAGGATACATATCCATCCTGCCAATAGTTA[A/C]ACTTGGAAGGCAGTAATCATCCCGCCAACAAATCGTCTAACTAATTCATC
CAP8_rep_c9642_82	GAAGACAACCTGAACAAGAAGATGAGGAGGTCCATCGAGGAGCTGAGCAC[A/G]GGCATCGTGAACAAGCTCCTCCACGGCCCGTTGCAGCACCTGAGGTGCGA
D_contig01272_220	AATCCTTCCCACGAAGCGCTGGCACTATAATTGCAATATCAAAGAGTTAGGCTTGATTGCACATTTTACTTATGAACACCTATATGAGTTTGAACGGAAAACTAGATAACTTAAACTTTTAAAC[A/G]GAAGCTCATTTAGCAGCAGTTGGCTATATATGTCAGCCCCCAGTACCTTCTTAAGTTGAAAGATTTTTCTGTAGTACCAAGAGACAAACCAACAAAACAAAGTCTACAAAATATGTGAAAAACAG
D_contig04964_668	CCGTGGGACGGCTACCACACGCCGAGTCAACGGAACGGAGCCACCGTCACCGATCACTATATGGTTGTCCGTTGCTTCGTATAGGATTCTACGATCCCTAAAGTTTCCACGGGTCGCAACGACT[A/G]CTCTCGAGATATTACACGGGCCCTTTAGAACGTTGATGGCAAAGGTGGCTTCCACGGGTGTGTAAACCTGCACACATGACAACTCCAGCCTACTCAGATAAC
D_contig13475_402	CAGACTGGTAAACAATCATGTTATCCACTCTTTTTCTAGGTTTCTTAAACTGAAGATTATTTACTGCCAGATTTTGATCTGATATGCCATGAAAATGTTGCTAATTTTCAGACCCGGAAGCAGC[A/G]GAAGCTGCCAAAGGCCGACAACTGAGATTGTAAGTGTCTACTTGGGGAATGTTTCTGTATTTCTTTTCTCGGCACCTGTCATACCTGTTGTGCTGGCACTTCCTATAGATGTTTTAACTTTTTGT
D_contig14237_449	ACATCATTGGGTAATTTTTAGCATGCAGTATTAACATATGTAATCCACGGCAAAGTCTCCATTATTCACTTAATATTTATTTTTAAAAGGGGATAATTTCCATGATATGATTAGTCTGGCAGAC[A/G]AAGAACGGAGACAGATTGACTATGGATTTAGCATGATCGACTCACCGGTACGAATA
D_contig14507_369	AAACCTGCGAGATAGTACTAGATATCAACAGAGAGCAAGAAGAACACACATACGCGCATGTACAAACGCGCGCACATACAGACACACACCAACAATCCATGATTTTTTCAACAAAGAAGAATCC[A/G]AAATCTGTAGTTCTAAACCACAGTTGAACAAATCACACGCAGACATGTAGAGCACTAAAGCAAGGACATGGAAGTAGTGGGTGCTAGCTTACAGTGAGCTTCGTGCCCTCGGCTGAGAACCCCAG
D_contig16084_234	AGTAATGCATTCATTCCCCTTGCAACTGAGCAATCAACTCAAGAGAGCACAGCATTTGCCAGATGGTGTTTTTCTTTCCGGAAAAAGGAAAAAAAAATTCTTTTGTATTCTTTGTCTTGGGATA[A/C]CATGACCTGATAGAGTTACTTGTTCAGAGAACTTTTGTCTTGCAATCTCAGTAATCTAACTAGTACTTGGTTATATACAGCTTCGCCAACTGTGAGCTCCGGTCGATGGTGTTGGTCGACAGAAG
D_contig22919_290	TTATCAGAATCAGGTAGCTCCTGAAGCCTACTTTTCAACAAGGGGATGCCACTCTCGAAACATGGTAAGATTGCGTCTCCAAAGTAGAATCTCTCCTGATGTATTGTTGAACACAAGTTTACAC[A/G]TATTAATTTTTTTAAAGGAACAGGTGAAGAACTCAACTGGATGATATGGACGAATTTCACTTACCTGCAAAGCATGAATATCAAAAATCACTAAACTGGTGGGTCCACCTCTGGATATTGGTATG
D_contig23076_255	GCAAAACTCGTCTGGAGTGAAGTTGCAGAGTATCCTTGTTACTAGTGGAAGGCCAATCGACGGGCAGACCTAACACAAAATTCAAAATTTCAACTACACCACATCTGACAGTTCCATATAAGAT[A/G]AAATCGTAACAATTTAACATCTTGTGTTTTTGAGGACATAGGACTCCTATGATAGGAGTGTAGCAAGGAGTTATGCACGGACACACACCTCTTTCCTGATGGACTTCTCAAGAAGCATGTCCTTC
D_contig31797_313	GCGGGCAGGTGACGAACTCGAAGAGCCCGCCTTTGGGGATCTTGTACCCTTTATTGTCGTCACCTCCCTTCCTGAGCTGCGAGAGGAGGTAGTGGTGGTAGAAGTTGCCGGCGATGCCAACGGC[A/G]AAGAGGAGCACGCCTGGGTAGAGGAGGTTGGTTGTAGGGTCAGGGAGTTCAACGGCGAGGTGCTGCGCGTAGATCATGGTGATGGCGCTGAGCAGGTAGCTGGAGGAGATGGCGAGCGCGGTGTT
D_contig80448_280	CACCAGGTCATTTAAAAATGTTGCATTCTTTGTTTAATTATTTTAGGTGTGGTCTATTTACTAACTGTTTTAATTCTGTCATGCAGGAGAATAGAGAAATCTTTAGGGATTCCTCTAGTGCCAC[A/C]CATCCACCTCCACAACCACCACATCAACACCAAACTTCACAGATGCCATCCTCATCTGCTCCACCT
D_F1BEJMU01DOR77_203	TTCCATATTGTAAGACAAATGGTTTATTTGCAGGAAAGAAAAGTGTCATCTAATAGGTTACCAGCCAATCGATCCGAAATTGAGATCCCAGTATAAGGCTGCTCTTAAAGATTCGGGCGGCCCT[A/G]GTGTGAAGATTCGGCATGAAGCTTCCACTGCTCAGAAGACTGGAGGGCACCTCTCAAATTTGCTCCCACAGACATATGATGATGAAGCAGTCTTTTAGACTGACAGCTAACAGGGCAGGTAATAG
D_F1BEJMU02GB94Z_188	ACGACGAGAAGTATCTTTAGCTGCACGTACGCACAGACGGGCATGGGTTAGGGACGTAGGGGCCAGAAACTAGCGGCGAAAAATACCGGGAAATTAATTGTTCTTCCGGGCGGGGAATAGGGGG[A/G]TCAGGGATGTATGTACCCGCTTCTTTGGGGGCGAGTAGAGGAAGAAAATGGAGAGGTAGATTGTCTCGATGATGATGCCGATGCTGTTGATGGTGATGACGAGTAAGCTGTTGGGGTGGACAATG
D_F5XZDLF01B7ECX_54	CCCTGGAACATGCTTCTATCATCATGGGAAAGCTGGTCCTCGGTAGCATTGTA[A/G]TACTCATTTTTCTTATCATAAGAATGCTTCACCTGATACGCAAGCCAAACAGCCACACCTAAGAGCAAGGTGACCTTGAGTAATGTTTTGATTTTTGATCCTCTGTTCCTCTGCTGGCGACTGTT
D_F5XZDLF02G9H4M_286	ATAATTTCCTATTCCAATGTAGGCATGAGCTGAAGATTTTTTTTCCCCTTCTGTAGCCTAATCCTGTGTAACCCCAACTTCATGTGTCCATCTATTTCTTCTTGTACTATCTTCTCGGTCACCC[A/G]GATCATCGTTTTTCTTCTTCTATCCGGTGTGAGCTTGCTCTGATATAATGCACAGCTAAGTTTGTCTCAAGCATCATTTTTCNGAATTATTTTCTGCGCGTGGATTGTTTTTCAGCGAACATTCA
D_GB5Y7FA02JRQ1I_101	GATGGAATGGTCACTATGGAGTAGAGACGTGGAACAAGACATCATTCCGACTTGCAGGTGTTGTGCGAAAACCACCTGTATATTTTGTTTATTGAAAATC[A/G]TGAACTTTCCCCGCAAAAAAAGAAAGAAAATACGTGAACTTTCTTGTACCAAATGTAATATTTTTCTTGACAATTTCAGAGAACTTGGAATAGGAATTGTATGTTACAGCCCACTTGGTAGAGGG
D_GBUVHFX02FQKHM_48	AATCTGTCGCGAACCCCAGATAGCTCACGTGAAACATCCAGTAACTC[A/G]TGAATACGGTCTGCATAGCCACTGTCAATTGGAGCACAGAGTTTATCAGCATAAGAGACAAAAAAAAAGTTCCAAACTTATGTATACTAGATAGAAATGCATGAAGCAATCATAGCTGGGGCCAA
D_GDEEGVY01AU4CW_149	CATAAAGTATGATGAGTAACCGCCCGCTCCGACCGGTTTTGATGCATATCAGCGTCACATTGGTACCTGGACGATCTTCCCACATGCAGCTGACCTGCAAGACCAGTGAACTTGGCTTTGTACT[A/G]TGGTTGCTTGCTTGCTAGAACATAGAACCATCTAGAAATCTAGTCTAGTCGGCCTAATAAACCAAATTGTGTATTAAATTGTTCTCGGTTCAACCTCGTTGATAGCAGTAGTCATCGAAGATGAG
D_GDS7LZN02FDZX8_269	ACCAGCCCGTCTCGGATCCGGAGAAGAGCCACCCCCTCCCGTCCCCTATAAATACCCCCGCCTTCCCTGCCTTCTTCTCCAACACAGACATACCAACAGAGCAACAACCAACAAAGAACAGAGT[A/G]CCATATCAACTAGCCGTAGCCACACAGAGAGATCGATCCAAGAGCCTTAGCTTTAGCCATCGCCTAGCACAACACACCACCGCACCACCAAGAACACGTCCATACGCATGGCGCGCTGGGCTATT
D_GDS7LZN02FSYZC_227	TCCCCAGAGATGCTAGCCCAGAAAACAGCCAAACACTGGAAGCTTCTTCAAACTGATCATCATTTTCTTTTGAAATAACATCATTCTTACCATGGTCAGGCTGATCGTAGTACTGCAGCAGCTC[A/G]AGCTTAGGGGTTGCTCCCTTTTCAAACTGTACAGATTTGAGCTTACCTGGAGAACTCAGCTCCAGCACCATCAAGCTTGGGAACGATGCACCCGGACAGAAACGGAGACGGACCTCTTCGCCCTC
D_wsnpbe403818_Contig1_1	CGCTNNNNTGGCTGGCTACCGTGAAACTTTGGTACGCACCCTTTTTTGAACA[A/G]TAACATTGTGTTAGGGTCTGCAGATGCTGGATTTGGAGATGCTCGTGTCAATTAGACCAGATGCATGCGGTAGAGGCTTGCACATACTATTGCAAAAAGAAAAAAAAATGATGCTTGCGC
Ex_c11348_1256	GTTCTGGATTCCAGAAGGAAGCTGCTTTGGGAAGGTCCAGCCAAGGTGAT[A/C]GTTCTTTATTGCAGGAAAGATCATCACAGTCTGGCTTGGCATGTGAGAAA
Ex_c1344_1859	ATCTTGAATATAAGCTTGATTCTCGTGGCCAAGGTGTTAAATCTGTCGAC[A/G]aaattcagttggagctgatctctgtgcagagggcaagggacacattgact
Ex_c1583_1138	TGGGATAGAAGGCACCCTAACTCATCCCCCGTAATATGCACATTATACAG[A/G]TGCAGCGTTTTCAGGGTTCTCAAACCAAGTTGAAATGTGGGATGTAAGTC
Ex_c17379_1431	TTCGTTTCCAACCTAGCACCGGACAGTTTCTTGCAGCTGCTAGTAAAAGT[A/G]TTGTCTCCATATTTGATGTTGAAACACATACCAAAAAGTACACCCTGCAG
Ex_c18484_2048	TTTTGAATTGATGGTTGTGCTCTGGCATTCACCTTGTAACACTTTATAGA[A/C]CTTCTGGTTTGCTCTGTTTGCTATGCTATGCTATATGCCTGAACATTTTA
Ex_c23426_1546	GCAGCAACCGTGAGTAGCCATGGTGAAGAATTCTCCACCGTTTCTTCTGT[A/G]GGTCCATCATTTCCGCCTGCCATGATAACCGGGATGCCTCTTGCCACCGC
Ex_c23451_720	CTATGTATGATCAGATGTCCCAAGATTACAAATTTCAACTGAAAATGATT[A/G]TATGTTATGTGTGGTTTGTTT
Ex_c2510_477	ACGGATCCCATCTTCTAAATGATACCTTTCATGGAAATAAAAACATTTGA[A/G]AGCTAACACTTCATCTTCAGACTCCTTTTTGCCCTTTACTTTTAGCTGAA
Ex_c25520_449	TGTCTCAGGTGCATCTGGTTTCGCACTGAACGCGATAACAAGAGCTATGG[A/G]aaaggatcttaaggcttacattgagtccatgagaagcatattagcgagcg
Ex_c4208_839	CTCGGTGATGATCAACACTGATTAGATGTCCGATACAATCCATTCCTTAA[A/G]CCATGGGGACAATACGAGGCATTTGTCTGAGAGAACGTCCCTTGTTCATC
Ex_c5759_628	CAGCATATTTGTACGGCCCGCTGGTCCCCTGATGGCGGCCCATTGGCGGC[A/G]TACACACGTACAGTGGTCCCTCCACAGATTCAACAACTTCTATAGTTTAG
Ex_c5759_663	CGGCCCATTGGCGGCATACACACGTACAGTGGTCCCTCCACAGATTCAAC[A/G]ACTTCTATAGTTTAGTTATGATAAATTTTTAAACACAAGAAT
Ex_c5902_360	atggagatcggaccggagcacaactatgcccatcaggcagcccttgcaca[A/C]GAGATGCCGAAGAAGGGGGAGTAACCCCATCACATGTAGCTCAGTATGTG
Ex_c66545_551	TTAGGACCACAAGACTATGGACACAGTATGGTAAGATAAAATAAATATGC[A/G]GAGTTACTAAAAGTTCTCACGATCACTTAGCCTGTGTTGCGTAAGTAGAT
Ex_c68201_1182	ATGGGACTCCCGCTAAGAATCCTGATACTCCTCCAGATCGCAAGTGATAA[A/G]CTGAACAATCTTGGAAGTGCCGTCGCAACAGCGCACTGCTATGGCAGAGT
Ex_c721_2127	TGATCGTAAGAGAGAAAGGATGGGTTCCAGAGATGCACATTTTCAGCATG[A/G]CCGGTGAATCAACTCCAGACCAGCGAGACAAGGCGGTCGAGAGATTCAAC
Ex_c7593_754	TGGATTTGCTGGTTCTGGTAGACCCAGTGCGAGAACTTCCAGTCAGCATA[A/C]AAACCCTGTCACCATTCAGGAGGTTACGATGCAAACATTCAACAAAGAAA
Ex_c95453_1499	GCTTCAACAATACTTTGCTCAATGCCATCGACAATTACATCAAATGACTG[A/G]CGAACAAACCCAAGTGATGTGATAATATAGACTACATACTGCAGATAACC
Excalibur_c10263_218	CCCAGAAACTACCGAGGCATGCTTGAGCGTGCAGGGTAAGCAACTCGCTA[A/G]TGCTAGGATCGTTAATCAGTCTACAGCCATCGCATCCGAAGCACCGCCGC
Excalibur_c10669_997	TGTAGCATTGAACCTAAGCACTGGAGACCCTCCAAATCGAACACAGGAAT[A/G]tcgtttccttttagtcttttgtgcagttccaactctttcaaaagattgac
Excalibur_c113341_139	tccaacattgcacttgaaccaaaggctcacattcctgctagagaggataa[A/G]TTACCGACTATTGTGCAATTTAGTAGCCAAGTAGAGGGAAACCAGTCAGC
Excalibur_c11578_324	GGATGCATAAGCTCAGGCTTCTGCCCGGTGCCGGGCTGGTGTTCAACCCC[A/C]AAAAAAGTGACCCCGATCGGGGCCACCAGACAGCCGCATCTTGTTCTCCA
Excalibur_c11615_244	ctggaagactccccacctgaggaaggacagcgaatcctggaagactcccc[A/G]CCTGAGGAAGGACAGCGAATCCTGGAAGACTCCCCACCTGAGGAAGGACA
Excalibur_c12177_285	TATTCTGATCTCTAATGTTATATTGTATAGATGCCAGCAGCGCTAATATT[A/G]TTACTATTCATGCCTACATGAAAATAAGCTGCTTAAGGGAAGAGTAATGT
Excalibur_c12395_467	aaagaacatggtaattacaacttgttccctgtatgttggtattgttgcac[A/G]GGTAAAAGCCAAAGTCTGTTGGGTGGCAGGTCATGAGTTCAAACACACTT
Excalibur_c12703_766	AATCTCTCATGTGCTTCCTCTGCTTTGCCAGATGCCTCACTTAACGCAGC[A/G]GTGAGATCCTCCACTGCCCTTCTCTCTTTCTCCTCTCTGTCCTTAGCATC
Excalibur_c12980_2621	TTGAAGAACTATTCCAAAGCAGTAGGAGGCTATCTGTAGTTACAATGCAT[A/G]CCGTTTCACCATCTCTACCGTTTTGCGTCAGTGAATCGCTAACTTAACCA
Excalibur_c13046_700	TTTACAGCTTCCTCTTTATGCTCTTTTGATTGTGGTTGTACACCACTCCT[A/G]TGAGCAGAAGCAGTGCGGCCATCTTCTGTACGATCAACCACTAATTTGGT
Excalibur_c13242_1178	AAAGAAAACCTTAAATGCCGCAAGGTTAACTAGCCAGCTCTGCATGTTTC[A/G]TCATTCATTGGAACATAGAAAAACGATGGAGTCCGAGCTAACAGTGAAAA
Excalibur_c13276_1322	CTGCAGAGCCAGATGAATCATTGGAGCTGTCAGCTGAGATATTTTTCCTC[A/G]CCCTTGTGGGGTTGCTGCCCACCTGAATATCGCCAGCAGACGGGATTGTA
Excalibur_c13336_670	CCTCGTCGGCACACCTTTACTGTGCGTGACGGCTGCGATGACCTTGTACT[A/G]CTCCTGGCAAGTGGTGGGGCAGAGAATAACAGAGCACCAACATCGACAGT
Excalibur_c13709_2568	TCCACTGTACTGACAAAGAAATCCACAGGTGCTAACCCAGAATCTTCTCC[A/G]tctccatatcgtgcaatcagcctatcaacgtaagtctctcggttgacagg
Excalibur_c14401_743	CCTTGCTACGACAGGGATGGCTTCAACAAGACCTTGGAGAACGCCAAGCC[A/G]CGGAACGACCCGGATGGGCGGCACCTGTTCGGGTTCACCTACCTGAGGCT
Excalibur_c15095_852	GTCTAGATGTGTGTTTCACTTGAACGATGCAGAAGTGTGCTGGCTATGAG[A/G]CTCACAGTCTTCGTGGGCGTGAGTGGCTGAATTCAGGTCTCTTGATTCTC
Excalibur_c15309_646	ACACCTATGGTGTGTGATTCTTGGGCATCATTATTAGCAGGTGATCTAAC[A/C]ggtgtaccaggcttgttgttttggtaccttccaccaccaccaccaccasc
Excalibur_c15411_643	TGAGATGGAGTCAGGGGATGCTGATGCTAATGCAGGGATCAAGTCACCGG[A/G]TACATCTAAGGTGATGGATGAGGATGCTAAGGGCTTGGATGTCGAGATGG
Excalibur_c15426_661	AGTGAGGAAAGGAAGTGTAACCTCAAATCTGCTGATGCTTCACACAAACA[A/G]CATCTTGAAAACGTAAGGAAGATTACTAAGCTAGAAGAAGAATGCAAGAG
Excalibur_c15744_322	CTTTTTCTGCTTGTGTCCTAAGTGGTGGTTTTGGTTGTGCATTTGGGTCA[A/G]GTAGTGGGCCTGGCAGTGGTTGTGGATTTGGGTCTGGTAATGGTTCTGGG
Excalibur_c16135_253	ATGTTATTGTTCAGTAGTTTGCTGCCTGATCGTGATAGTTTTCTTAGAAC[A/G]ttgttgtaccttcagattagaataaattatcaacaatttggtttagcctg
Excalibur_c16569_765	GAAGTTGTTGATTTAGATCAGCAGACTAAAATGGTTGCTGAGCTTGATGG[A/G]catgtgatgcgctgtgtacgtgatcaaaatggtaaccacgttatacagaa
Excalibur_c16851_142	atgatctggtggcggtagacaacgtatcccagcgcaaagaataccagtat[A/G]AAAGGTAGCAAGAGCGGTGTCACTGCAGCATACACAAGACCAAGCAAGAA
Excalibur_c17055_1451	GTGGACAGAGTCCAAAACAGAGTAACCTGCTGATCATCCAACAGGACACT[A/G]TTATTGTACATGTCACTGAGGCCTCCATCAACCACTTGAACCTTCCACCC
Excalibur_c1708_1975	TTTGCTATATCAATTTAAATTTGCATATGCACGTCATCCCAACTCAAAGC[A/G]TACATGGTGGTTTACCCTTCGTCAATGAACAACCATATTTTGGCTTGATA
Excalibur_c17202_1833	CTGTACATTAATTACTGTGTCTGCTGTGGTTAGAGCCCAATTTTCAAGCT[A/G]TAGTATAATACTGTACACTATTGGACTTAATAAACAGGAATATATCAGTG
Excalibur_c17487_51	TCCTATGACCTGTACTCGAGCAAGCTTCAACATATTGTCGGGGCAGATAA[A/G]ACAGTCAAGACTTCAGCGCTCATTCTTTTCTCTCTTCTTGGATTGCCACT
Excalibur_c18641_1849	TAAATGTTTGGTGTGTGCTTCTGCGGCCGGCTGTACTTGTTTATATATGG[A/G]TGGAGGTGCGTGGGTTGAGGTGGCCGAGACCGTGAAAGCTGATCGGAAAC
Excalibur_c18966_1008	CTCGTCTGCTCCAGATACATTTCTGGAACCATCACATCTCTAAGTTTCCC[A/G]tataattccctgaacttaagtccatttctcgcttcttctctataatccat
Excalibur_c1954_930	gcatggcttgcagcagctcaacagcctctggtttcccgatggtgatctcc[A/G]TCTCGACAACGTTAGCCTTGTCTCTCCTGCACCAGTGCTTCGTCACGGAC
Excalibur_c19547_1012	TGAGCATCAAGGCGAATGGAACGGCGTATATCTACGTCATTCATCATGAC[A/G]TCATTGAAAATGTCGATTAGCTGAGTCGCAAGCAAGGTTGGATCTTCAAG
Excalibur_c19547_75	CTCATCCAGAAAAGTGTAGCCGGCTCACATAGTTGTGGTCACACGCACTG[A/G]TCTGAGGTATCTACAGCTTGCCGCTGGAGATCTCTACAAATTATATCTGT
Excalibur_c19658_127	TGTCTCGTGCAGGTCCGTGCCACCATCTACTGTGAGCCTACTTCAACAAC[A/G]GTTTCTGCCGCGGAGACCCACATCAGAGACCAAGTGTCTCAGAACCCCAA
Excalibur_c20175_370	ATCTGCACTCCGGGTGTGTTGATATCCACTAAGATCATCGACTGCTGTTT[A/G]tgtctaggtgcagagaaatctgtttttcccattaatatcaggattttaca
Excalibur_c20228_135	TTGTCAACCGGGCTAACCAAAACATGAAGTGGCTGCTCATTCCTCAAGTC[A/G]CACTGACTTAACAGCTGATTGTCCTCAAGCTGTCGACCTGCATACATCAG
Excalibur_c20277_483	TCTATTGATCATTCATAATCGTCTTCACTGTACTGCTCTGTATCTTCTAC[A/G]CGAGAATGCCTCCGATGCTCCTCAAGATCATCATCAACAGAAGATCTTCG
Excalibur_c20597_509	GTCTCAGCTCCTCTTCTACCTCCGTCAGCTCCTGGTACCGGTACCACTGC[A/G]ACGCCGCTTTACCGACTGGCAGTGGGGCGCGGACGAAGACCTCGACTGGT
Excalibur_c20647_643	GTATATGGATCACATGCTTACACTTGATAACATTGATGATGAAGAAGGGC[A/G]TCAGTCTAGCCGCGTTCTAGGAGCCCCGGTTATTGGTTACGATTCTAAGA
Excalibur_c21749_470	CTTATATATATTATCTGGGATGGACCTTAATATGACAAATCTTTGTGTTC[A/G]TGGGAAGGAACACATAGCTGCTTCATTCTCTCAAGTTGAACCCGCTGCAG
Excalibur_c22075_166	atgctcccttcggtataaactgcttccaaaggaatcgttgcttcaccaac[A/G]AAGTCGTCCGATGTGCCCGAGTCGCTGTCCATAAGCTTGATCACCAGCTC
Excalibur_c2311_1563	AGTGGTGATGTTATCTATGCTATCCTCAGGCGTAACCTTGAGGATGTAAC[A/G]TCATCCATCCAAACCCGGAGGGTCAGACATCCCCTGTTCCCTGCATTCCG
Excalibur_c23239_961	CGTGCGAGGCCCTTCGCACTTTCTAACCAAGGCCCAAGCAGAAATCCCTC[A/G]tgagaggctagcagcatgtcaagatcattaacaaggtttaggaagtggtc
Excalibur_c23304_353	AAACTAACACAAAAGTTCAAATAATTCCATATGACAAGTTCAAGTTCCCC[A/C]AGAACTGATTTACGGCGTATCGTGATTTGATCAGCCACGTCCCTTGTAAC
Excalibur_c23452_401	CGTTGAGTGCGCGAACGCAGCGCTGAAAGGGAGGATCGAGACCGCGTTCC[A/G]TCGCATTCAGGGTGCTGTGAGACCAATCCCGCTGTCGGCCTCCTGAGGTG
Excalibur_c23457_225	AGAGAAATGAGGCCTGGCTGGCCAAACGCCTGCTACCGGCAGGGTGAAGC[A/G]ctcatgttattgaaggactatggaggtgcatgcgatgcttttctggatgc
Excalibur_c23486_1091	TGCTGTGACATTTGCTGAAGAACTTCGATTGCCCTCTCCACCATACCCCC[A/G]CGACAGAAGAATCTGACTAGCATGTCAAAGGTAACCTCATTSGGCACGCA
Excalibur_c23777_74	GGCCACAAGGAGGCGCTCATGACGGTCCTCGAGACCTTCATCCACGACCC[A/G]CTAGTGGAGTGGACCAAAGCCCACAAGTCCAGCGGAGGGGAGGTCCGAAA
Excalibur_c23921_738	AATATAACCGCGCGGACATCCTCAAACATTTCAACCCATTTGCAGCCCTC[A/G]ttcaagcccttggcgttgaccctaatcagctgatatttgttttgtgcctg
Excalibur_c24041_794	atcattccaactagctttgaatagtagtcaattgcagtcttgaaatcctt[A/G]TCTCGAAATGCAATATCACCAAACTTCTTTGTGTTCAGCATCTCTTGCAC
Excalibur_c24051_502	tgataccagtgcatgtgtttaaccatcagtgtcctgtgcttaacaattac[A/G]TGGGTCTTTATTCCATGGCCATCATAGACACAGCAAGATCCTTCCTCTCC
Excalibur_c2433_324	TGACTTGAGTGCTGTGAATGTGGGAGTTCAGAACAACGATGTGGGAGTTC[A/G]tgacttgagtgctgtgaatactgcaggtcttcaccagcaaaatgattcaa
Excalibur_c24511_1196	CTGTCTCAATCCCCCAAGTAATGTGGGCTTGATAACCGAGCAGAACAACT[A/G]TTATAATGTGCAAAGTGACACCTATGGCGACTGGGGCACTTACATCTACT
Excalibur_c24617_131	AGCACTTCGTAGCATAGCATAGCACCAACACCAGTCTAGAACGGTGTCAA[A/C]GAGAGAGAACATCCTGATGGTGCGTGGGGAGCAATAGACCCAAAGAAGCG
Excalibur_c24638_380	GACTACTTTGATGTCATTGCTGGGACCAGCACAGGGGGACTTGTGACTGC[A/G]ATGCTCACTGCACCAAATAAGAAGAGAAGACCACTTTTTGCGGCGAAGGA
Excalibur_c24639_398	GTGGAGAGGCAACGAAAAGCAGGGTGTGAGGTTAGGTCGTGCGACTTTGT[A/G]TCATCCCCTCACGTCGACCACTACCGCAGCAATCCGGGGCTCTACACCTC
Excalibur_c25566_423	AAAGAGCTCSTCAGSGCCTCATCAATTGTTTTGTCTTGACACGGCGAGCA[A/G]CTCCTTGAGCTGTGCTAGAGCCTTCTTCTCGACGGCCTTAAACGGGATGC
Excalibur_c25640_110	GTGCAACGGCGATGAAAGCAGCAACAAAGAGACCGATCACCCATCACCTT[A/G]TGCCGCCGAGGCCACCAAAGAAGGCGATTCTTATGAAAAAGAAGAAGCGA
Excalibur_c2618_468	tgatgtgccaagtagtagtatgcttgatcacaagctgtctcatggaaatg[A/C]TGACGAACCATGTGAGAACATATTTTCTCAACCATTCCACCATCATAATG
Excalibur_c26226_458	AATCAATATATATGTGTTTATGCCATAAAAGATGGATATTTGTCGAAGCC[A/G]TTGTCGTGTCATGTAATTACCTGGAGATCAGCTATATAGTTTTGTTCAGA
Excalibur_c2656_3198	CATCTGCTATATTTTTCTTCTTGCTTTTTTGCTTCACATGTGGATCCCGC[A/G]CCATATCCTTCTTCCCTCTAAGACCATCACTTTTCTTGCACCTCGGCGAT
Excalibur_c27055_1326	TTTTTATTGGTGCAGCTACAGGCATGGCATATGGCAAGTTCATGAGGTTT[A/G]CATTTACTGGCTCTGAAGCACCGTTTCATGTCCCCTTCCTAGACGTAGCG
Excalibur_c27120_789	ACCCACAAGGATTACAATGTGTGTTGCAGTACCTGACAGAAGCCTATGGG[A/G]gcctccccatttatgtccaagagaatggcaaggcatccgcgaatgacatt
Excalibur_c27139_516	AGTGGTGTGATGCCGCTGAAGAACATGCAAGTGGAGATCGATGGTGCAGC[A/G]TGGTGAAGCTGCAGCGTGAGGCAATGTGGTGTGATCTTGCGCTGCAAAGT
Excalibur_c28017_641	ACTGTTCTCAGGATAATCTGGAAGGAGAAAACGAAGTCCACCGGTGCCTG[A/C]TGTCCTTGCTGAAAGTGGCACTTTCTTGCGCAAGCCAGGATCCTAACGAA
Excalibur_c2819_1773	ATTTGCGAAGCCAGTTACATCTCATCGAAGATCAAGGCGGCCGTTGACAC[A/G]CTTAAATCAATCTTCAACACACATGGCCCTACTGATAGTGATGCTCCTAA
Excalibur_c28759_914	TCATCTAACACAGGCCGTGAGACCTTCCCTTTGAGCGGAGGGAAAGGGTT[A/G]GCTGCGATCAGTGGAACCCGGTCTGTCAAGCTTCTTGAGGTGACTCCAAA
Excalibur_c28885_615	GAAGCGCATGCCCAATGCCTTTTCAAGGATGCTGGCTGGACCATCAAGCC[A/G]CGGAAAAGGAATGACAGGGCTAAGATGGCATCCTATTTCACAGCACCACA
Excalibur_c29205_537	aactttgaagaccgactcgctgaactggaacgggaaattgagctattgga[A/G]TCTCCCTCTGTATCCTATATGGTGGAATCTATTCGCACCTCATTTGACCA
Excalibur_c29568_163	GAGTTACTGCCCAGGAAGAGCACAATCCACCACCGCTATATAGCAGATGG[A/C]GCTACCAAGGACGTCGTCATATTGACCACCGATGACCTACATCCTTTCGC
Excalibur_c29625_222	CATCTTCTGCAGTGTGGATCATCTTCAGGTTTCTGTCATAGATCATGGAG[A/G]AATCGCCCTCTTGGTTGGTGATTATTCCCGTCCTCTGCAGTGCATTTTTG
Excalibur_c29625_243	TCTTCAGGTTTCTGTCATAGATCATGGAGAAATCGCCCTCTTGGTTGGTG[A/C]TTATTCCCGTCCTCTGCAGTGCATTTTTGTAGTGGAAATCACAGTGGAAA
Excalibur_c29707_318	AGTGCCCTAGAGTTCTGCGAGCTGGAGGATTTGGGTTTCGTGGGAGACCC[A/G]TATACGTGGCGAAACCATAGTCATCAAGCTGAAACCTACATCAAAGCGAG
Excalibur_c30167_243	ATGTGTTTAATTTTTGGCGGTGAGGGGAGCTATATGTCCCCATACCACCT[A/G]cacagtgatacattactgtcaaatcttcttggccagtatgtgtctactgc
Excalibur_c30324_564	AAGAAGCCTATGTTCGCGTATCCTTGCTGATGGTATTGTAGAAGCCTTCT[A/G]TAACTGTTTCAGTTACTTGAGATAGCATTAGGTTTGGTTGGAGCCCCTCC
Excalibur_c30744_181	ACGGACCCGGAGTGGTCGATGCAGGCGGCCTCCCCGGCGAAGAACAGGTT[A/G]CCCACCGGAGCGCAGAATCGCTCATACAAATCGGCCGGTTTCCCGACCAA
Excalibur_c30778_271	TACCTTTAGCTGGAGTCTTTTCAACTGAATTCATGATGTTAGGGACATCC[A/G]CTGCCTTCTTTTCACTGGCCTGTTGCTGTTCAACCACAGGATTTTTCAGA
Excalibur_c3108_2958	GCGAGGACAGCTCACCTAAAAAGAAGAAAGACACCAATGACCGCTCACGT[A/C]GAAAGAAGAAAGACACCGATGATCTTTCTAAGATGAGCGACTTCAGTCCC
Excalibur_c31216_744	cgtttgccctgaccaacttgactcatgaagtctgtaatgacggggcgagt[A/G]CCAATGCCAGCAGACCAAACAGCCATCCCATACGGCACCAATGTTTCTAC
Excalibur_c31769_793	CGTCAGGCTTACCGTGACTCCGGTTAATAGACCAGATAAGACGGGACTCC[A/G]GTTAGTAGACCAGATAAGACGGGCAGCAGAAGCTCAGACTATATGATCAT
Excalibur_c32219_843	AGGTCATGCTGAGGCGAATGGGCCATCCACCCGGATCCCTGCATGCCAGT[A/G]TGCTCTTTATCACTTTGGCTACAGCTGTATTGGCCACAGCTTTGGCCACA
Excalibur_c32366_122	ATGCCATTCTGTAAGCGCCTAAGGTGCTCTTCCAACCACAAAAGTAATCC[A/G]TCTTGGGGCATATCACTATTAGTTGGCTTCATCAATGATTTTGGCACGCA
Excalibur_c32422_152	ATCCTTTTTCTTATCCTTGTCCTTGTCTTTGTCTTTAGACCGATCCTTAT[A/G]TCGATGTTTGTGCTTCTTATGCTCCCTGTCTTTATCTTTGTCTTTGTGTT
Excalibur_c32608_500	CAAGAACCTGACCATGGTACTCAAGACAAGCAGCAAGTGATGCCTAATTC[A/G]CCTTTCATGTTCTCTCCAATGCATCCTCATCAGCAAAACTTCATGATGCA
Excalibur_c3270_1566	CAGAGTGGTCCTTGCTATAACTAAAACCCTTTGAATTGATCTTCTCTAAG[A/C]TGAGGACATCACTGAAGCCTGGAGGAAACTTTTCAATCACACAACTGCTA
Excalibur_c33542_113	CTACCATCTCGCCAAAAGATATTACTCATCCGACCAGCTCGGTCTAACTG[A/G]ACATCCCAGTAAAACATTCCATCTAAATTTGCTCTGCTCTTTAGATGGCT
Excalibur_c34069_487	CTAGAAGAACTGTTTCAGTTATCTCTTAGAATGTTTGATACAAGATTACC[A/G]CCTGGAGTAACCGTGCTCTCGCCCTTTGCTGATGATTCTTCACTGAATAA
Excalibur_c34091_311	CAGAGCAGCAGATTGTTCGAGATGAGTGTGCAGCAGTTAAAACTGTCAAA[A/G]ATGTTGGCATAGATGCAGTCCCGAGTACCGCCGAGTCTCCTTCGCGCTGG
Excalibur_c34625_281	TCCTCCATCCTCTTACAAGAAAAGTTACTCACACCGATCGCACGGGCCTT[A/G]CCAGAGGCATATAACTTCTCCATTGCTCCCCAAGTAGCAGGAATGTCAAC
Excalibur_c34964_326	AAGCTTGCACCTGATGAAATGGGCAAGGGGAAAAGGGAAATGATGCCTTT[A/G]TTTAAGTTGGGGGAGACACGGGACATAGCAATGGCTGCGCTCTATCTTGC
Excalibur_c35611_446	CGAACAAAGGTAATTCAAACCATGCAAAGAATAAGTTCATAATTGTCGCC[A/G]TCCAACCACCTAAATATATCATGATATCGTCTAGCACTCCTTCGTGCACA
Excalibur_c361_1321	CTCTCGTAAGCCTAGTCCGCCACGTTCTACCACACCAGTTCCGACAACTC[A/G]tggcctttctattgcgaaaagtgctactgataatcttacgaaaaagaacg
Excalibur_c36280_764	AAGGCCCACTCGGCAGGTCAGCTCTTAGGCATGGCTCTGAATTTGGCCCT[A/C]TGCTACGCCCAGATGCAGTACTTCCTGATGATGCTGTGGCGGCTGAAGAA
Excalibur_c36725_96	ATATATAGTTTTGCTGTGAATCAAAGACGACATGCTTTCCTGTTCACTCC[A/G]TAGGTCATGTGCTTGTCACTCCATAGGTTATAGTTTTGCTGTGAACCTAG
Excalibur_c36771_136	GAAAGAATGGAAGCTGTACAGGCTCGTAAGCAGCGAATGATTTCCGGAGC[A/G]TTGACGGACCAAGAATTCCGCACAGCACGTCTAGAAGAACTGAAGATGCT
Excalibur_c36774_106	agctctctggtgtaatgattgtcttgcctcaaatgcacctgtgaagctcc[A/G]CTTCAATTGATTTGTTTTCAGACGAGGAATGACAACGGACAGGACAGGCA
Excalibur_c3795_198	TGAGAGCCACTCACAAGGAACTCGCTCACAACTTGTGCCACTGCATCGAG[A/G]CATTGCAGAATGATTTCCCAAGGGACCCTACGACGGCGCCGAATTTCTGG
Excalibur_c3810_186	GGATAGTGCCAAGACAGCGGAAGTTCCGCAGTGACCTCAAGGTTATCAAT[A/G]ATTGCCTTGATGATCTTATTAAAAATGCAAAAGAAACAAGACAGGAAGCT
Excalibur_c3821_1355	CTTGATGAGGCTCCTGCTGCACCACTTGTTCAGGATTCGGTACAGACATC[A/G]TGTGCAAGGGTTTCTTTTACCACTCGCAGCTTTGAGAGAAAACCTAAATT
Excalibur_c38928_307	CCCTGAGAGAGACATGGACTTCATCCCACCACTCCCAACCGCCCAGAACC[A/G]CATGCAAAAACTTCTTGGTGCAATCCTCTCCAAAGAAGGCGATGGGCTGT
Excalibur_c39207_880	TATGTTCGTTACAGCATGATAAGGGTGCCTCTTTTTCTTTCGAGATATGT[A/G]CATGTTCTCTCAACAAAGATGTACAGGGAAAGTATTATCTCCAAAATAAT
Excalibur_c39238_158	AAGTTCACTGAGAGGAAAAAGATTGAGCGCCATACAAATGATAATCCTTA[A/C]GGCACTTACCTCACAAACCCCACCTTAACCTTGGGTCGATCTCTATCCCT
Excalibur_c39248_485	GGGCTCGGAGAACACCACAGCAACAGGAGGAGCGGCGCGAAATTAACGGT[A/G]gcagatgagatatcgccgcggaatcaccatgtgtcgacttccccctcttc
Excalibur_c39493_251	TCGTGCAGAATGCCTTGGATCATGTGATGGTTGGCAGGACCACGGTTGCC[A/G]TGGCGCACCGCCTCTCGACGATCAAAGGCGCCGATGTCATTGCAGTCCTC
Excalibur_c39808_453	CTAGAGCAGGGGTCATCTTGCATGGCATCTGAGAGATCAGCAAAGCAGCC[A/G]TCGGGATCTTCCTCCGACGAGGACACAGAATACACGTCCTTCTCCCATAC
Excalibur_c3988_1660	GATCCGTCTGCCACAGCTGAGCTCGTGAGATTATGTCTCGAACTCTTGAT[A/G]TTTAAGCCCACTTGCAGGCTTGTAGGTGGTAGTCTGATAAAGGTATCTCC
Excalibur_c40202_114	TTGGGTTCTCCTTCAGCTCGAAAGATTTGCCTAAATTTTGGATTAACGGT[A/G]CTCGATAATTAATGACGTCAGGATCTGGCTCGGTTATCCTCCTTAGACAG
Excalibur_c4030_1770	TGTGATATCTCTGATGGAATGTCATTTGCAGTGTTGATAAGTGAGTGTTT[A/C]gcggaaagaactaaattttggccttcagtatcaagaactaaaagctggtt
Excalibur_c4031_1227	TGCCATCCTATCAGAGTTGTAGCACTTCCTGTTCCAGTTGGAGGCCTCAC[A/G]TTTGACGGGCAGCCATTCTGGAGTGGTGCACCTGTGGCACCCCTTCTCTA
Excalibur_c40618_182	ACTACTCTGCGCCTGAGAGGCCTGCGATTCTGCTATCATAGATGTCAAAT[A/G]GGAAACTGATGGTCAGGTTCGATAGGCATGCCTTTGTTTTCAAGAACACA
Excalibur_c40976_111	CATTTGCAGCAAAATTCTGGTTGGACCGAGTGGCATGCTAGTATCCTAAC[A/C]aagcgtaacgcggtagaaaatgtttaccaatgggcttgtggccgacctac
Excalibur_c41125_360	CTATCCATCCTGACTGCCGCCGATGGCTTGGCTGACACAATCTGGGCATC[A/G]CCACTGACGGCCGAGCGCACATACCCCAGAACGCCCTGCTCCACCACTAG
Excalibur_c41452_997	GCCCTCTGGTGCTGTCGTCAGACAGCTCGTGCTCGCCCTACCGTGTGATT[A/G]TTGAGCGCCGAGGAGGAGGTCGACCGCCGCAGCCATGCGGCCCAGCGACA
Excalibur_c41477_1272	AGATGGGTGTGTAGTTGCGCTCACAGCATCATCTGATTCTTCTCGTTCCG[A/G]GACAAGCAGTGGAAACAGATATTCACCCAAGCCAAGTAGTGGAGATGGAG
Excalibur_c42364_134	TTGATGGGCAAGCTTGAATGTTCTGGTGATTCATCTCTGCAGAATGCTCT[A/G]GAACTTGTCAATGGTTACTTGAACCAGATTCCTTCCTATGGTCACAAGGA
Excalibur_c42667_427	ACAAGAAGATGCTTGCCGTCGCCGGTGCCTCATGATATTTTTCATACATC[A/G]TCGATCTTTCCTTAGTCAATTACTAGCTGCCAACTAGCTGAAGATGCTTA
Excalibur_c43044_385	atccgagcatgactaggatacattacaccacctggattcaaccagcggtc[A/G]CGTGCGCATATGACGGAATCAAACATGGACTCTCTCAAGAGATAGTAGCC
Excalibur_c43086_237	cttgtgagggcggcgagccaactcaacacaccacagtgcttcctgctgac[A/G]CCCAAGTTGCTGCCTGATTTGGAATATAGCGACGCGTGCAGCATCTTGAA
Excalibur_c43482_141	ACTACATATGTTGTGGCTAAGATCGATAGAAGAGAGAAGAAGTTTGAAGT[A/G]CGCTGTGAGATGAATGAAGGTTCTTTGTACATGATCAGTTGTTCTTGTCG
Excalibur_c44325_339	GTGAGCTATCGGGTGGCAGAACCCACTTTGTGGAGACATGTGGCTTACCA[A/C]TCAGTACCTACTTCAGTGCTCTGAAGTTACTATGGTTGATGGAGAATGTT
Excalibur_c44487_642	TCAGATCAGTGGATGAGACATACCATGTTACCGAGACGACCAAGACCGTC[A/G]CCACCGCCACTGGAAGAACAGCAGTCAAGGTTATGAACACCATCGTGACC
Excalibur_c45297_316	ggaagatatagtgcggatgcagcaggaggtgatgctgctgttgaacttac[A/G]CGACGGTGTAGGCATGCAGCAGCTGCTGTTGGCGACTTAATATTCCTTTA
Excalibur_c4548_2505	AGCCTGAAGAAATGCTCGGGCTTGGTGGACGACGGCGGCGATGCGGAGGC[A/G]CTGTCGTTGGCCCTGACGGAGGTGGAGAGCGTCCAGGACGAGCAGGATTT
Excalibur_c45952_611	ACATTATGACACGCATCAGCTGACGCTGGGCGTTGTGCAGGTGGTGGAGC[A/G]tgaagggtagcacacttgtgtgtggcctgtatgaaacgctgtagaacatt
Excalibur_c47535_389	GCCACTGGTGCCTGCCTGGAGTCCCTGATGTCTGGAATGAGCTTCTCTAC[A/G]CCCTCTTCATGAAAAGGCAGATCATGTTGGAGCAAACAATGCCTCCGTTT
Excalibur_c47748_83	TGGTTTTCTTCCCAGTCGTTAATGAGGCATGCAGGGTCATGGATGAAAAT[A/G]TGGTGATCAGGGCTGCTGATCTTGATATTGCATCTGTCCTAGGGATGGGC
Excalibur_c47990_159	ATGACATTGAGATCCAGAAATGTGAGTTCGAAGGATGAATCACAATGTAT[A/G]TTTTACTGATTATTAGTGATGATGCATTCAGAAAATGTACATAAACTGAA
Excalibur_c47996_509	CCATGTAATGAAGAGGTGGACAGTAGATGCCCGCGACAACTTGCCGCTGC[A/G]CCTCATCCATTACCAGAAAGATCAAGGGCCACCGCGGCTGTCATCCTACC
Excalibur_c48871_1330	TCAAAAATTTGATACCAAGCCGGCAGCTCTTCTTCATCTCTAGTAGGATC[A/G]CCATCAGCAGCTTCAATTTCAATTTGTGTTGTTTCCTCGACAAGTTCAGA
Excalibur_c49239_97	GTAGACTTTTATTTATATTAGCATAAAAGAAAATACATGTTCCAACAAGA[A/G]CCTTACCTTTACCATACAGTGCTGTCCTTAAAAGTGGCATCTTATTTTCC
Excalibur_c49271_183	CTTCAAACTGATCACTGCAGAGCAATCAATAGTAGGCCATAGATGAAGAT[A/G]TATGCACACCCTCTTGCATCAACAGAAAGCACTTTATCTCACAATTCAGT
Excalibur_c49550_97	ACTTTGTATCATCACAAGGGCGGCGAGGCGGTGGGAGGTCAGGCTATGCC[A/G]GGCGAACCGGAGGTTCTGGACGTGGAGGCGGTTACCAAAACGACAGGAGT
Excalibur_c50044_749	ACCATGGATGAAATAGTTGCCAGGATACATCTAAGGGAAGAAGCAGCAGT[A/G]aagcgtgagcgagccatggcctatgcgtttaaccatcagtggagggcaaa
Excalibur_c50665_1323	GAGCCCTTGAACCCCCTGTACCAAGGAACCATTGGTACGATAGTCTCGTT[A/G]TTTAGCAACCTTTTCAGATTAGCAATAATGTCTCTTGGATTGTAGTTTGG
Excalibur_c50808_326	GATCCTGCACGCTTGGAGGAGAAGCATATGGAGAGGCTGCAGCAACTCCT[A/G]CTAAGAGCTCACACAGTTGTCGAGGAGGCGGAYGGGCGGTACATCACCAA
Excalibur_c50887_231	CAGCACTGGTGGCATACAAGTGTCTCAGCCAGAACCCAAAGTCTAGGCCC[A/G]ccatgagggaggtggtcaaggccctcgagcccgtcctcggcatggaagac
Excalibur_c51312_218	CTCATKCTGTCAAGGAGATCACCAAGGTCAGTTACAATCAAGTTGAACTC[A/G]GGACCAAGGTATAAGATTTCCTCATGCCTCTTTTCTATCGGTGATTTGAA
Excalibur_c5182_93	tttgcttctgcagcatttgataggccaagcaatgggcttcggaatatgga[A/G]CAACAAAAAATACCCAAATATATCAACACTCGTGTTACAGAGGTGTTCCC
Excalibur_c52196_235	ATGATGATGATGGGCGCGCCGTCGCTCCATCGCCAGGCGTCCTCCAACCC[A/G]TCGCTCCATCGCCAGGCGTCCTCCAACCCGTCGCTCCATCGCCAGGCGTC
Excalibur_c53055_524	ccttcctccatgcattccatctccacggtagctttatcggtttccacttc[A/G]CAAAGAACTTCACCAGGTGAAACTTTGTCTCCTTCCTTCTTCACCCACCT
Excalibur_c5346_2716	ccccttgcttctctccaggtgatttgttgtccaggaaaggaaaaaagagc[A/G]TGGGCAACGGTCCAGGAGGGTTTGGTGATAGTTGCCTTGTTTTGTTTCGG
Excalibur_c53799_458	GAGCGGAAGACGCAGAGTTGGGCACACATACCATTTTTTCCGCGGTAGAC[A/G]TTGATATCGGCAACGATGTAGCGATCCTCATCTTTGAGCCGCAGGATGCC
Excalibur_c53930_53	TGARGCTTCCGTTCTACCAACTCCTGACGTACCTTCACTACTGGGTTGGT[A/G]CTGTGGCGCTGAACAAGAGGGTCAAGTACATGGATAATCTTGGCAATCAT
Excalibur_c54941_571	TCTGTTGGTGGTTCAGTTGCTAATGCAAGGGCTCCCAGTGTGTCCATGAT[A/C]aggttcacccaaagaagctcaactgcattcagaggaacagcaccagagga
Excalibur_c55093_143	GCGGTTTCAGCCTTCTTGATGGACTTCTCGGTGGCAGCATAGTGTGCGGC[A/G]GCTAAAGTACCGGCTGCTTCTTTCCTGCCTAGGGAGGTAGAAGAACCTTT
Excalibur_c5561_1013	gaatcaattcataatagattgcaaaatgaggcaacagttgcatattattt[A/G]TTTTTGGATAATAAGAGTCGCACAACAACTGGCTATCTTGGAGCTGGGTA
Excalibur_c55782_55	atgaggagaagactatcaatgatccagaacttcttatggagatgatggag[A/G]TACGTGAAGCTGTTAGTGAAGCCGGTGATTCTGAAACTCTGAAGAAGATC
Excalibur_c55959_651	GATTTCCACCACACTGTACTCAGCCAGCTTGAGTGGAGCCGTGGCCTCGC[A/G]TTAGACACAGATAAGAAGCAAAAATTTCTTGGCTGCAAAGTGTTCCGTTT
Excalibur_c57920_54	TCATCCTTGATCTCTGCCACCATTGGTGTGGGTGACGATGCAACAGCAGC[A/G]GCAGTTTTGTTCTCGACTAGAAGGGCCATCTTCTTGGCCTTGACAGTGTC
Excalibur_c5801_177	CTGCCGGAGGAGGAGGACGACCTGTGGCACGCGTACAATCTCATCGCCGT[A/C]ggggacagcctccaggccgtcactgtccggaaagttctgagagattctgc
Excalibur_c58066_180	GGATTGTGATACCGTTGCTGATCGCCACAAGGAGCTGGAAGAAGATCTGC[A/G]CGGCGGTTCATCAAAGCGAGAAGGTCAAGACCAAGTAATTCCAGCAACAC
Excalibur_c5838_110	cccaamgtcgccgccgacgccaccagcagcaccacaagcaggggctgcaa[A/G]CCCTTTACGTTTCGATGCAAAGACTATACATTTCTCCGTAAATGCCTGGG
Excalibur_c58410_519	CATAGAATCGCCCATTCCTTAAGAAGTGCAAGAAAATCCTCGGCTTTTTC[A/G]tttcgaacctctgttttgggatggttatatttaaggctcttgcatgcaaa
Excalibur_c58520_78	CGTTGAAAATGCTCCTGCAATAGAGGCCGTAACTGTAGATACAGCTCAAA[A/G]GCTAACTGATGCTTGGGATCCAGACGAACCAACCCCTAGCCTAGATAGTG
Excalibur_c59263_96	AACTTGAGGAAGGCATCTCTTCATTTGATCATTGTTTTCCGGATGGTGAT[A/G]AAGCTAATAAAGACACTGATTCAGTTGAAAATTGCGTGCACACTTGTCAT
Excalibur_c59479_514	AGGAAAGGACTGCACCCTTCTGTTATCAATGCTCTACAGAGAGTTGCTTT[A/G]tctgagcgcaaggcgttcaaggccaaaagttcacttacaaaggtcaaaga
Excalibur_c59894_97	TTGTAAAAATCGCTGATGCTTTTCGCTAGACCTATTAGCTTTGCCTTATG[A/C]TAGCAGATGATGTAGAGTAGTGTGTCCGTATCCCCATCTTGTAAATTGGC
Excalibur_c6108_394	CTCACAACCGCTAGGACCTGAGGGTCATTGGTAAATAGCTTTGCTATACT[A/G]CCAAATGAGATATACAGGCCAACTGCCAAAGCTAACCCGCTAGCTAGTCC
Excalibur_c61603_1052	CCTGTCTCTCTCGCTGCTCTTTAAACGCTCTCCAGGATTCATCACCTCCC[A/G]TTACTTCTTTGCTTTTCCTGTTACCATCCCGACCCAACCTATCATGTGAG
Excalibur_c62106_387	CCTTCAAGACAATAATTAATGCAGACCATACAGGATCAGTCCAGCGGCGC[A/G]TTCTCTTTGATCACCGCTGACAAGTTTGTAGCCGCCTCTTCGTTTTTCAG
Excalibur_c6258_692	GCTAGCGTCTTGGGGATAACGAGCAGAGCATCGGCAAATGCCCCCACCCC[A/G]agttgggctcgtcctttaacggttttcttcacattgtcaatgagatgctt
Excalibur_c63730_660	ACAACAGCAGTGGCGGTATCAGGCGTTCAGTATGAGAACATCAGAGGGAC[A/G]TTTACAATCAAGCCTCTCCATTTTGCATGCAGTGACAGCTCACCTTGTTC
Excalibur_c63885_115	AAGAGATCCAGGGCAAGGGTCTAAGGTTGTACTCTTGTCAGTTGAATGCC[A/G]ATCTCTTGAATTGAGACCAAACTGCATGTTGTATGCATAGATAAGCTGGT
Excalibur_c640_464	GAATTTCAAGGCCTCTCCGTCGCCACTGCACCGTCATGGCCGCATGCTCG[A/G]TGAATCTGAAACCGTTGCTGTCAATGTGTGCATCTTCTGTTGGTACATGT
Excalibur_c64024_119	CTCAGGGAAGCCATTCGTCTCTACGAGCAGATCAAGATAAAGGCCCTAGC[A/G]TTCATGTCACCTGGTGATCAAGCAATCGCGTTGCCTGAGCCTCAGGAACA
Excalibur_c6416_1712	GGATGAGAGGGGGGCTGGTAAGAAGATGAAGAGCTCTTGATGGTGATGCT[A/G]GCTGGTTTGAATGAGCTTGTGTTGCGTCAGTTTGTTCTTAGATTTCCTGT
Excalibur_c6501_477	AAGTCCCAGTCGTTCGCGTGCATGTCCGAGGTGAGGTGCCTGGAGGATCT[A/G]CCCAAGAAGAGCCCCTACAAGAAGATCAAGTCATGCAGGAGCAACATCAA
Excalibur_c65227_444	atgtcagatctagttcaccgctggccagcatcgctcgagccacctccaac[A/G]GGCACGTGTTGTTCTCCTTGTACTCCAGATGCACGAGACATCCATTGGAG
Excalibur_c65341_303	GCGCCGGCTATAATATTCATTGATGAGGTTGACGCTATAGCAACTGCCCG[A/G]TTCGATGCTCAGACTGGGGCTGACCGAGAAGTTCAGCGTATTTTGATGGA
Excalibur_c65830_82	AAACCACAAAAGCACAAATGGTGGCCTGTGGTGGCACCTAGAGTGAGCAC[A/G]GAATCAAAAGAGATGGGAGGAATGCTATTCAAAAGGCTGAAGACCTCAGA
Excalibur_c6681_580	TTAAAATGAACAGCAGATGGTTGCCACTCCACGTTTGCTTTCTCACAGTA[A/G]CCCTTTTTCCTTCGAACATCCTTGTTTGTCTCCATTTCACACCAATGATC
Excalibur_c6738_2072	GTATCAATAATTGTGAACCTTGGAAGCTCCTGATTACCATCCAAAGGATC[A/G]TCTTGGTTATTTTTCATGTCTGTGTCATAGCCATTTTCCTCAGCAGTAAC
Excalibur_c6808_959	TTGAAATGATGCCCTCCATCATCAAAGCGTTGCCCTCTATCGTCGAAGTG[A/G]TGCCATCTATCATCAAAGTGATGTCTCCTATCGTATGGAGGGTGTCCTCT
Excalibur_c6852_799	AGAGTGAACTTGTTCCCAGCAAGGAACTCGCTCTCGCCAAGCCTTTGCTC[A/G]TAAACCTCCAGGACTTCTTCCAGCTTCCTCTTCTCCCTGTCGATGTCACT
Excalibur_c6967_1852	TGGAACCTTCTTTGCAGTGTAATCTTGACATTCTGAGCAGCAGAGAATTT[A/G]CTGAACTTTCCAGTCTCCTCCTTGAATATGTTTAGAATCTCGCTGTGCAT
Excalibur_c7002_314	CCCTACGTCGTGGCCCTGTTCAGCGCGATGCTGTGGATCTTTTACGCGCT[A/G]GTGAAGACCGGTGAGGGCCTCCTCATCACCATCAACGCTGCCGGCTGCGT
Excalibur_c7026_2635	CTGAAGGAAAGGGATCCATGGGTAATACACCGTGTACATTCTAGGGGGTC[A/G]TGTGACAGCAGAATCAACTTAATTTTTGACGAGCAACCAAATACCGACTG
Excalibur_c71158_54	CCGAGGATGGCCATTGTGGACGGACGGAGAGTGGTGCCGAAGCGGTTGCT[A/G]CCTTACAGAGAAGCATTCAAAGGGACCTTCATCGCCAATGGTGGATATGA
Excalibur_c7201_1576	CAAGGTTGGGACAGAGCTGCGAATGGGCCATTGTCTCTTTCAACCTTGCT[A/G]CAAGTACTTTCGATGTCGTCCCATGCCCTTCGTGGTTTGCAAGATGGAGT
Excalibur_c7237_1084	TGCTGGAGTACTTAAGGAGGCAGCCAAAGGGGAGGAAGTATAGAGCACTC[A/G]TACTTAAGTTCATCAAGGATCGCATGGCAACATTGCTTTTGGTGGATGTC
Excalibur_c73922_55	actatcaggttggactgaccaggagtctgtgagtccaggcgattcctcac[A/G]TTCAGAAGGAAGGCCTGATTTTCATTTTCCACCAGATCAAAAGCAATTTG
Excalibur_c74858_243	CGAAAATCATTTGCTGAGAGATGCTTTTCCTTGATCGATGAGTATGCACC[A/G]CACTTTAGCTCATCAGTGATAGGCTATGACATGCTGACTCCACCTGATCT
Excalibur_c7546_1286	GGATGCTAGGGAGAAAGAAACACGCGAATTAAACACAAATGAGGAGAATG[A/C]GACACTCATCAATTTGGAGGAGGAACCTTTGCAAGCTGCGCCTGTGGTCA
Excalibur_c76598_570	AGCAGTCATCACATGGCATTCTTGGGAGCCTCATCCATCGGTTTCGCGAC[A/G]GATCGAATGCTTCCCAGGGCATAGCGCTACAGGCCAGATACACCCAATGC
Excalibur_c77484_60	TCCCAGGAAAGTTCCTATGCTCCTCCTATGGGTGGTCGATATGGAGGTCG[A/G]CACGAACCACCTCCGCCAGCTTCGATGGGCCCTCCAGCTGGAAACTTCGG
Excalibur_c7823_397	GAATGTACAATCTCATGGAAAGCTACTTCAATGACAACCGGACAGCTTAC[A/G]tttttactgcagatcatggaatgagcgacaaaggaagccatggagacgga
Excalibur_c79041_63	cctccgctggttctggctctggcgacttccaccagtatcggcaaatgagg[A/C]GAAGGGAACAGGACCGAATAACGAGGATGGAGACTGATTACGAAAAGAGG
Excalibur_c7971_1573	GTTCTTGTTTCCTTGTGAGCGAGCTGCACAAGAAATTTTAGTTAACTCAC[A/G]TGTATATCTCCAGGCTTCCTTCCCTGTGGTGAAACAATGGCCGGTTTACG
Excalibur_c7971_712	AATAAGACTAGTGAAGATGCTGGTGCTGACTACGTGCAAGGAGTTCATTC[A/G]ttgtcacagtatgctgattacctggtcataaatgtttcttccccaaatac
Excalibur_c80601_278	GAGGGCGACATAACTCTGTGGAAGGAATCGTCGGACGGGCAGTGGGAGTC[A/G]CTGTGGACCAAGGCCTCAGAGGAGCCGCCACAGGAGGAGCAGGCGATCGA
Excalibur_c80601_308	TCGGACGGGCAGTGGGAGTCGCTGTGGACCAAGGCCTCAGAGGAGCCGCC[A/G]CAGGAGGAGCAGGCGATCGAGGAGGCCATGCAGTAGGGGAGTCGACGCCA
Excalibur_c8066_791	CGATAAAGGAGATATCTTCCTGCAAGTATGTTTTAACTGTCCAAAGCCCA[A/G]tgctctgcaagaacccgttgtttcagcaggaaaaacgcaccttcttcatc
Excalibur_c80941_665	AAGAAACAGCGGGGCTARCTTAAACAAGAAAAGCAGCGAGGATGAGCGAT[A/G]CAGGATCGGTCAGACCTGAGGCGCAGGTGGCGGAGTGAGATTGTGTGGGC
Excalibur_c81461_138	AYTCTACAGGAGGGGGATGGAGTCGCGGAAGCTCCTGTGCTATTGGGAGC[A/G]ACGGTTCCACAATGAGCCGGTCTTTCGTCACCTCTGAGTTGGAGGATGTC
Excalibur_c8197_381	AACAGTATTTCTGAGACACAAGGCGGTGAAGAGTTTCAGCCTTCAAAGAA[A/G]GATGCATGTATTCCTTGGGAAGATGATGAGAACAATGAAGGTTGGTTGCC
Excalibur_c8235_241	AGGACCCTGTCTTTGCCACCAGAGACAACCTTCTCGCCGTCGGGGCTCCA[A/G]TCCACGGCGTACACCTCGTCCGCGTGCCCTGGCAGGTCCTGCTTCAGCTT
Excalibur_c82403_135	GATCCGGCTCTCGAATTCTGTTCAGATATGGTGGTTCATCCTCTGCGTCT[A/G]TCCTTGTACAATATTTCTGGCATGGTGTTATTTTGTTGGCTTCATTTGCT
Excalibur_c82557_201	AAGCTTCRGRTCGGGTCACATATCATTGGAACGAGCATGCGAGTCTCTGT[A/C]TGAGATCTTCGAAGAGTTGGCTTTCGTTCTGTAGTGGATTAGAGCACATT
Excalibur_c8284_580	TGTCTTTGATGTCAGTTCACAAGAAACGTCTTTTCATATCCCTTTACACC[A/G]TATGCTTTCATTACTATTGCGGGAAGCAATGAAGAAATGTTTCGGAGAGG
Excalibur_c8301_1555	GGATCTACCTCATTGCCTGCAGCTTGTTCTTTTACTAGATTTTCCTCGGT[A/G]AGAACATCCTCATCAGTAGGGCTAGCATCATCAGCTGGCCGGTTCGAACC
Excalibur_c833_1405	ATGCAATTCACACACCAGACTTCAAGTTCGATAGCCCCATTGCGACAAAT[A/G]tcacacaaggtttcaccccgaggggcgatataccaacttcgtcgaatcct
Excalibur_c8399_516	TCATCAGTCTCGAGCTTGCTCTAGACATGCATTTAACAGCCACTGCTACT[A/G]CATCGACTAGGAAGAAGAGCAAGGATGAAATTCTGCGTGCTACTGGAGAT
Excalibur_c86388_413	TTCATGAAGGCCTTGGCGGAGTTGTGGAGGTTGCGCTTCACCAAGTAATC[A/G]tagatgtacacgtccagcatcttgtccgcctcccagytgctcctctgtgc
Excalibur_c888_1609	AAACCAAGCATGGGAACACTGCCAATCAGTTACAGTCGAGGCAAACAGAT[A/G]CTGCCGTTCCAGTGCAGATCAATTATGAGGGCACTGTCAATCGGTCACAG
Excalibur_c9001_569	CGCCGTTTTCATGCACTGTGCCAGATATTTGTCGTATTGTGCGGTCATTC[A/G]TTGAGGACTCGGTGAGCTTCATGGCGCATGGGGGCGGTGGTGACACATAT
Excalibur_c91176_326	gcccatttattgggaactgtgtgggagcttcaaatcaccaagcttttgtc[A/G]TTTTTCTCATCTCTGTGGTCACGAGCTGCAGTTATGCTGCTATTATGACC
Excalibur_c9183_1397	CTGCAAACATTCCAAAAAATTTAGAAGCTCAGAGAAGACTACAATTTTTC[A/G]CCAACTCTTTGTTCATGGACATGCCGGAAGCAAAGCCCGTCTCTGAGATG
Excalibur_c91980_139	TGTCCTCATGCCACTCATCATCCAGCTTGTGTGAGTCCAGTGCTTGTCAC[A/C]GGTGGATGCGTATGCCATGCGCTCGGTGTGGCTGAGCGCGAGCRTGATGG
Excalibur_c9258_1222	TTCTCAACATCGCAGGAAAGCTTCTGCTTGAGAAATATGGCTGTAATGGC[A/G]TCCTTCAAAATTGCCCAAGTATCTTCCCCGC
Excalibur_c92906_314	ATTGTCTTCTTTCTTCTTCCCTTCCTTTTTGCCCTGCACCAGACGCAGTT[A/G]TACAAGCATCTGATGGTTGTTGCCCTAGTGTTTAATGCTAGATATGTCGT
Excalibur_c9391_1016	AAAACAGTTCCAAATGCTCCGGCGCCCATCTCACGAAGATCTTCGAGGTC[A/G]tcgttgcttattatctggacattactcataagatctctgcccaacactgc
Excalibur_c94139_55	CTCCAATCCGTCGGTGTAGGCTTATCGACCATGAAGACGCCAATCAACTT[A/G]TCAGATATCTTGACCATTTTTTGGTTGATGTTGGCTGTAGTAGCCTTGTG
Excalibur_c95327_51	TGATTGTGGTCAGGGTGTTGAGTCTTGAGATGGAGGTTGAGTTTGTAACC[A/G]TGGATGTAGGCTTTCCCACAGCCTTCGTAGGGGCAGACATAAGGGCGCTC
Excalibur_c9563_1157	GTGTCTTCTGAACCCCCATGTTCTTTGTCAGCTACATCATCCAACTTACT[A/G]ccaaagttaacctttgaaacaagggaaggcacgttgtarttcagataaaa
Excalibur_c9676_163	TCAAGTCCATGGCGCTCGGTGCCGCCACCGATCTGCGCATCGCCGACGCC[A/G]TCCACCTTAGGGGAGGTGCTGCCACCTTGTCTGATCTTGCCGCCCATACA
Excalibur_c9713_247	GGTAACCTGGTAAATTGTGCTGCAAATATATCATCTATAACTCAAAGTTC[A/G]TTTACGCTAATGACAAGCTCCCATATTATTGGTTGTAATGTCAGGGAAGC
Excalibur_c9846_1720	TCGCTCAATAGCCGCATTCTCCAGCTTAACAAGCGCTTCATCATCTTTCC[A/G]TACCAAATCCATTGCCCTCTTTTCCCGCCTTATCTCCCGTAGTTTCCTTC
Excalibur_c9846_458	AGGGGGTGCGTCAGCTTGTAGAACGTCATGAGCCCAGGTGGAAGTGTCCC[A/G]agcttccaaagaaccctgtcttcattcatggtttgccacttgtggtagat
Excalibur_c9901_163	TTTGCAAACATTAGTCGTGCGCGGGAGTACTCCTCCTCATGGAACACGCT[A/G]CATGTCCAGAAATAGTTCTCCACTAGACGATCCCGGGCATAGCTTAGCTT
Excalibur_c99101_82	TTAACTATCTCAATCAGCATACACCCAAATTAATTAATTGGATTCTATTC[A/G]TTGCGGAAAGGGAAATGAACAAGAACAAGTCAACTGCTCCATCTGTGTTC
Excalibur_c99477_90	CATCGCAGCATAATATCAGCCTGTGATGAGATTATCGACCATCTCCATTG[A/C]CCATCACCGCGGTCGTCTTTAGGCGGTGCTGCTCACCCAGGGACAAAGTA
Excalibur_c9969_98	TGGCTTCTTTTCCTTGCCCAGAGAGTTGCCTGGAGCAGATCACTGTCGCG[A/G]CAACACCCGGGTGGCACAGCCAGAAGCCTACCGCACCATAGGCGTCGTCC
Excalibur_rep_c101324_1680	AACCGAAGCTGCAAGGATGTTGTCTGACGCTAAAACAAAGTGGAAATAGG[A/C]GTTGTCGGAAAGACGCGGGACCAACTCAGGGGGTGGCAGCTGTTTCCTCG
Excalibur_rep_c101410_789	TCTCAGGACAATCATATTGAAGATAGTACCAGCTGACCATTAGAGTAGGC[A/G]CCAGTTTTTCCACCTAACTTGGAGCACCTTGAGAATCAACATTCGTTAAC
Excalibur_rep_c102300_102	atgcagcaagtgcatcaattccgaaactcaagcctgtattgaaatttgac[A/G]GAAGTGTCTCAAAGAACATCTTAAACTTTGAAGATGGATTATGCCGCTCT
Excalibur_rep_c102881_88	AAGAAGAAGGGCCTACATCATCATCAGGTACAGATGATAAAGACACTGGC[A/G]GTGAATTTTGGTTGACAAGATCTGCGAAGAGCTTTGGGGATTCCTCAAAG
Excalibur_rep_c105284_110	TTATGATGACAGGCCTGGTTGAACTTAGAACAAGAGGCGCCGAGGTGTGC[A/G]CGTTCAACGACGGCCTTGGCGTCGTTGAGCAACAGGTATCCAACAATGTA
Excalibur_rep_c105491_144	CAGAACGCAATGAACATTCTGGTCGCTCGGACCTGACAAACAATGGTGGA[A/G]CTGTTCTTGGTCTTGCTACCTGCAACGATAAGAACACCGGTGGATGGCAC
Excalibur_rep_c106078_822	CTGATAGTAGATACCACTATCTGGTCAAAACCCTGGCACGGTCAGTAGTC[A/G]TGACGTGCAACTTCTACGAACTTAAAAGTCATGCCAGCTTTTGCTCAATA
Excalibur_rep_c106283_82	TCATTTGAAGGCTTGTTAAGTAGTGACACTTTTGAATAGGCAGGGACAAC[A/G]acattctttccaactttaatcttaaatgacaatatgcagccaggctcaac
Excalibur_rep_c106790_155	TTTAACAAAATAAAAGCTAGGCTGGGTGGACGAGTAAGGGTTATGTCTTC[A/G]ggtgcttctccattgtcgccagatgtaatggaattcctcagaatatgctt
Excalibur_rep_c107035_354	CCCAATGGCCTCGGTGCAATCTTCGGCCTCGCCCAGCTGATCCTCTACGG[A/C]TGCTACTACAGGTCGACTCCCAAGAAGGGGAAGAATGTCGAGCTGCCTAC
Excalibur_rep_c107523_281	ACCAACCATGTCCAGAGTGCGGAACAGCACAACCAAGATGTTAACTCCCT[A/C]GGATTAATCTCAGCCCGTAAGACTGCTGAGGCCATCGACATTCTGAAGCT
Excalibur_rep_c107558_367	TTAAGGTCCCTGGCCTACTGATAATGGATGAGGGCCATACACCTAGGAAT[A/C]GGGAGACTGATGTGCTAGAATCATTGAGCAGAGTCCTAACTCCACGTAAG
Excalibur_rep_c107769_116	TTCACCATGTCGCAAAAAAATTGACGAGCCATTGACGCGGTCGAACGAGA[A/G]ACGTTTGATCCGACGAGTGGGCGCTACTACACAAGTTAACCTGAAATATG
Excalibur_rep_c108225_302	TTCTGACTATACAAGAGCAATACAACTCGCATTTGAGCTTAGAAGACCAC[A/G]caggcttcttgagttattctcacagctttgcaggaaagctgatccagagg
Excalibur_rep_c110501_525	AAAAGAGATGAAGCAATCAGCGTTCTTGGTGCAGATAATTTTGTGGTGTC[A/G]tcagataaaaaacagatggagtccctagaaaaattctttggacttcattg
Excalibur_rep_c110697_196	CATCTAGCAACACAAGCAGTAGATCACAGCCAGGTGCTTTGGTCGGAACG[A/G]ATGCCTGCTCATCGGTAGATTCAAGAGCACATGAAGCGATCAATCAGCTT
Excalibur_rep_c113405_180	TTTACCTACTAATGGGTTGTTGGCCAGGACCAATCAGCTCTAGAGTCCAA[A/C]AATATGAACAGGTCACCATTTACAGAAGCTAGAATTGGGGGTTCGCCTTC
Excalibur_rep_c113950_132	TCCAACACACCCCATCAGGCTTGGGCTTGCACTCAACTTTTCTGTGTTCT[A/G]CTATGAGATCTTGAACTCCCCTGACCGTGCCTGCAACCTTGCAAAACAAA
Excalibur_rep_c115261_135	CAACAGATCAAACCGAGAGTTTCATTGACAGTATCTGTAGGCTTCCCAAT[A/C]TGGAGCACCTGGACCTGTCTTTTAATGGCCATCCTCTCATTAGTATACCA
Excalibur_rep_c115600_289	ATTAGATAGTCCTCTGGAAACATACCAAGATACAAGAAGCATGTCTTGAG[A/G]TGGTGAGGAAGATTTTTGTAGCTAAGGTTCAAGATCTGTCTCATTGCTTC
Excalibur_rep_c66322_448	AACTTGTCTGGTATGTTCCAATTATATTATTGACGAGTAAGAAAATGTCG[A/C]GCCACAGAAGAACCGCCGTGACGAGGGAAAATAGGGCCACCCGCTAAGCC
Excalibur_rep_c67100_1541	acagcagcagcaacaacatcattttctgtaatggcagctgatacagattc[A/G]TGGAGTTCACCAGAATTGCCAATGCAAGTGGTACACCCATACCCAACAAG
Excalibur_rep_c67747_629	AGACATGGGCAGGGACTGGTAATGAGGTGTGGAATCCGGAGGGCTCGACT[A/G]TTCTTCAACTGCTGCTATCCCTTCAGGCTCTTGTTCTCAACGAGAAGCCT
Excalibur_rep_c68210_468	aacacattcgtttctgcactacatgccgtcagcgtgggcacaagagcatc[A/G]CCTGTCCACAGAGGGGTGATCTTCCTCGAAAAGAAAGGAAGGAAGCAAAA
Excalibur_rep_c68375_213	AGATATCTCTGCCACATTAACCGCAGCTTCCACGACACACCTGATATATC[A/G]CACAAAGTTGTCATCAGGCTGGAAGCCGTAGATGGTGAGCTTAACCAGAT
Excalibur_rep_c68583_1067	ACTCATGCGGATCCTGCTTTGGGCGTGAATGGTGTCCGTGTCGATCTTGC[A/G]TGGTTCCAAGCTACAGCATTAGGGTATTGCCAACTGGGTCTTGTTGTTTA
Excalibur_rep_c68955_286	GTGATATCAAGATTTCTGGCCATCCAAAAGAACAACAAACCTTTGCTAGG[A/G]TAGCGGGATATGTTGAACAAAATGACATACATTCACCACAAGTAACAGTT
Excalibur_rep_c69004_1008	TTTTCATGATAGACGAGATCAAAGAACCTCCCAGGGGATCTTGACTTCTC[A/G]TACATATAAAGCTGGAGAAGCTTGCTGTCCATTTCATCCGTCGCTATAGC
Excalibur_rep_c69004_1653	CTTCCTGATGCATCTTCACCAGCCTCAGAAGCATTTTCACTGTCCTCGGT[A/C]GACCTTTGAGTGCTTTCCTCATCATCAGCATCATTCTCGCCGGCTGCCTC
Excalibur_rep_c69149_1588	GTAAGGGTAGGATCCAGTTCAGTAGCCTTATTGAGATTCTCCAACTTGCT[A/G]TCACCGTCCAGATATAGGGCTCTCTCTTGATACATCCACCCAAGAGGCCA
Excalibur_rep_c69868_123	CTGACAAAGCACCAGATGAAGCACCTCCAATTCTACCTGGTTCTCCTTCC[A/G]ACCCAATGGAGACTGACAATGGCGAAGATTCTGCCATGCCTGACACGCTT
Excalibur_rep_c75066_126	TTTGCCCTTCAGCTGCTGTATTTCCAATTCAAGCGTCTGTTTTGCTTCCA[A/G]CTGCTGTTCTAACTCCAGGATCTTGTTTAAAGCAGCAACTTTCTCTCTCT
Excalibur_rep_c86807_132	TGTCTGTCCATCGGGACTGAAGATCGTCAATTCAGCGCACTTTTGGGCAC[A/G]CACTGGGTTTATTTTGTGCACCTTTGTAAGGCAAGGCTTTGACACCTGAA
Excalibur_rep_c90454_251	TCGAGCATCYCCAAACTCCTCTTCATCAAAGATATTGCCTTGTCAAATTC[A/G]TTCACCATCTCGTACAGTGAGGACACTTCAAGATACGCTTCGGCCACCTT
Excalibur_rep_c91489_103	gcacgaggattaggagcatcattgcaaagacaaggaaattacaaggaagc[A/G]ATAAAGTACCACTCCATGGTTCTCAGCATCTCCAAGATGACTGGAGGGGA
Excalibur_rep_c92985_510	AGTGCGTCAGGCTGAGCAAAGAAATTGGACATCAACTCATCATGATTGCT[A/G]acagtttcccctttcaagtaaacaggctgctggctttttatgacgccaat
Excalibur_rep_c95565_118	GCTAGAAATGGATTCGAGGAACATAGGAAAACAGCAAGCACAAACATCTG[A/G]CCTTTGCAGCACCCATCAAACATGAAGCAGCAGAACTACACAGCTATTGC
Excalibur_s113043_59	GGATTGCCTCTGCAGCCCTGCTACATGGTGGTGTTGCCCTCCAGCAAGCG[A/G]agtcgcaaaaccctccgaggattgcctctgcagcccgtggctacatggtg
GENE-0014_822	TTGCCAACTCTGCAAGCAAACCAATGAAGAGAGAAATGATGAACCAGGGA[A/C]ACATGGTCTGTCATAAGGACTCAGCAAGGTAGCAAACGCTGTCCTAACCG
GENE-0053_224	CTAGATTGTCTGTGGCAATGTGTTGGTCGTGTCAAAATGTTCTGATGGGA[A/C]TCTCGTGGCTTGGCAGGCAGACATCAGAGTTTGCTGATTTGGATTGGGAG
GENE-0075_140	TGGATCCCACAAGCCTCCATGGTGAGATTCTAATACTTGATGCAATGACA[A/G]AATTGTTTTCCTTAAAATGGTTGTGCAACAATATATTGACTCTTCTGTTT
GENE-0099_329	TTGGAGAGCCTCACTAATTCTAACCCAGTGATGATATTTATCAAAGGTTC[A/G]CCTGAGGAGCCCAAGTGTGGATTCAGTGGGAAGGTCGTTCATATTCTTAA
GENE-0120_397	AATTCATCATCTACTTATGTGCTCTGTAGTCCCAGAAAAACATTAGCTGA[A/C]TAGTGACGAGCCAAATCGTTATGTGATCTRGCTACTGCAACATTAC
GENE-0168_7	GTACGA[A/C]GCCTTCATCGCCGCCGCCAACACCTTCCCGGGTTTCGGCACCACCGGCAG
GENE-0315_356	GGAATGTGTGCCCAAATAAAGCAGCTGGTAATAGAAACATTTAGTAATAA[A/G]AAGTATGGGAACAGATCTTACGTATAATCAGTGCCTT
GENE-0371_208	CAGAAGTGCTCTTTGTCTTAGCAACAACATAAGTTTGAGAATATCGAGAA[A/C]ACTTACGGTCTTCACTTGGGAGACTTCCATCATGACCAGCAGAGAGAGTG
GENE-0506_129	GTCAAACCAGTGGTTAGACAATGCCATATTTTGCGGAGTATGAGAATGCC[A/G]GTAGCTCTTATTATATGAGACAGTATTATTCTGACCGCTCCAGCAAGAAG
GENE-0511_161	GCTCGTCAGGCTCGAGAACTATCTAGTGTGRRTARAGA[A/G]AGATTTCATGAAATGAATTCACACATGCATCTTTGCTCACCATCGTATTA
GENE-0527_92	GGACAAAGGGCTTTTCAATCAACGGCGCGGTAAAATTCAAAACACTACAC[A/G]GCATTTGTTGAGCAGTTCCTAGCACATTAGTTAGCATAAGTTCCACTGGA
GENE-0539_113	CCTTGGTATGACGACCAGGAGGTCAGCATCATCCCACTCAACTCTTTTGC[A/C]AAGCAGTAACATCAATAGAATCATTGAGATGCCCTGGCTGGCATGCAAAT
GENE-0543_1074	CATCAGGTTGGAGATTCAGCTTTACCARCTGTCAAGACCARC[A/G]AATCATTTAGTGCAAATTTCAATTCTGAAGAACTACACAACGGATGACTG
GENE-0543_201	TCTRCTTTGGTGCCATGCAGCAATTGAATATCCATGCTATTTTTTC[A/G]CTGCTCCATGTTAGATGAAAAATCTTGCATCTCCATTGGTAACTTGTACT
GENE-0638_1119	GTGTTTGGAGGGCAACCGTTGGTTCTGATTTGTGATGCTATGCATTTGAT[A/C]GATACTAGCTATAGTTCTCACACTCTGCTGCCATGTTAACTGCATCCAAA
GENE-0638_677	TCTCCTGTGTTTTGGAGGGCAACCATGGGTTCTGATTTGTGATGCTATGC[A/G]TTTGATCGATAGCTATGGTCCACGCTCTGCTACCATGTTAACTGCATCCA
GENE-0638_732	TTTGATCGATAGCTATGGTCCACGCTCTGCTACCATGTTAACTGCATCCA[A/G]ATTCAGCTTGCGTTAGTTCGTTCCATCTCTTGTCCTTGTTAACTGGAAGC
GENE-0644_42	CTTGTAGTGGCAGTTTCTGGGCGAGTTAGTTCAGATACACC[A/G]CTTATATGCCAGCAAAGTGGTATGAGAGGTGTAATAGTCGAGGAAACGGT
GENE-0659_105	GCACCACCCCTCTGTTCATATGAAAAATGACAGGGTAAGCAGGTGAAAAA[A/G]GCRRTGCCCTAAACCAATAAACCAGATGGTAGTRAGTG
GENE-0777_105	CGGAAAGAGACCTGAATATGTTCATGTCCAAATGTCAGACAAAAATAGAT[A/G]CATGGCAGRCAGCARCAAACCAGTTGTCTGAAGACAAR
GENE-0782_747	TGCCCTAGTCAAATGACCTTAAAACTTTGAGCTGTAATTAGGCTAATTGT[A/G]ATGTCATGATGGTAGGGTTAGTGCTTTGTCATATAGTCATCTGCAAATCA
GENE-0787_549	CCCCACTGGAAAATGAAATCATTGCATGGAATACTAAAATTAAAACTAAC[A/G]CTTACGTTTCTTGACATTTTTGTGTAACATGAACTAAGCATCAGAAATAT
GENE-0808_728	AGTGGCTCTTCTCCAGTAAGTACAAAGCTATCTATCACAGCATTGGGGTT[A/G]TATTACTTATATRGGTCTTCTCCTGTGGCGTTTTAGCTAGTCCATT
GENE-1056_55	AGAAACCTTCTGGAGTCCCAGGCAAATGAAGTAGCATCTGTTCTTTCAGA[A/G]GTTGAGGATCTTTACAATGAGGTACATCTCTTTARTGTTATTATCT
GENE-1125_32	ACACCGAGAGTACTTCCACCCTCCCTTGCAC[A/G]TCCTTCAGTTTCTCTTCACACGAGTGCAGAACAGATGGTTCAATCTCACA
GENE-1213_138	AATGCTCTGGCAATCAAAGTACCAAAACATGCAACACACAAAGGAATAAT[A/C]TGTCTATCTGGATAACATGACACACAGGTAGGCCATGTGAGCCGATTTAG
GENE-1230_189	ATGRTCACRAATRACAAGATGAACTTACATGTTCCGAG[A/G]CCACCCCAACCCTTGTTAATGATACCTCTCTGTCCAGTCATTTCGAGTGC
GENE-1232_258	CTTAACACATGCACCCARTATTACTATCARACAGGCAAATTA[A/C]TTATGGAAACGTTTTTGCTGTGCTGAAACCATCTTCTGGGCAATTTCCTG
GENE-1265_290	AACTACAGCTTACTAGCAAAGCCAAGTTGGTAAGGTCCATCCCATTCATT[A/G]CTAATCAGGGGAGACGTTGTTAGTTAATACGTAAACATGTTTTCAGGTAT
GENE-1442_78	GCTCTCGTAAGTGAAACATACGTTTTTCATGAATATAATACGTAATGTGC[A/C]CATTACCATTCAGACGTGTGAATCAGCCGATACATTGGTCGTCTGCAGCA
GENE-1606_307	CTGAATACTAGCACGTCCAGAAATGTTCGAAAAGATTCATGGCAAACAAG[A/G]GTTCAAGAACTAACTTCCTTAATTGGGTTGGCAGGCAAAGGCATGAGAAA
GENE-1634_405	CATTTTTTTGCGTTACTTTCCGTACCTCACATTTGGTTTCTTTGTATTGC[A/G]TGTAACAGACTACAGTTGCGGCTAGCTACTCAAAGTTTGTAACCCGGGAA
GENE-1676_57	ATGTGTTGCTTTCCATTCAACAAGAGTARRATCTTACR[A/G]GAGACCATATTAAGGCTCAGTTGGAGGTATGACCTCACATATTAAGGTTC
GENE-1981_131	TAATTTGAAGCATAACGTTATCCTAGCCGCGAGCTGCTTAAGCTGGGAGT[A/G]CTGCAGCATGCCTTGTATGAAGATGAACATGATTATGTGCCCTTTTCACT
GENE-2405_488	ACTGTACCGGCCAAACACACAAATGAAATTTAATCAGAACCTACTCTGAA[A/G]ATTGATTACTAGGAACAACAGTAAGTCTTAATGTCCAATGATACTCACCA
GENE-2561_575	TTTTGCTCATACAGTTTTCTAATCTATTGACGCTTGTTTAGTTTCTCATG[A/G]ATTATAGTTCACGTAAACAATACAAACTTCCTATTGTGCTGTTGAATTGC
GENE-2689_215	GTCTTTAAGCATGCACAGATTTGGTATGAAAAAGGCGCACGTGTCCTGAG[A/G]AAATGATATGATAGCCTGACTGACACAGCATTGTCAAGACATGATTATGA
GENE-2725_217	TGTGCATTTCTGCCAGTATTGGGCACACACTGAATCTGCAGCTTATCCTC[A/G]GATGACATCCTCTGTTTTACTTRGCAGTTGCACGCATCTAGCTTTA
GENE-2848_248	CTGCAGATTTCCAAGCACAAGATAACTTGAACCGGGTTGGAAAGAAGAGA[A/G]TCTGGACATAAAAACATGGACAGACCACTAGTTCGTTTCTGGTAATAAAA
GENE-3132_118	CTACCTACTTGTGTGTGTTAATGTTATCTATTGAACACAAGGATCTAATG[A/G]ATAATTTCTATAGATTGTTCACAAGAAGACTGCTTCTGTTCTGTGCCTGA
GENE-3206_154	CTAGCCTTATGATGCGTTGCCATGTCGCGAAGTCCTCCGGGGTTCTGCTA[A/G]ACCGAAAAATATCTGCCTTGAACGAAGTACTCCTGGCAAATTTAGGATCC
GENE-3277_145	ATTGATCTATGTAGAGGACACCTGAGAATCGCGCAACAAATCGGTGATGA[A/G]TTTGGGGTGCTCTCATCTTCTGTCAGTGGAGTAGACATTGAGCRAA
GENE-3316_106	TATGGGAACTCCCTCCAAGTCATCAATGAGGTCAGCAGTGCCAAATTGTA[A/G]CTTGAATTACATTCTCATGTTCTCCATTTATATTATATTATTGGCACTAA
GENE-3321_201	AGAACTCRTTRACTGGRATGGGAATCGGAGCAGCAATG[A/C]AGGGGCTCAGGCCAGTTGTTGAAGGGATGAACAGTTCGGTTTCCTTCTCC
GENE-3343_183	CCATGATGTCCTCATTGTACCTGCACAAAAGATGGTATATCTTTGCTAAG[A/G]AATGCATTAGCTCATGACAGCTGATGCAAAATATGATTTANCTATGTTAA
GENE-3575_1073	CGGACTAAAATACTTTCCACTGCACTCCACCGCAGCTGTTTGTGATGTCA[A/G]CATG
GENE-3763_35	TGACATCTATATGCGGTCATGGACTGGCACCATT[A/C]TTGGTCCTCACAATGTGAGTTTATGACATGACTATAGTTCCTTCCTGTTC
GENE-3798_1224	TCGTCTCACCTTTTTTATGTCATTTGCTACTAAAATTCTTGGCATATACT[A/C]CCTCTGTACATTAATTTGAACTGCAAAAACRTCTTACATTAGTGTA
GENE-3813_174	CACTTCTTCTGCCTGATGTTCATATACACCCATTAATGTACATTACAGCT[A/G]TTAACCAGCCATCCATGTATATGTGCTATAAGACTTGTAGGTTGGTTATT
GENE-3862_178	AGCTGTAGTATGTAACAAATTAACCARACTAAAAGAGCAAATGGAA[A/C]AAACTAGGCCTCACCATCTGCAGTCATAGCATACTTCAGAACAGAGAATG
GENE-3863_132	AATTTCATCACCGCATCCCCACGTGAGCTGTTAACCAATCTCATCAAACT[A/G]TTAACTGAAAGAGTATCGTTGTGTAATGGCATTCATCATTGTGTCTCTGC
GENE-3864_207	GGGCGCACCGAGATGACTTGGGTGATATATGCATATTTCATTGGAGCATA[A/G]TGCATGCACCGTGCTCATAAGAATAATTTAGCTTTTTTCGAAGGAATCAT
GENE-4008_395	TGAGATAAACAAGGCCATCAAAGCACGTATTCAGGTTAGATTATACTGCT[A/C]ATGTTCAAGAAATCTGTTRGTGTGTTCTTTCCTTTTTGTTTATTCA
GENE-4021_65	AGCTCTGGACCTATGTCGATTTCTGGGCGGTTCATGAGGATTGAGAGGAT[A/G]GCTTGAGTGGCACATGCATTCGTGATCACCTGAACATTGATGAATTAGAC
GENE-4197_99	GAGGTAATTTACTTTCCGCTCCCAGGTGCAATATTTGTGAATGTTATTTG[A/C]CAACTCAATTATAAATCATGTTGATGATTATATTTCCACAGAACAACCAG
GENE-4333_211	GCTATTGATCATGAAATATATGCTTACATGTCCGTGCATGCAACGCAAAT[A/C]AAATTGCAGGGTTGTGACGCCTCTGTCCTGCTGGAATCGACCGACGGCAA
GENE-4337_558	ATGCGCTCAACAAGCTCAAGCCTATCCCATCATTCTGACCCACTTAATGC[A/C]CACTCCACAACGACAAGTGACACGCACTTCACCTGTGATCGATGATGGCA
GENE-4359_102	ACAGGTARATATACCRAACCTTTCCTTCCTCGTGCTTTGACC[A/G]TGACTAGTCTAACGACGACCATGCCAGTTAAACTTATCTATATTTGTCAT
GENE-4373_172	GCCTTTGGCTAGTTCTGCATTCTGCTACTATGTTTTGTTCATGART[A/G]TCTGATAACACATTTCTTTTGTTTATCTCTCGCAGATTCACTGAGCTATA
GENE-4478_394	GGATCAAACTTTTCTATAGTATCCTTCCAAAGCCTACAGTGCAGACGATG[A/G]TACGTCAGTACAACAGAGAGCACTAATATTAATTACATTG
GENE-4587_50	CAGGCTATACCTCAGACGGCTAAGTGCCGTGGCATCACAGCAAGCCAGC[A/G]TTGCTGCTGCTTTTGGAGGCAGAGACCCCTTCTTGCACATGGGAGCATTT
GENE-4790_279	TGTTTTTGGGGTCTGATGTTAAATCACCAAGTTTTTGAACTGATAAAGCG[A/C]TGATGTGTCGGAATAATGCAGACATGCGCCGACTGCGGGAAAGATCTGAA
GENE-4791_286	CATTTTGTTTATTTTCTTAATGTCTTCATTCGTGAAGGTTGCTGAGAAGA[A/G]GGAAACACTCAAGAATGTCACAGACTACATTACCGATGTTGTTTGC
GENE-4826_641	GGTCCTCTCCGAGTTCTCGTGAGCAAACCCTAACCCTAGCCTTATCCCTC[A/G]TTCCTCCATCGGCTTCTACGTCGACCGATACCGTGTGCCGGGGTGACCCA
GENE-4898_208	AGTCTTTTATGTAATTCTAGCTTCAAATTATAATTCATAAATCGTATAAT[A/G]TACAATGCCCTATGGTTTAATTTTCTTACAATAGCCTATGGTTTTTGTTT
GENE-4923_506	CAGTGCGAACAAAAGTCATTGAGTCCAAAAACTGAGCATGATTAGTCATG[A/G]ARRRRRRRRRATTT
GENE-4953_139	TTCCTCTCGTTGCTGCTAATGATGGAACTCATTCTTGTTTCTTCTTGATA[A/G]TGCGCAATTGTTGAAAGTGATAGCAATGTGACGGATATATTTTATTTGCT
IAAV1101	ATTTGAATTCTGCTTTCCCAATCTTCTTATACATATTCATCAGATTCTTATCCTGGAACGGGAGATACCCAGCCAAAAGCACAAAGAGGATCACCCCACA[A/G]GACCAGATGTCAGCCTTGGCTCCATCATAGCCTTTCCTATTGATCACTTCGGGAGCAACATAAGCAGGCGTGCCGCAGGATGTGTGGAGCAACCCGTCAA
IAAV1155	GTGTGACCAAGAACATCACCATGTGCAGGGACTGCCACAGCTCTATCAAATACTTCTCATTACTTGCAAACAGAGAGATTGTTGTCCGGGACAGTAAACG[A/G]CTTCACAAGTTCAAGGATGGTCGGTGCTCCTGTGGGGATTTTGGTGCGCTCCTCCTGTGATGCCGAAAAATCTCATGCGCACTGCACTATTCTATTCTGA
IAAV125	ATCTTGGCGGCACAGAGATATGAGCAGAAGGTGAACAATCCTGCTGCAGTGGGCATTGATCATAGCAGATCCATGAGACCATACAGTGGACAGAACCCAA[A/G]CCCACATATACATATCGCTTCGAACCAGAAGCACCAAGACGGTGATGACCAAGCTCACCATTGATATCATGCTACATCAGTCATCTTCCTCCAGATCACT
IAAV1385	TGGGTAGGGGGTCCCAGTCTGATAGTCTTGTTGGATGGAAAAAGGATACGAGGGGACATCGGTGTCCTAGGTTCAGGCCCTCTCAAAGATGCAAAATCCT[A/G]CGTCTTGTTTTTGTTGTATTAATTGTAGATGGGATTTAGAATACATGTGAACTATTGCGAGATTGTGTACAATGATCTGTCCTAA
IAAV1478	CTTTGTGTTGTAGAGTACGAACCCTTGCTGGAATCCGAGATATTGTTTGCCCTAACAAGCCCACTTCGTGTTCTAGAAGAAGGACCATTATTGCAATCCA[A/C]GGTGTTGTTTACATTAACAAGCCCACTTCGTGTTCTAGAAGATGAACCCTCACTGGAATCCACAATATTGTTTACCTTAACAAG
IAAV149	CTTCAACCACATGAGGGAGATCCAACACACTGCATTTCATTTGCGGGAACGCCTTAGCAATTGCCTTGGCAGATCCACCATGTCCTCCGGCGACATCAAT[A/G]AGCGACTTTATGCCAAGAAATACACCAGAACACTCCCTCAAAATGATATCCATGAGAAAGTTACTATCAGAAACCATCGCGTCATTGATTAGCTGGTTGT
IAAV1624	CTTTTAGCACCGGATATGATAACCATCCTCTTCGTGGGGTTGTGCTGTTTGATGACAAATTATTTGGTGAGGAAAAACTATTCAAGCATGTTGTCGCGGT[A/G]ACAGCAAATGAAGAACTGCATGTTTTTTTAGAAGTGAACGGTTCAGTGTTCCAGTGGACTTTTCAAGATGAACATGTCGGAGCTGTTGTTTCTCCTGATG
IAAV1691	ACAACTTGAACCCTCGGTTCAATGAGCAGTATACATGGGATGTCTTTGACCATGGAACAGTACTCACCATTGGTCTGTTTGACAACTGCCACATAGGGGG[A/G]GACAACAACAACAATCACAGCCACAGCCACAACCAGAGTCATAGCCACAGCAGCAGTTCCCCCAGTCATATGGATAAACCCATTGGGAAAGTCCGAATCA
IAAV1698	NACAGCACAGGTTAATTGTCACATTACCNTTCAGAAATGTAACAGGCTGCTTTCTGACCAAAAAAGTTACTGCATTCCCCAGCTTAATTAAAACTAACTC[A/G]GCATTCAAGGTATACAAGTCATTCACAGGTGTGAACATTTTTACAAGGCATAACTCAGCACTAATGCACAACAGCAACGGCGACAAGCGAACAGAGAACA
IAAV1711	NNNNNNNNNNNNNNNNNNNNNNNNNNNNNNNNNNNNNNNGCAACTGACGTATTTGCATGCCACCTGGTGCCAAGAGACGGAGACCAATCTGGAGGATAAC[A/G]TTTTGCATGGCATAGTCACTAGTAACACACGCAACAGTAGATTCAGATAAGGACCTCAGGGCCCAACTCTGCTCACTGCTCTCATCATCTACAAAAGATG
IAAV1744	ATTTCCACCTCTCTTCTCTGTTCCTGTTTGCTCTGTTGCCAGTACGGGGAGGGGCCCTTATACATGTTCTTATCAGCGCCGATACCATCCTTAGATATCT[A/G]AGGAGTGGATACCCCAATGTAGAGCAATCTTTTGAAATCTGTTTCATTGTTACCAACTAAAGTTCTTATCGTCCTTTCGTGATAAACTTTAACATCGCCC
IAAV1820	CCTTGAGTGACTGGTACAATGTGTTCTTCTGTCCCTTGGCAAGTATTTCAGGTCCAATGCTATGGACACCGCTAATGCAGCGGAGCTCAAGGGAATGGAG[A/G]TTGGGAATATGACCAAGAGGTGGGAGGCATATACAGTTAGGGATGTTGCCTAAACTTAGGAAGGTAACATTTGGAAGCCAGGATTCCATGCTCTCCATCA
IAAV1931	TTTACATGTAACCAAAAAGAATGGAAACCCACAAAAATTATATCAAAACTATGCAACACAACAATACAGGTTTTTCGACGAGCCTGCCAAATCGCTCAGC[A/G]CTCCGCNTATAAATGCATATATGCAAACCCGGATAACACAAAGCGTTGGTCCCAGTTTATCCACTTTGATGCGGAGACCACCGCCTTCGGCAGAAACAGC
IAAV2018	CATCAGCCGCAGCGCCCTGTCGAACGAACCGATCCTATCCCCCACATTGCTTCCCAGAGCAATCACAATCTCTTGGTCGGCAGCGGAACTTCCGGTCAGC[A/G]CATTTCGCGTGTACGAACGGGCCCTGCATGGGTTGGCGTACCCCGGCGCTTTCCTTGACGAGCTGAGAGATTGCCTGAGATCCAACACTGGAAAAGGATT
IAAV2240	CAACTCCAAGCGGCATTGTGCATGTCATCCGGCGGTTTTCTTCCATGCCACAGTTTTTGCATTTGCCAGGCTTCC[A/C]TGGTTTCTTCGGAGCATCGTCTCTGTCCAGGCAGGTAGTGCGCTTATGTCCCTCTCAAAGACATATGCTAAAGAATCTTCTCCACTTGCTCAGACCCTCA
IAAV2346	AAATGCGACGACCGAGACAGCACAAAGGGATAGAAATAACACAAATTTTCCTCTTGCTATTCGGCTCGACATGAAGCCCTCCTTTTAACAGGGCGCAAAC[A/G]CGTCTACAAGTGAATATACATCAGCTGGCGTTTTCATCATCACATCATCAGGAGAAAAAGGCTCTAGAATCCAGGAGCAAAATTTGCTTGGGTTTCACTC
IAAV2363	GGTTGTGCGTCCACGATTCAGATGTATACTGCAATCCCTGGTTCTGGGATCCACTATCACCAAGATAACCAAACTGATTTTCAGTCGCCACTCCAGCTGT[A/G]TCAAATGAGCCAGGTAGAAACATGGAAGCGTCGGCAAACTCCAAACTGTCAAACATCTCATTGGATGAAGAAATCAAGTGCTCGGTTGCAGTACAATTCA
IAAV2423	GACGAGGAAGATGAGATTGACTGGGAAGAAGGTTAAAAGTACGGCGACAAGTTGCTCCGTCTTGAATTCGTGAAGTCAGTTCAAAGTGGGATGTTAAATG[A/G]TATAATAATATTTCCAGATGTATGCATATCAAGGCTTGGCTGCAAATAACATTTTTCTCCCAGATTTGTGAAAAGTTACTATAATGTGAAGTATGATATT
IAAV2784	CCTTCTGTTCTTGACCTTATCGGACTGACTGGAGGTGAGGTTCTCCGTGGAGTTATGTGATGCGTTGTGCATACCACTGGAGTAGACAGGAACAATGGTG[A/G]TCGGCGATATATCAAACTGGAACACTTCGGTGCACATTCCGGAGCTCAACATAGGACCTNNNNNNNNNNNNNNNNNNNNNNNNNNNNNNNNNNNNNNNNN
IAAV3115	AGTGATGCTTCACGGGAGGAGCCCTGTGAGGACGCAGGCCGATTTGCCAGCCTCGCAAGACGATGCAGTCTTTGCCGATCATAAGCTGAAGGCTATGGCA[A/G]CAGCCGGCCAAGGTAGAGCTCCGGCCAGCTATGTGCCGCGTCAGCCACCTCTATCTCCCGTAGGGCGAGCCTAGCCAACAAGCTTGCCGCCATAAAAATG
IAAV314	CAGCTGGTCCAAGGTTTACCTGTTAATCAAAGACAAACTATTCAGGAATACTTCACTAAGCACTC[A/C]CAGCCGAGCCCAGTAAATACTGTGAATCAAATGCAGATTAGCCAGGAAAACACCGCCAATCAACTACGATTCAGTCAAGCTAACTCT
IAAV3165	CCTTCACGTCGGCACCCAATTTATTACCATCGGTCCAAGATTCTTAGACAGCCTAAATACACTTCATATTCATGAAGAGA[A/G]AAGCACCATACAACACAAACATAGAGCTACACATACTAGACTATTGGCTAGCCAGAGGCGGAGGCATGATTATGCAAGGCTAGGGGCACTGCATGGTGCT
IAAV3167	NNNNNNNNNNNNNNNTTGATCTTGGAGTCGCTGTTCAAAGAGCATGTGAAAGCCAGGCAGAGCCCCTGAAGTTTTTATATCCTTTAGATTCTAGCATAAA[A/G]GAGAAGATTGAGTCAATAGCTAAGTTCTATGGTGCTAGTGGTGTTGAATACTCTGAACAGGNNNNNNNNNNNNNNNNNNNNNNNNNNNNNNNNNNNNNNN
IAAV3174	NGGGTNCACTACACTAAAAGGACCTCTTCCTTTTTCTCTCTCAAATGTTGCAA[A/G]TATGTAAATACACAAGATACAATCGGCGTGTGCTGCACATCTTTAGAGCATTTGCTAACAGCTGCAGGCAGGCAAATAAAAAGATTGCCTTCACAGGACG
IAAV3362	CACATACCATAGGAACGGACACTAATCACCACAGACATAATGGGAGTTTGGAAAAAA[A/G]CACAGATACAGATCCAGTCGTCATTTATTTTATACAGTTGAACCGCATGTAACGTCCCCACTTAGGAGGCATCTGAGTAGAGCTCTTCAATCACCA
IAAV3365	GTCTTGCCTTATTCTTTACCTGATATTTAATGAGCTTCTAAACTTCTTCCTCGCATATCTGTAAAACCATACTGTAACGTGTGCCATTCTCTGAATCATA[A/G]GGTTTCAATTGCGACGTCAATTCACAACAAATCCAGCATAAGCCAATGTCTGACAACAGTATTCAGCGAGCATTGCTATCTGATAACCCCGATGCCAATG
IAAV3488	ACCTAGGATCGCACAAATTCACCGGAGATGGCGGCCGCCGTCGGGGACGACCTCTTCCTCGACCGCCTCAGCGATCTCCCGG[A/C]CATCATCCTGGTGACCATCCTCTCCCGCCTCGACATGGACGAAGCGGCGAGGTGTTCAATCCTCAGCTCTCGCTGGCGCCGCCTCTTCCCATCCACCCTC
IAAV3570	ATTTGTTTGCAGTTTGACAGAATCAGTAGCATGTGCTTCACAAGAAAGAACTATTGAATCGACCTTGCTATACATGACACTAGTTGTCCGATTTCTGTAC[A/G]ACGCGCTAGATCAAAGCGGTTGATGCGCTGAACAAAACTGCAGTGGAGCATCAGATTTGGGGTCGTACACAAATCGGACCATGAAGCATTGTACGCATAG
IAAV3646	GTGCACGATGGTTGTATCATGCAGGATGGCTCAGCACAAGCTGGTTGAGCACAGTAGGCCTGGCTGCTCTTCCGAAGTGCTTCTGTTTCAGGATTGGATG[A/G]CCTGATTAGAGTCGGGCTAACTGTGCAGCGAAGGGAGAGGTCGAAGTCGGATAGCATGATGTGCCCGTCATCACGGACAAGAATGTTTTCAGGCTTCAGA
IAAV3806	TACATATTACAGCAGAATGATTCTGCATCTCTATCATACAAGCACGGAATGGTTCGACGTCAAGTACAGCTTACAGTTCAAGATACCACAGCAACAACAA[A/C]AAAAAGGGATCTCTTACAAAGAAACACCACGCCCAGAAACTACCGAGGCATGCTTGAGCGT
IAAV3828	CTGTCTCGATTTCTTGAGTTTGTTGGCCCTCACTGCTTGATGCAGATGGTATCTGACCATACTCGCTTGTCGGCGCACTGTATTGGCTGCTCGTGTAGTC[A/G]TTCGTCGTAAAGGCCATCTTCTTGAACTTCTTCATGTCCTCGTTGTACTGCCCAGAATCATAGTCAGAGCTGCTGTATGATCCGAAAAAGCGGCTATGAC
IAAV3905	AACCACACAACACAGAAGGATAACGTCGCCGTCGTCCTCGCCGCCGGCGCCGATGACTTCGCCGTCCGCCCCC[A/G]TCCTCCACCGCCAAATCCTGCCCAGACCCTTCGTACCCTCCTGCCACGTCTCGCCCCGCACCCCCGCATCCGTCGCGGCGCAGCCGTCGCCGTTGCCGAG
IAAV3946	GATATGTATTTCTTGAACTGTGTGGACATGCTCATGGTGGAGATTCTTCAGTGGCTATATTTAGGTGTCACCTTTTGATTGGTTTCATTTCAAGATCTAA[A/G]TCATTTCAAGATCCCTAAGAATATTGGAGGTGCTTGTTTTGTTTACGTGCTAGATGTAACTTTCTTGGGAAGTACCTTCAAAGAACATGGAAGTTTGCTT
IAAV3960	AAAGGAAACTAGGTTCTTCTACTTTAACATCCGTGTCCGTGGGTGTTTCCATCTTCCAAGATTTTCGCCGCCGCTAATTTACAACCATGAAAACTCCCCA[A/G]CTCTTCCAGAAAGCGGTTTGAAGATCATATACATCGCTAACCAAACTATCACTCAGGAACAAATATGATGTTGAATTTGTCAGGCTTTGCTTACAGAGCA
IAAV3984	NNNNNNNNNNNNNNNNNNNNNNNNNNNNNNNNNNNNNNNNNNNNNNNNNNNNNNNNNNNNNNNNNNNNNNNNNNNNNNNNNNNNNNNNNNNNNNNNTTTT[A/G]CAGGAAAAAAATATTCGTATATGGGATGGCAATGCGTCAAGGGAGTATCTTGACAGTNNNNNNNNNNNNNNNNNNNNNNNNNNNNNNNNNNNNNNNNNNN
IAAV40	NNNNNNNNNNNNNNNNNNNNNNNNNNNNNNNNNNNNNNNNNNNNNNNNNNNNNNNNNNNNNNNNNNNNNNNNNNNNNNNNNNNNNNNNNNNNNNNNNNNN[A/G]CTTTCTCTCGCCAGTGGAGGGCTTCTTCTTCATGTAGCAGCCATTCCAATCACCCCCGTCCTGCGAGTAGTAATCCATCGGGTATTCCCCTCCAAAATCA
IAAV4105	TATCCTTCCACTTAGTAGCTAAGCCAAGGTCGACGAGAAACAGTTTTTTCTCTTCAGGAGTTCCAGGGGGTCCTAGCAAGAAATTCTCGGGTTTCACATC[A/C]CCGTGNNNNNNNNNNNNNNNNNNNNNNNNNNNNNNNNNNNNNNNNNNNNNNNNNNNNNNNNNNNNNNNNNNNNNNNNNNNNNNNNNNNNNNNNNNNNNGA
IAAV4125	CCTTCGAATCTGTGTAAGTAGCATTTGCTCCTCATAATTCAGATGACCTAGCTCAGGTTCAACCTGGGAAATTAGCCCTGACATGTTGGCATCATTGATG[A/C]TGTCCAGCCGTCCAAGGTTAGCAGGCCACTCATCACGCACAACAGGGGCTTCATTCATCCGGCTAAGCGGCCCATGCCTGATATTTGCAGGTGGAATGTC
IAAV4126	NNNNNNNNNNNNNNNNNNNNNNNNNNNNNNNNNNNNNNNNNNNNNNNNNNNNNNNNNNNNNNNNNNNNNNNNNNNNNNNNNNNNNNNNNNNTTTTTGAAC[A/G]TGGAACTCCTGAGCAAAGAAGGGATCTTGCCGCCAAGCTTGCTGGTCATGTTGTACCTTTGAGCCTTCAGATGTATGGATGCAGAGTAATTCAAAAGGCT
IAAV4340	TCTCTGTGACCCCCCACTTTTCGGATGGAGATAGGCCCAAGATTATTACGATCATGTGGTCTATTTGGCACTCTAGGAACAAACTGAAGCATGAGGAGGG[A/G]GGATCCGATCCGACTAACTGCATGCGCATGACCAGAGAAGCCCTTGCGCTTCTTGAACTCCCACTATAAAGCAAGCTAAGCCGGCCTAGTTAAAATCAAC
IAAV4435	GAGGGTGATGGGAGTGGCAATGACAACAAGGACAATAGGAGTGGCAAGAAGGGGAATGAGAGTGACAAGAAGGATAAAA[A/G]GCCGCTCGCAAAGAAGCTGTTAGATCTTTTGATGGCACCATCCACTGCGGAAAGTTTGTACCAGGATATCACCACCAACTGGACCAAGTGGGGATACCTT
IAAV4569	TGCATCAGCAAATACCCAGTACATATGGTCAGCACATGTTGCAACAACCAATGTTTCATCCAGGTGGGAATCCACAAAATTCTTTCTTTACAGGTCAACA[A/G]CAGCAGCAATTACCCAACCAGCCACCACCATTGCCGAATCAGCCACCACCACAGCTATACCAGGCTAATTCACATGTGAGCTCGCACTACAATTCCCAAA
IAAV4595	GCATCACAAAGAGTTTTTAGTTATGTCAACGTGCGTGTGTTATTTCTGCTGTAATGATCCTCTATTTCCTTTGTGGACAAAGAATTGGCTCAATGGGACT[A/G]ATATGGTACGTGAATTTTAGACTGAACGACAATTGATGTGCATCTAAAACTTCA
IAAV4641	AGCAGTGGTATCCAACGCAAGAGGCCTGAGGAGAGGATCCCTGCGGAGAGGGACCCGACCAAGGTTGTTGTCTC[A/G]CCAATAACCGGGGAGCTCATTCCGATCAGCGAGATGGAGGAACACATGCGCATCTCGCTCATTGACCCCAAGTACAAGGAACAGAAAGAAAGAATGCTGG
IAAV488	TCCAGTCTCGCAAACATAGCGTTGTGCAGAACATGATAAAGCATATGCAACCACCTACGACGCAA[A/G]CTGCGATCCTGAAGTAGTCACTCACTGCTTCCAGGTGCGCCCAAGATCAATCCGACCTCACAGGAGATGCAGAGCGGGATAAGCTCCTGCT
IAAV4945	TGGGGTACGAAAGGTTATGGTATCCAACCAACAGGCACAACAAGAAAGCTGCCAGAATACCAAAAGAATGAAGTTTCTAGTAGTCCCAATCGATTAATAA[A/G]ATCTTCTTACAAGAGACAAGATGAAGCTGGCTTGCAAAAATCCATTTTAGCACCGAGTGCTAATAAATTTGATGATAAAAGAGATTATTTTGGCTTTATC
IAAV5014	CTGTTCTGTCTGGTGTATACATTTGTTTTATAACTAAACGCTGCTGGACCGGTGTAACTCGACTCGATGTAAAAAACTGTAGCATGGTGGTGAATATTAC[A/G]AATGCTTAAAACTAGCGGTGGCAGGATGATGCTTTAAGACAAGTCAAGAGATACTGCTGCAATGTTGTGTTACTCGATTGGAATTTACATTACAGTTGCA
IAAV5054	ACCATCGGTTAGGCTGACTTTTGACTCTATAATCGAGGCCTACGATTTTTACAATCTTTATTCCTGGGAGACAGGGTTTGGCATCAGATGTGCAAAGAGC[A/G]GAACCAATGTCAAAGGAACGAGATGCATGCAGGAGTTTGTGTGTTGCTGCTCGGGCAAGCCAAAAGAGGCGAACTCAACATCATCACGGTGTCAATGCCA
IAAV5065	TTACTGTCACAATTGATCATGTTCTACTTCCTTACCTTAATTCCTTAGGCAAAACACATCAATACCCTGCTGGTGTTACGGACACAATGACTGCTGACTC[A/G]AGTTTTGGCACAAGCACAAACAGAACAAAAGCACATACACCCTGACTGAACAATCCAACACATCCAGCAAAAGAAGACACCGAAGTTCAGTGGTACAAAT
IAAV5158	ACTTTCAAGAGTTGGCAGCGGATCTAGCACAGATAACATTTGATTACCCATTCAAGATACCTCCGTATTTTGCTTTGATTATTAGAGCAATTGGAGTACT[A/G]GAAGGTATTGCTTTGGTGGGAGACCCTGAATTTGCCATTGTGGATGAAGCATATCCATATATTGCACAGANNNNNNNNNNNNNNNNNNNNNNNNNNNNNN
IAAV52	NNNNNNNNNNNNNNNNNNNNNNNNNNNNNNNNNNNNNNNAAGCCGGATTGCTTCATGTTCCTAAAGAGGATGCCCAGAAGGCTCAGGCGGCTATGTTTTC[A/G]GACCCAAACATGGCCATGGATATGATGAAGAAGAATCTCTCCATGATAGTTCCACAGANNNNNNNNNNNNNNNNNNNNNNNNNNNNNNNNNNNNNNNNNN
IAAV5232	GTCTTGCAAGGAAAGAGTAGTCTGTAGCAGTGTTTCCTTCTCAGCATCCATCCTTACCCCTGCAGCTGAAAGCATATCATGGACTGCTTGAACCAGCTCC[A/G]TCGAAGATACTTTGCCGTATTCAAGCCCAGCAGCCGTATTGTCTGCGCCTTCAGTTCTAGAGCTGACGGACGAGTGGCCCGGTTGTCCAACGTCTGCCAC
IAAV5350	GCAAAGGCAACAAAGAACAAAGCATACAAATTCATATGCAGAGCAGATAGAACCAGAAGCAATAATCCAATGCACAGAACAATGCTGCAAAAACAAGTTT[A/C]AGGTACACGCCATACTTCAGAATGATGCATAATTTAGAAGAATAAAGATATAACTACTCATTATAATCTAGCAGATGATCAATGAGCATAACTGTAGATA
IAAV5507	TTCAAGCAACAATGGAGAGCATTGGGATACCGACCCGTGTCCAAACTGCATTCCGTATTTCAGAAGTCGCAGAACCATACATACGCCGAAGAGCAATCAG[A/G]CACTTAGAGAAAGGAAGAGTTGTTATATTTGCTGCTGGGACAGGGAACCCATTCTTCACAACTGATGCAGCTGCTGCTCTCCGTTGTGCAGAAATNNNNN
IAAV5535	CTCTCTGAGGTGCTGTCTCCTCGCTGATCTTGGTGTTTTCATAGGATTTTAACTTGTAAATGCGATGATGTTTTGTACAATTGACTTGTTACGCTTGGAT[A/C]GTTTGTGTTGTACATTAATTAATTAGTCAGCTTTGATGTAAACTAGAGAATGTGAATGAGAATAGCTGAGGAATATTGACATAGCTTGAGCTTTCCAGAA
IAAV562	TTACAGGCAACTGTAAATCATGGTATCACATGGGAGCTTGGCAGCCCGATTATCTCCAGATGCCCACAAGCACAAAAGCTACAACTGCGTCATCAGGAAA[A/G]ATGGTCCAGGCTTCTTAATCCCGGTCGCTGGACAATCCAATTGCTTGCCACCTCATGCAGATCACACTGTTTTTCGTCGATAACAAGTCAACACTTGACA
IAAV5646	TTAACACAACTGAGGCCCTTAAACAACACCCTGTTGTCTAAACAGACACTGCTTCTGGTCAATTTTCATGATTAATTTTATGTTCATGTATCACAATTAG[A/C]GGTAGAAAGGCGAGCACGACCATCAAGCAGCCACTAAGGAGACTTCTCTTAAAGATATTAGATAACGATAATTAGTAGACTTTGATCTCCTTGGCCCAAG
IAAV5675	AGAGACGCCTCGTACGGGTTCGTCGGCAGATGGAGCGACAAAGGGAGACTGATCATCATCCTGGTGATGTTCCTCGGAAGGTTCAAGGCGTACACCCTCA[A/G]AGGGAAGAAAACCCTGAATGTGCATCCATGTAGAAGGACAGCACCGCATCAGAGGCCAGAGGTGGCTGGAAATTAGGAGCCTGCATAAGATGGACCCTGA
IAAV5730	GAGTACGCCAACCAGCTGGTAGGGAATGTATCTTCGACAAGCGCTCGCTGGGTAGTTGTTCATCTCCATTAACAATCTTTTGCCTTTTGTAGCTTGACTC[A/G]GAATCATGCAAAACGAAGTCCGCCTTCAGGATTGATTCACTTTGATGTTGTAACGATACTTCTGTCAACGATGTGAGCGCCTTCTTCTTGGCCAATATAT
IAAV5743	GGCCAAACTTTGAAACCGTGATGTATCCTTATTGCCCTCCACATATAACCAAGCC[A/C]AAGGNNNNNNNNNNNNNNNNNNNNNNNNNNNNNNNNNNNNNNNNNNNNNNNNNNNNNNNNNNNNNNNNNNNNNNNNNNNNNNNNNNNNNNNNNNNNNNNN
IAAV5802	ATTTCAATAGTTGATGCACACTTCTGATCACCAGCTGCTAAGCATAGCACAGCAACACACTGTGCAATAGAGAACAGTGCCTGCTTGGAAAGACCGCCTG[A/C]CTGTGATGGTTTAGCAGTGGAAATAAGGGAGTTCAACAAAGTTTCAAAGCTTATATTTGCAGATTGGACCAGTGCAGCAAAAAACTTCTGTAGCGCCTGC
IAAV5841	ATGTTGTATAAGCCTGTAGCACTCTAGGAAATAGGTTTGCGGCCTAGTTCCAAGCGACTTCCGAAGCTTAGATGTGAGACCAATTGGCAGATACAGATCG[A/G]AGGCGGATGTAACAGATTAACAGGGTTGTGAATATTTACATTGCTTCTTTTGTATATTCCCAGGCTTGCAAATACACCCAGGGTTTTGT
IAAV5931	CACTCGCATAAAAATGATGTCGGATGGAGACCTAGAGCGGGTCTTATTGTTCACACAGAAGAAGCGGTGGCAGCCGCGCAGATGTCGAGGTTTCCACATG[A/G]CCGGTTGGGTGTTGACCCATCCATACAATGACCCAGCAGCAGGCAGTATGTAGCCATTCTTGTTGCTGCCAGGTGTATACGCAAAGTTGGATTTCAAGGA
IAAV6015	GCACATGTATTTTCATTGGAGGAGCATCGCTGGTAGTGTTCACCAAAATCACTGATCGCACGAACAGCCTAGTTTTAGAGTACCATAATTAATTAACCCC[A/G]CAGTTTTATTGTGTTTTCATAATGACATTTTGAAAGTATTGAATTGTGGCATGTATAAGAAACATATCTCCGTAAATTCTAGACCACAGCCAAAGTGCTC
IAAV6032	AATTACTCCATGTCTGTCGCTGTAGCTCGACTTGCCGTGTTGTTATTTGTGACTGTTCGTCGTTCAGGACTTCGAGTCTGTCTATCGTATTAGGTGCTGG[A/G]TCCAGGGAATAATGTGCTGACAGCTTAGCATGACTTGCCAGGTTTTGGAAGCATGCTCT
IAAV612	TGGGTGATGTGTGGATCAGGGACCATGAAAAGTTTAAGGATTTCTATCTGACGGTGTTTATGAGGGATAGCTGGGGGGCGCTTTCGCCGCTGCTCAACCG[A/G]GAGGGCCTAATCTTGTTCTCCAAGGGCCGTGCCACAGCAAAGGACCTCGT
IAAV6131	TTTTTTTTCAGACAGTATATATGTACATCTTTGCTTCATAAACCCGACATGTTTCCCGTGCTACAAAGTTTCATCTCC[A/G]CACAGTTTCACAATACTTGAAGGGCGATAATCGACGGAACTTCGACAATACACTTTGCCCGGTTCTTCCTTATCTACCATACAAGCCCCAAGCAGAGCAA
IAAV614	TTTGGTTAACTGAGGGTCCTTCAGCATCTTCTTGCCTCTGAATTATGTTATGCAACACCACTGCCGCTGCTGGAATTTTCAGTTGAGTCTCTAACCGGTA[A/C]GATGTCGCAACCTTTAAAACTGGAAATCTCATCTTTAATAGACCTATAGCATCTTTTATATGGCCATGCAGTTGTGCATGGCGAAGGTTGAACAACTCCT
IAAV619	TTCTCGCACTTTTTCTGCACAGGAGAATGTCATTATTCGATATGCAATCTCTTGATATCTTCTTCCGCATCGCTGCCTGTGAGGCTTCGTTTCCTGAGCC[A/G]CAGAAATCAAATATAAACCGAACATCAAGCTATGCATCTGGTATCTCCCCAGATGCCAGTCTTGATGATCTCAGCCTACCTAAGTTTGGCGATGATCTGT
IAAV6287	TCTGCATTGCTTGATTGTTATTTCCTGCACTTTTGGTATTTGTAAAGTGGGAAGTTGATTGTGGCCGGTGATGATTAGTATTGGTTGCAGAACAGGCAAC[A/C]TAGATTGTCTGTACAATGACGACACTTCTGAACTAGGACGGTCTGAGGCCACCTTGATCACTACACTGTTTCATAACCAATGTTCTGTTTTTTTTGTTTC
IAAV6312	TTCTGCCTCTGGGATTACGGAGGAGATGATTGACAGTTTGATCCTCTTGAAGGATGCCAGGGGAGTACCAGGATTGCCTCCTCTAAGTGAAATACAAGAT[A/C]GAGCTATCCAGAAAATGAATGCAACATCAAGCAGGGCAGAAGTAGAACGCCAAATGCAAGAGGAAATTGCTAAGGCACGTGTGAGACAAGTTGATGAGAA
IAAV659	CGACAACGATGATGCAGCAAACTACATAAGGAAGCCAAATAGGATACATCAACAACCCTCCTTCGTCTTTGCAGCTAGCTAGGTTAATAATCGCAACCGA[A/G]CTTCTACTGTGCTCGGCCGGTAGGTGGATGTGAAGTGGCAGCGGCGTCGGCGAGGTCAAT
IAAV6637	CACAACCAAACACCGGAGAAATCGACCTGCGCCCACGCCCAGGTATGGAAATGCCGGCATTATTATCGGTTTATTCATAAGGCCACAAAATCAAGAGTGA[A/C]CGCTCGACGTTGGTGGTGGCACTAACAAGACTGGCATGCCGCCATCATTGGCGGAAAGGGTGTGTGNGCCTTCGCCTAGTTCTGAGCTGCTGCCATGTTG
IAAV6675	TCATAATAGAGCCAATTGAGCTATCCGGTCCTAGGTGATGACAAGTGCTGGTTTCACGAGAGAAAACAGAGAAAAGCGATGATAGTTGTACAAAACATGT[A/G]TAGACTGGATGTAGTCCAACTTGGGAGGAGTTTCCTCAGGTTGCGTCTCACAAACCATTTTCGGCTAGAAACTAGGAAGATCATATGTTTCCACTGCAAA
IAAV6689	GGCTGAGATGAACCATGGGCCTCTTCTTTTGTAGTTCAACACTTGAACATTTACACTTGTAGCACAACACTTGAATATTTACACTTGTAGTCCAACACTT[A/G]AGCATTTTACACTTCAGGCAGAAAGACCAGATTATAGTTCATTTTTCACTTTTCAGTTCTCAATGCACATCTGAATAAATTGTTTGGTGTATAACTTCCA
IAAV678	CTGTTAAATGCTGAACCGGTGCAGAAAGCTGGCTCGAAATCTCAGTCATCCAAACTTGAAAGCAAATCAGGGAAGCTGAAAAAACCGAAACCTGCTAACG[A/G]GTCATCATCGCAATTGGTTCCACCAGCTAGCAGTTCCGCTAAAGCACCCAGCAGCCGCCCCTTGACTGCTGCTGAGAAACAGCGCGAAAAGCTGCAGAAG
IAAV6833	GTTTGCAGACCAAAACCGTGACACCCAAAGATGAATGATTTGCCGTCCTGATCGATCCCAGGGA[A/C]TACCGAGCATACCGAGCTTTTGCTTGTGTTACCTTGAGAGAACCGAACAACATAATGACCTT
IAAV6849	AGAAGAAGCGAGAGCTGGAAATCGAATTGAAGCAGATGAAGCGTTTAAAAGAGAAATTCACAGAAATAAATAAGAAGCTCAATTGTCTCCAGGTTAGACA[A/G]CAGGCCTAGGTAGGGAGGTAGAGTATTCATTTTGATGACAAGTATTTCCGGACGGAGGAGTAGAGCATATCAAGGAAATGATGATTCATAATTACGCCTG
IAAV6876	AAAACAGGACAACGGACCAGAAGAAGCCGCCATGGTTCTACTGCCTCTCTTTTGATTCTGACCTATCAGCCTTCCCAGTGTTTTCCCAGCCATCCCAGCC[A/G]CTCTGCCTGCTGTCGGGCCTATCCTGCTGCCTCTCGCTGCCTGACGCTTGACGATCAAAATGTTTATCGTTTTGCCTGTCATGCTGAGGTCTCTCGTTGC
IAAV7104	CCGCAGCTTTTGTGCCTAAAGCTCCTCCAAGGAGATTCTTCTCGTTCTCGTATTCATCCTTGAAGAATTCCCACAACTTTGTCCACTGGATCACCTCCAT[A/G]GTAACAACTTGCTTCAGTAGTAATCTGNNNNNNNNNNNNNNNNNNNNNNNNNNNNNNNNNNNNNNNNNNNNNNNNNNNNNNNNNNNNNNNNNNNNNNNNN
IAAV7110	GATAAGTATAAGTAATACTTCTCCATTCATCTATGCAAGGTCGTTTTTTAGTCGTGTCTTAAGTCAAGCTATTTTAAGTTTGATCAAGCTAGTTGAGAGA[A/G]CATTAACTTCCACACTAACAAATCAGTATCATTGTCACTATATATCTATCCAAAAAAAATTCTCAAAAAA
IAAV7203	ATGACAAACAACAAATAACATACTAGTTCACATATTTGAACTGAGAATACGGTAACCCCACTCCCTATGACTAGGGAAAGTACTACAGCAACATTAGTGG[A/G]GGCAATATCCTATCAGGAAGATAAGGCATGGAACCTAACCATCAGCGACAGGCCTCCATACCATGCAGAAAACAACAGAACAACCAGACAGACACGCACA
IAAV7221	CACAGAACAAGCTTCACATGATCCCCAGCCAACGCTTCCTTCCATCTCTGAGAAAGGAATGCCGACGCTTCTTG[A/G]CCGGAAGACACGGTGCCTTGTCGTACGCCTACGCCCTCTGCCGACTCTGCGTTGCCACCGACGGAACCGCTCTCATCTGTCACGACACTGGATGGAGAAC
IAAV724	ATTTAAATAATGGGAAATGCTATTCCCATACGTATTTTTCTGCAGAACATTGTAATCAAGGACTAATGTTATACTTGTGCATAGTGTTTCATAATATTTG[A/G]ATCAACACTTGAAACATTTAGTCTTGCCCTGTTGGCCTGAATTTCAAAATAATTATTTGGAAAAGACGATTACCAATACTTAAAGC
IAAV7394	TTGGACTTTTTGGTCATGGACAACACTAATTTCATAGATACTATATTTGGTTAACGTTTGGACTTCTTGTTTCTGGTGCAGTCTGCAATTGTGACTGAGA[A/G]GGCCAGGTGAGGCCAGCGTGAGCTTGCCAACTTGAGCGGTTGGCACTATTTTGTTTCCATGGCTTAGGATGAATGCAGTATAATAGTAGCGTTAAAATTT
IAAV7468	ATTTGTGTCTGATGAATCAACATCATCCCGCATCAGTGATCCAAACCGCTTAGCCTCTATTCAGGACCATCTTGGAACTGTTCTTGGACCTGGTACCTCA[A/G]TGGATGAAGATGGGCGTAGCGCAAGAGCTCATCTGCTTGGGCCTGATGGCCTGACAAGCCATCCCGAGCGTCGGTTGCACCAGCTAATGTTTGCTAGTAA
IAAV749	GCATCACTTGAAGAAAGTAGCATGACATCAAAATGCTTGGATGAAGCGCGAGAAGATCTCCTTGTGCTTACCAGTAGCGTAGATTCTCATGCTTCTGCCA[A/G]TAAGGTTCTCGAAAGAAAGATTAGCGAGCTTGAAAGCCGCGAAGTTGAACTAGAGTTGCTTGTAACAAAGCTGGAACAAGAGAATATTGAGTTTTCCGAG
IAAV7544	ATCGGGCGTCCGTGGTTGAAGATAAGATCTCGGGCTTTGCTAGCTTTCCACCTGAAGAGATAATAGCCTGTTCAAACACAGACCACCATGGGTTTGACTC[A/G]TTGGCTGGTGTAAGTAAGGGGCGCCCTGTCACATCGCTCACACCTGCCCGGGCGGCCGCTCGAAATCAC
IAAV7594	TCCGATCGATCGGCAAGACACCGCATGACACCATCTCATGCCTCGAGCTTGAGAATGAAGGGAAGACCAGACCAGGACAATCACACAGCATGAGCTCTTC[A/G]GAGATTATCAATGTCTGGAAATGTTTCGTCTTACCGGGTGTGTGAGTGACACCGGTCTTCTTCTCGCCAACTAAAGCATTTATCGTGGAACTCTTCCCGA
IAAV7827	AGCTGAGGATGATGTATGATGTAATGTACCCGCAATTGTTTCAATGGCGACAGTGGCGTAGCTAGGATTTCAAACCAGGGTGAGCTGATAATAATTGATG[A/G]GTTCAATTTATCAAG
IAAV8040	NNNNNNNNNNNNNNNNNNNNNNNNNNNNNNNNNNNNNNNGTAGAAGGATTAGGATCCAAAATCCTAGGAATCAGTCTTTTAGCTCCATCAGAAAACCAAG[A/C]GGGACAAGTAAATTGAGCTCCAGAGATCTTTNNNNNNNNNNNNNNNNNNNNNNNNNNNNNNNNNNNNNNNNNNNNNNNNNNNNNNNNNNNNNNNNNNNNN
IAAV8065	CATCAGGTGAAACAAGAGGTCCGCCGCTTCCATCCACAGAGATTTGGCACGTGGACTGCATGATTCCTTCAAGTCCACTTGGACTGCTAGCCAGCGTCCC[A/G]GTTGTGACCAATAAGTTGCCCGTCTTATAGCAACAAGTTATAGCAAATAAGCCACTAGAAGACTCAGCTTGCATTATGTTACCAAGACATGCTGTGACAA
IAAV8162	NNNNNNNNNNNNNNNNNNNNNNNNNNNNNNNNNNNNNNNNNNNNNNNNNNNNNNNNNNNNNNNNNNNNNNNNNNNAAGAAGAGTTTCTGGGACTGCCCTA[A/G]TAACCTATGATCGCGTTTCTTAGCTTCCTCTATCATATGTTGATATTCCTTGAGACGTTTAGAATCANNNNNNNNNNNNNNNNNNNNNNNNNNNNNNNNN
IAAV8190	CATAAGAACTCATCCAACAAATTCATAAATAAAAATTCCAAGTGAAGAAAGAAACTACTTCATTTCAACAACATAATTTAAATATGGATTTCCCTTTCGG[A/G]AAGCCCCGAAGGGATTACACGAACTAGGAAGGATACCTTATTTTTCTTGGCGATTACAGCGCCTTCGATATGGCGGCTATTCTACAAGTGGTGGTGGTAC
IAAV8275	CAGGTATATGCAAAAGTTACGAATGGTGATATGTTTGGAGAGGTTGGTGCTCTATGTAACATACCCCAGCCATTTACTTTCCGCACAGCTGAACTGTCAC[A/G]ACTACTGAGAATCAGCAGGACAAGACTCAGAGAGGCCATTCAAAATCACAGAGAAGACAATGACATCCTAATGAACAATCTATTGCAGAAACTGAAGCTA
IAAV8692	ATTAAAATTGTACGGGTCCTTCCCCTAAACGATGCAACTCAGTTGTCCGGTGCTCCCCTGCCCTCAGTTGTCACGTGCAACAGTTGTAAACTATGTCACT[A/G]TTTCTGCTTCATATTCGGTTGAAGAAATACGAGATTGCTGTAGTTTTTTTACAGCTTTGCTTTGACAACAAAACAACAGCATTGAGAAACAAAAGGGCAA
IAAV8730	AGTGAAGAACACATTGGTCAAAGTGGAGAGGTTTGATCCTGCTGCCGAAAGTAGATATCTGCTCGATTTACTTTCAAGGTCGGTGGCATCATATTGAGCA[A/G]CGAGTTTCGCCCGAAGAGGTGTGGCGGTGTCCATAACATGTTCTCTTTTGCTCGGAAGGCCCAAGGTTTACTTACCATATTAGAGATTCAGGATTTATTC
IAAV8847	GGTGCTGTTTCGCCATGGAAGTCTACAGGCTGTGGCTGTTCTTTGCAGGTGGTTCGGCATTTGTGGCTGCCGAATCCTCCTTTTTATTTAGTGAATGAAG[A/G]GCCCCGTTGATTGAGCCATGAATGAAAGGCCCCGTTGATTTAATCGATTCTTTTTTCAAGAACATGATTGAATCGATTCTCAGAAAGAGGTTTACATGAA
IAAV8870	NCCAAGATNAACGGCATGGCATCGGCTGCAAGGCTCCAGGATATTTAACTTGACC[A/G]TAGAGGGGGACTTTCCCCAGAACGTATCTTCTGATGGCCAAGAGCGCTTTCTGTGCCTCCACCAGGCTATCCCCATCCATGAGGGGGTGACACTTGTCAA
IAAV8952	GGTTGGCTTAGATGCGAGATGGAGAATTCGTCTGTTCCCCCTGAAATGCTTTCGGCAGAAGAAAAGGATCAAGCTGTTGCTGCAGCGACACAAACACTGG[A/G]GTTAGCATTCTTGTTATTAGAAAGNNNNNNNNNNNNNNNNNNNNNNNNNNNNNNNNNNNNNNNNNNNNNNNNNNNNNNNNNNNNNNNNNNNNNNNNNNNN
IAAV8967	CTTCCATGAGCAGATTAGCAACCCTCTGAGCTCATCTTACGATCAAGATCTCATCCTGTGAATGTCCCTTTTCCGTTTGGT[A/C]TTTTTCTTGTCATTTGGCTTCAATATGGGCAACAGCTGTGACGAGCATCGATTTCTTCTGACACCTCTTGTATGAGAAGTGTGCCACTCTCTCGAGAGAG
IAAV8999	AGTTGTAGCCCGTAAAGCACCGCATACCCTGTAGCAGCCTTGTCTGTAAGCTCTCCCCCGCCTCTCCTTAGTTTGTCTTCTGCCTTTCAGAAGACTGTGT[A/G]GTGTATTATAGGCTCGCCGAATAGGAGCTTGTTTTGTTGTTGAATCCTGTTGTTAATTGGCAGTGTGCCTTTCAAGTTCCAACTCCTCTCATCAAGGGTG
IAAV902	TAACGTCTTCGGGGACGATGCCAGACCCAAAGATCAAGAAGTTCATGAAAGTCATGCTTGATAAGTTCCATGAAGGTGGATCAGGTGAGCAGGGCGGTGT[A/G]ATGGGCATGGTTGGTTCGCTAGCTCACCAGTTCCTGAAGGCTAAGCTTGACGGCACAGAGGAAGAGACTTTCAAGCCAGCGATAGAACAAGATATGGGCA
IAAV9044	CAAATGTTGATGGTGTGTATGATGCGAACCCCAAGCATAACCCAAATGCCCGCATTCTNGAGACAGTGAGCTATAACGAGGTTATCTCNAGAGACCTCTC[A/G]GTAATGGACATGACTGCCGTCACACTATGCCAAGAGAACAACATTCCTGTNNNNNNNNNNNNNNNNNNNNNNNNNNNNNNNNNNNNNNNNNNNNNNNNNN
IAAV9053	TAGGTTAGGGTTGTCACTGGATGAGGCCTCTGCTGCCTGGCTGATCTCATCCCAGATGTTATCAAAGGACATGGCATCATTGAGGAAGTCAAGTCCTCCC[A/G]TGTCATCAGCTCCTTCGGGTACGAAGAATCCGATAAATGACTTGCTGGGGGAGACTGTGAGTGGCCGGGTCTTGGCATCAAGGACAGTTTCAAGATCAAA
IAAV9150	CAACATCCGAGACACTCACAGTACTGATGTCCTGTGGTGTCGAACTGGGATCGGATGTATTTGAAGGCACGGTTCCTGCGCCAGTTGCATGAGATTGCAC[A/G]TTCAGAGAAGTTTGTCCATGATGAGAACCTGGAAGCTCATTTTGTAATTGTGTATTTCCTGATGTCACAGGGCTCACGGTGCCAGATCCATTGTTTGTGG
IAAV958	TATGCTTCCCTATATGACGATGTCCGTATGGTTGTTAACCTATCCGGCCGATTTTATTTGGAGAAAGGCATTGAGGAACGCCTAGGGAAAGNATTTCTTG[A/G]CAGAATAAATAAGGAAGGTTACATTGATGTCACAAACAAGTCAGGAAATGTTTTATACAGGGTAACAAAAGAGAGCTTGATGGAACGACTGAACACTGAC
IAAV980	GTGCAGCACGCATGGACAAACATGAAGGAGAAATACAGTATGGAACTAGCTAACAATAAAACGGCTGCGTTAATTTGACATACAGCCATGTCATCCCCCT[A/G]TAAGAAACTGAATAGAGAAAAGGGACATTGTTGGCGGCCCGGTTTTATTCGGAGGCAACAGCTCATGGCTAAGTATCTTCTACATCTTGGGTCAAAATGA
IAAV993	CTTCACATCCACCAGCAAGTGACGTGAATTATGGTTCTCAAAACCTTGACCCCACTATAATATACATAAACATGCCACTAAGGTGCATTCAAAGAAAATT[A/G]CATACATTTGAAGCTTATCTATAAGACTATAATACATGTCGCCTTTATCTTCTCCATGCCACCAATCTTAAGCAACAAAGGAATATGCACTATTTGATGC
IACX11076	NNNNNNNNNNNNNNNNNNNNNNNNNNNNNNNNNNNCAATTCGCCTTGGTAAAAACTTCAGGGAGTTTATAAGGAAGCATGGTGATGATGAAGTTGAAGCG[A/G]AGGATATAGCTGACAGACTAATGACTGACACCACGAGGGCTGATAAAGATAGGCTGCCAAACACCGGTTGTGATCCCAACTGGGAGCACGGTCTGAGCTC
IACX11130	ACGTTCTTATTTTAGTGGCTCCTATCCTTGGATGGTCATTTCTGATGAGTGATAACCAGGGCAGTTTCACCATTGTAAGAACAAATTGATCCGGTGATGG[A/C]GACACTAGGGAAAGGGTCATATGATCGAGCAAAGGCGAATCTGAGCC
IACX11401	GTTGAGCAGGCAAGAGATACAGAGGACTGGAAAGTGGAGAGCTCTTGTGATGCTAACAACCTTTCTGGCGGCAAGGACAAGGGCGGATCTTACGAGGTGC[A/G]GCAGGGGAGATCCAAGCCCATTAACCGCCGGCAAAGGAAGCGGAACCAGGCACGGGGCAGGGAAGCTGGCCGTGATGAACGATTGGTGGTTCCATATTGC
IACX11417	NNNNNNNNNNNNNNNNNNNNNNNNNNNNNNNNNNNNNNNNNNCACTTATCTTGTTATCCTTCTTTACCCGATACTCCAAATACTTCGTTAGAATATCATC[A/C]ACAGTGGGCGATCGAGGTAGTTTTACAAGCTTACCCAGCTGCNNNNNNNNNNNNNNNNNNNNNNNNNNNNNNNNNNNNNNNNNNNNNNNNNNNNNNNNNN
IACX11633	GGAGTGACTGCCTTGAAAAATGATGCAATCAACATTGATGATGGGATGAACATTGATGTCAGAATAAAGGAGGTCAACCTCAATTC[A/G]TGCTTAGATACAATATCTTCTCCTGTTTCTGGTGCAAACTGTGAAACGTCTAATGCCCTTCATGATGGCAATCGATCGTCCATTCTCGCCCAATGTTTTG
IACX14305	ACATCGACCCACTATGTCAACTGTCGTCAGCATGCTAACAGGCGAAAAGGATGTTGACTCGGAGAAGATCAGCAAGCCCGCTACAATTAGCGACTTTATG[A/G]ACCTTAAGATCAGGAGCATGAGGAGAGAAAATAACATTGCTTTCGCTTCATCCTCCACGTTGCTATCCACTATCATGGCACACTCTTCTCCTTTGTTGTC
IACX18883	CGTCCAACCAAATCAATGTAGAATGGCACAAGAGCAACTAATTTTGTCAT[A/G]TCAGCCATGTTGTTTGCATCTGGCAGCACAAACTTGAATGAGAGGACTTTCTTGTAAGAGCCTGCCAGTTGATCTGAAAAATGAAGTGAGATGAACCACT
IACX2048	GAGC[A/G]CAAACGGTTCAAGGGATGGGCCAAGTGATTCCAGGAATTCACGTCAACATAGCCGYGACCCAGTTGAGGGCCCTAAT
IACX2067	TTTTGTTGG[A/G]GTAATTTATGTGATTTTGTGGTTTTTCGGTGCTGGTTCTTACCCCACAATWTACGAATGCCCAAGGACTTWTTTTYGTTTTAACTYGTRCRTGTATCAAT
IACX2158	TCATCATCACACCAGGCTAGCTAGCCCACTCGGTGTCTACTGTTGCTGCTCTCTGCGTGT[A/G]TTCGTTGTTGTTTTCTGCATGTGTTCCACCTCCATCTGTTGTCCTTGTTACAGATCGAG
IACX2234	CCGCCAGACTGAACTGAACCTGTCGTACCAGAAACAGCAGACACCGGTGCCTATGTGTTC[A/G]TGGCATTCGTACCCGAGATCACGAAGCGCGAAACCGAAGATTCTGCGGGCATTATATTT
IACX2250	AGTTCATCGCCACCTTCCTCTTCCTCTACGTCACCGTGCTCACCGTCATGGGCGTCTCCA[A/G]GTCCCCCTCCAAGTGCGCCACCGTCGGCATCCAGGGCATCGCCTGGTCCTTCGGCGGCA
IACX2984	TGTGTTTTAGCGTGTAAGAGTTTGAAGATTTTTGCATGTGGAAGTTTTGGTTAAGCACTT[A/C]GATGATGTTTTCGGTCGCTAAGGATGCTGCTGCTTTGATGCAACTCTTGACTTTGTTTG
IACX3047	TCAGCAATTGATCTTTCTTGGATGTTGATGAAGCTCTTTCAGAAGCTCAGAAATACTGCT[A/G]CGTAGTTTCCTTGTATCAATGGGAAACTGGGGCTTCTGTTTTTGTTTTTGGTTTCCCAA
IACX3288	AGTGTCCAGAGCAACCCTGCACCTATAGCTACAACAGACGCTGAAAGCAACACACCTGAC[A/C]ATACTAGGGATGTTGATGTTCCTCAACAACCCCCAAGGAGGCCCGGTAAACCAGCAGTG
IACX3586	CCACGGCGCGGTGTGTATTCATTTTGACATCCAGTTCCTGGAGCCATTGAAACTCGATCT[A/G]GAAACTGGCTGGGAGTAAAGGTTCCTCCTTGGGATGTTGCTGCTGTAGCAAGTGTGTGC
IACX3871	CCGGGCTCTCAGGTGGCGGGGGTCTTTGTTGGTTTGCGTCGTGTGATGTTTTATGTTGTC[A/G]ACTGCAAGTAGACTGAACTATTGCTGTGTGCATGCGCTGTATTTTTATGAACCTCTCTT
IACX481	ATTTTGTAGTGTTAGCAATGTTCACCTCTAACATCAGGTTTGGTAGAAACTACCTGGTGC[A/G]TTAAAGTCATAAATTCGGTGGTCTAACTAAAATTCTTGTTTTTCCATATGGCTGGTTATT
IACX4889	CCGCTTCGAGATCCTCGAGGCCATCACCAAGCTGCTCAACACCGGCGTCAGCCCCTGCCT[A/C]CCGCTCCGGGGCACCATCACCGCCTCCGGCGACCTTGTGCCACTGTCCTACATCGCCGG
IACX5717	CCAATGGCCTCTCATGAGCACAGCTACATACAATTCGGTTAGCAGCGCATTGGCATCAAA[A/C]CCAACCCCTAACTGAGAATTATACTCTGTATGTATTTTTGCACATATCATCACGGACAC
IACX5762	CGCCTGTGGTTTGACAGATTCTACTTTTGGTGATTTTGCCTCGACCTTAGGTTTTTCTGG[A/G]GGAGGTGGTGGAGGGGTCTCCTTCTGGGAGGTCTCTTCAGATGGTGCAACATGGGCCTC
IACX5767	NNNNNNNNNNNNNNNNNNNNNNNNNNNNNNNNNNNNNNNNNNNNNNNNNNNNNNNNNNNNNNNNNNNNNNNNNNNNNNNNNNNNCCGGCAACGCTGTTCA[A/G]CATATGAAGGAGGCTATGTTGTTGAAATGAAGGTAAGTAGCCAACCCCCCAACCCTTCA
IACX5778	TGAACTTGGTTCACAGTACACGACATTCCTT[A/G]CGATATGAGCCTTGTAAAAAGAAAAGATGTATTTACTATATCATCTATCATTCTAGCATAGCGAGTACAGCCTTAAGATAAAGAGACG
IACX5800	TGTGATAGTTCGCTGTGCAGAGCGGTTGATTAACCCCATTTGACGATAGCCGAACCCCAG[A/G]TGAGTCCAGCTCCGAAGCCAGATGCTGCGATGACGTCGCCCGCCTTCACCTTCCCGCCA
IACX5821	GTCCTGCAATGCTTCTTCGTCTCCGGACGACTCCGAATGCAACGACGTGGAGTGCGCCCC[A/G]GAGAAGGAGGTCGGGAGCCTGAGCGTGGAGTGGCTGGCGGAGGAGAGGACCAAGGTCGT
IACX5832	AGGATCATATGTTCCAGCTTTTTTAAATACTTCAGCAGCGATCGGAACGGTAGAATTTAC[A/G]GGGTTACTGATCACATTCACAATCGCATTTGGGCAGCATTTTGCAATTCCCTCACAAAG
IACX5850	TCTACAGATGCATACAGGGAAGGAAAAACGTGCAGAAGGTGCTCAAGGACCTACTGAAAG[A/G]AAGGCTCAGCGCACCTGAAAAGCGACACGGTGATTTCCTTGATGAGGTGGTCAACGAGC
IACX6009	CCTTCTTCCCCACAAAGTTGCCAAATCCATCCCGTTCTCCACGGAGCGCCTCTCCGACAT[A/C]ATCGCGATATTTGCACCGGCGTCGCTCGCGATGGCTAGAGATACGATGGACGCTCGACA
IACX6070	GCCACAGGCTTTAGTAGCCTCCTTCGCTC[A/G]GCATGGGATGCCCGGTTACCGCATGCCGCTCCTAGGTTTTGAGCTTGAGATAGACTCGATGATCCTGTACATCCACCGGTCAAGCATTCC
IACX6309	AGATGCTCCTTGCACTGATGGATGAGGCATATACTGGCTCCTCAATAGAAGATCA[A/G]AGTGGCAATTCAGGTTCTGATGATAGTGGTCGTCTAGACCTTGCTGACCCAATGTTCCTTGACC
IACX6340	TTGGAATTTCTAGAGATCCAACATACTGGAA[A/G]AACCCTGAAGAGTTTAAGCCGGAGAGATTTGAAAACAACAACATAGATTACAATGGGACATACTTTGAATAC
IACX6349	GTAGCTTATAAGTAACGTGACACTGCAGGAGTCAGACCAATGTCCCGTAGTGCAAAAATA[A/G]AACTTTACAGCTTTCTTCAGGTTCGCAAAAACGCTAAACAAGGGGCACTTAGATCACTA
IACX7421	NNNNNNNNNNNNNNNNNNNNNNNNNNNNNNNNNNNNNNTTGGCCACCCAGAATGGATTGACTTTCCAAGAGAAGGCAACAACTGGAGTTATGATAAATGC[A/C]GACGCCAGTGGAGCCTCGCAGACATTGATCACCTACGATACAAGNNNNNNNNNNNNNNNNNNNNNNNNNNNNNNNNNNNNNNNNNNNNNNNNNNNNNNNN
IACX7714	TGTTCAGTTGGAGATCTTCTAGATGTCCTTGACGTGCAGCCTTCATACTTCAACAGATGCTAGATAAATCGCAAGCTAGAACACATGTCAAATACAGTAT[A/C]TAAAATGATTCACTATATTACTTTGGGTAATGGTGCATCACAGTATGTTGCTTTAACTCTACATAGACCTACAGACCCAAAATGAAGTGGGACAGTGTGG
IACX8272	ATCAGTTTACAATATGTTTAAGTGACCAATTAAAAACATGAGACAAGCTTCATGGACCGGAAACTTTTCTTGTTCGAGACAGTAAACTGTCAACGGGCAA[A/C]TTACTCCACCTCTTCCAAGAAATCCTTGATCTC
IACX8337	AAGGCGAACTCAGAGGAAACTGCAGATATCGGGACAGCCAAGACATCACGAGCTAGCCGGGATAATACTGGGAATCT[A/G]GAAGATTTGACCTTCCACCACTGGAGAATATCAAATTTGGCAGGGTGTGCTTCAGTCTCCTCGGCAAGATATTTCTCAAGTTCAGACTTTGTCGGACCAA
IACX8453	NNNNNNNNNNNNNNNNNNNNNNNNNNNNNNNNNNNNNNNNNNNNNNNNNNNNNNNNNNNTCGGGCTTCTCATCTCGTGCATCTTCAATGCCCATGACAAT[A/G]ACACCTGGGACTGAGGAGGGCCCTGTGTTGTGAAAGTGAACCCTTTGCTTAATGTCACTTGCTGTACTANNNNNNNNNNNNNNNNNNNNNNNNNNNNNNN
IACX846	TGCTTTGTGAAGACTTAATGGTCACCGTTGCACTCATATTATGTTATCAGTGAACTGTTG[A/G]GCCTACCACATGTTGCTGAATTTGCCATAGTATGCCTGAAAGTCACCTTACCTCCCAATT
IACX9238	GATATCGTCGACCCACGCGTCCGCTCTAAGGAGCCTATGGAACATTCT[A/C]TATGGAACAGGGCTAAACCAGAAACAGATCCTGAAGTTGGCTGCTAAGCAAGGCTTAACTGTAGAAGGCTGCCCTTTGCCTAGCTCGAGCCCTGATGTTT
IACX9256	CTTCAAGATTTTTTGTCATGTTTCCATATTTTTCATTTATGCTATTCTGGCAATGATGAAACCTGCCAAATTTGTTAGCTTTACACTTCTCTGAAATTTT[A/G]GGAGTTACCCTTTCCCTGATGACAGATTTTCCAGTTTGTTTTAAATGACCATGAAGTGTCAATCTCTATATCTTTTAAACATGTGTTATCTGAATAAATG
IACX9439	TTGCTGCAGCAGGCATACCAAACCCCTTCAAGGAATTTGAAAACCCGCGTGAAAATGATTACATCAGGGGCCGGTGCAAATACGATGAAGAGACTAAGAC[A/G]TGGGTATTGGACGAGAAAACGGCGAAAGTCAAGGAACTCCTGAGGCAGTATCATGTGGAATCTCAAAGCTCCCAGGAGTCGGAGTCCTCGGCAAGGTGGG
Jagger_c1077_98	TCGTCATCATTTCGTCCCCTCTAGGCACCGCCTGAGCCGTACTTCTTGCC[A/G]AAGAAGAGGATCTGGAGCTGATCGTAGCCGGAGAGCACACCAGCACCAGC
Jagger_c1219_603	CCCAAAGAAGTATTCCATGGAGGGTTCATTCTTTCGAAGATTGATGGCCC[A/G]CTGTCTACTGGCAATCTAGTTCTTGTGGACACTGATCCCAACAGCAATCC
Jagger_c3773_108	GAATTCAAGGACTTCTTTTCAAAGTTTGGAAAGGTGGTGGAACATGAGAT[A/C]ATCTGTGATCATTCGACCAACCGGTCACGAGGATTTGGATTTATAGTGTT
Jagger_c3839_60	GAAAAGCTCATTTCTTTCTCCCACCACGCTCCCTCAGAGCTAGATTGATG[A/G]CCACCCCAGGGCCAACATTGTAATAAGCAAGAGAAAGATTGTCCTTGAGG
Jagger_c5915_58	TCAGGATTGGCAGGTCTATGTCAAGCAGTGGTCGGGGATTGTTCTTCTCA[A/C]GGAATGGGCGCTCCACTGGCAACGTGCTGCCACTTTGAGTTGGTGTAATG
Jagger_c7688_98	TTGTCCTCAGCATCTCCGTGCCATTTTCCAGATGTGTGGTTCCATTCACC[A/G]GCCATGTTCTCGTCCTTCTTCCACTCAGACTTGACCCACCGGCTTTCCCA
Jagger_c8121_167	ACAAGTGTGCAGATGATGCGCCGTTTGCCACAATCTACCAGGTATCAAAG[A/G]ACAAGATAAGAAGTCTGGGCATGGGGCTGACCCCCCTGGAGACGAGCCTC
Jagger_rep_c10288_53	GCGGATGCTTCAGTGGCTGCCGAGAAGGCAAATGCTCTACAAGCTGCTCA[A/G]TTTCATTAGCGTCTAGTTCCGGCTCGTTCGCGGAAAGGTTACATGTACTG
JD_c11099_294	CCCTGAATGCGCAAAGACTCATTATTAAAGTTTCTTAGAAAGAGCACTAC[A/G]AAGTACTTGGATCATACTGGAACTGGAGTGGCATCATATTCCCAGGGGAG
JD_c15653_302	ATACTGGATGCTTCCTGGTACATGCCACACGAGAGCAGGGACGCATGGCA[A/G]gaataccaggtggctcatattcctggcgcgctgtacttcgacatcgatgg
JD_c15758_288	TATGGTAGTGGCAAGGCTCTAAGCAGCATTCTAATTTTGCCCAAGTACAA[A/C]AAGAGACATCTCGGGAGCGCCCGATCTCCGGTAAAGCTAGCAGTGCTTTG
JD_c285_1438	agtctcagaggaggataaggagaaggagaacggtgacacgactgccaaga[A/G]AAGTAAGAAAAAGAAGTCCAAATCTGAGGCTGACGGTGACGCCATGGATC
JD_c3269_342	GGGTCCAACGGAAAAAACCAAGCATGGCTGTTGAAAACTTCCATGCCATC[A/G]CGTGAAAATTCATATGTAGCACAAACTAATCCATCTTGACATTTGAATAT
JD_c3737_285	TGATGCAGCAGCTTGGCCTTCCAAACGCAGTGTACTCAACACAGAAGGCA[A/G]GGACGGTTGGTCTTGACGCAACCATTCACTATCCATCAGAGCACCAATTG
JD_c39990_130	AGGAGTTTCATGGCTGTTGTGCTGTAAAGTGTTCCTATAACAGCATGCAT[A/G]TGGCATGTTGTAGTGTGTATCGGTGTTTGTCTTGTGATTCTGATCTTCAT
JD_c5418_941	cagttgcctctagagatkgggttctgtttcagagatctcttgtagacggg[A/G]AGACAAGGAAGTTTTTATTGGCTTCACGAGCTTTCTTTCTCCGGGTATTA
JD_c63005_896	GTTCAATCTGAGCGAAGGCTGCCAAGGACCCGATTGCGTTTTAATCTTTC[A/G]GTTAGGGGTTCTCCATGCAAAAGTCTGGGACTTTGTTGTAATCTTTCTTT
JD_c64219_207	CGCTTGGCCGGTTGCGAACTGGTCAGACAACCGAGCTACACGGTGACTTC[A/G]CTATGCAACTACTAAGTTCCTCGCCTCGACACTGAATGTGCACCTATAAC
JD_c64600_281	AGGTCAGGCTCACTGCTAAGTAGGAGAAGTAGCAGGCCCAGTTCAAGGGG[A/G]TCCATCAGCCTCTCTCGCGAGATGGGCGACTCGATCCTGAACTCAATGAG
JD_c6678_311	AGGGCGGTATCCTGGACCTCCATGCCACTGCTTGGAATGTCCCTTCAGAC[A/G]TAACTTGCCCAGACAAAACATCTTGTGCCGTTATCCTGGGAACCTCACTG
JD_c7714_954	GATGCACCCGCTTCCCGGCAATGCTTCTCGACGTCCAAAAGCCAGGAGGG[A/G]TCGAAAGGATCGGCTTTATCGATGGACGTCAGCTCAAAGTCTATCTCCAC
JD_c8050_978	cgcaagttgcagatcacatcatctatatccattgctgtcaacaacaaaag[A/G]AGGAACTACGGCCGGATGGATCTTCACTTGGGGCCGGAGTAGCAATCTCG
JD_c825_1450	AATAAAGGGACTAATAGTTAATCAATAATAAATGGCTGTGAAGTACCAGC[A/G]GTTATTGCAATCCACTGGGCAATCCACATGGGAATTGCTGCATATGCATA
JD_c8888_741	acttctccgaaactgacggtatttctagagaaagcttcagagttgctgtg[A/G]ATGCTCAGGAACTTGGTTTCAAATCCACTGAAACTCCAAGAACTGATAAA
JG_c1889_344	ATACTTTGCAGACCTCATAAAGCTTCTGGATTGCAGCCATAGAAGGCAAG[A/G]CCTTATATAAGTTAATAAGTTAATAATTTAATAAATAAGTCTCAGCCCTC
JG_c3077_214	TCTAGATATCTTGTAAAACACATTCATTCCAAAATCTCCAGCCAAAAGCA[A/C]GAGACCCTCAGATGCACATCCATCTTAACGGTTAGCCTTGGCAACACGCT
JG_c3077_225	TGTAAAACACATTCATTCCAAAATCTCCAGCCAAAAGCAYGAGACCCTCA[A/G]ATGCACATCCATCTTAACGGTTAGCCTTGGCAACACGCTCAATCTCGTCC
Ku_c1031_670	TATAGACACTCTCAGGACCCTAAGCCGCCGCAGCAGACAAGGTATCTTCA[A/G]GCAAACTATCTCCGGGCAATTCAGGAGTCCCAAATGCTCCAATGCAGCAC
Ku_c10817_611	AGGCTTGTTCATATAAGTGTGCATGTGCAATGCACTTCTTGTCAGGAACA[A/G]aaaatttggatacacaaagctaatgtagagaaacctttcaaatgactgta
Ku_c1083_375	GAGTATATTGAATCCCTCCAAAGCTTCCCAAAGGCCAGGGTGCAGGACTT[A/G]ttttctggcacaaatatatatgcggtcactgcgggtgttggcttgatgat
Ku_c12191_1123	AAAATTTGTGTACTCTCATTGTTTATGGTGTTGAAGAGGATACACTAGTT[A/G]AGGAAAGAGTGATTGAGAGTATATGCAAGAGGCTGCTGAAATTGCGGGTG
Ku_c12886_1250	TAGCTGAAGTATAAACATTAGTTGCTTTAAGGTCCATGTGGCGTTCGATT[A/G]GAAAAGTATTAAAGCACTTGGTATTTTCATTTGTATGTGTTTGCCATGCT
Ku_c13532_1753	CGTGAGTTCCTCCGGAGGATGGCGCAGCCATACGACAAGGCTGGGAGCGG[A/C]GGGAAGAAGACGCTGTTGACGGAGGAGGACCTGCAGGACATGGCTCGGGA
Ku_c14053_772	GTCATACTTATCCATCACTATAAGTCTAAGTAGAACTCCAGGTCGCTAGT[A/G]CCCTGGTCATTGTGTTTATACGGGGGTTTCTTTTTGTTCTTTGTTTTCTT
Ku_c15539_433	GAAATTCATTAAGCCATCATGATGGTTGTTGTGGTGAGCACATTTCGGGG[A/C]ATTCACGGGGAGCATCAAGTAGTTTGGGCCGAGACGGTGCCTTTGGGTAT
Ku_c16636_347	TAAGCAATGTGGGAAATCTGGTGAGTCACAAAGGCATTATATATTATGGC[A/G]AAAAAATTCTTCTATTGTAATAGTCTCATAATACATTCAGCAGGGTGGTG
Ku_c172_840	GAACCCAGAGTGGAACTCGACTTTTGCTTTCTCCAGACGCCAGTTGGACA[A/G]TGCACAGATAACTAGAATCTATGTTGTTGTCTATGACGGGTTCACAGATG
Ku_c2209_641	TCTCTCTCTTTGGGAGTTGTAGCCGTTGGAACATTTTCTGTATACGAATG[A/G]GTTTTGGATATAAAAAGTTGGGCATCATGCGTACATGAATCCTC
Ku_c22706_1527	AGCTTTATCAACGGTATCTGTCTCCCAACCACCTTTTTAATGATCTTCAC[A/G]GGAATGTTTTGCAGGTATCCATGCTCAATCAAATCCAGAGTCTTGAGCGC
Ku_c23118_149	GAATTAATTGAAACATACGTGCAATTAACTRGTTTAGACTGTAAAGTATG[A/G]AATACAATTCCTGCAATCAAATAATACGAACTTGGCGCAGGTAACTATCA
Ku_c23179_1250	CCTCCAWGAGCTGAAGGCCCAGGAGATCCCCGACGCCGCCCATATCGCCA[A/G]GAAGCCGAGGTAGAGCGACGGGAGAGGCTGGTAGGCGCTGCTCAGCGCCG
Ku_c24324_850	aaactgggcgaactcagatgaactcttccgcgccggcgcaagatgagaga[A/C]ATAAAAGATGAGATTACGCCATCGTTTCATAGATAGGGAGAGTGTGGTGC
Ku_c24974_674	GCCTTTTGTGCGGACGAAGGGCCTCTAATATTCCTTCTGCATTAGTATCC[A/G]CTTCAACTTCACGCCATGTATATATATTTTCCCCCCAATCGAGTGACAAT
Ku_c2606_779	AACAAACATATTGGTATGACGCTTATATGAGATAATAGGTACAAGATCAG[A/G]TTGCTCTTCAGTATTGCCTTGGGAGCTTCAGTTGGAGGCCTTGGGAATAG
Ku_c269_2643	TCTGCAAGAGGAGATAGCCGAAGCCCTGCGGTCCAGCACGGAGACCGATG[A/G]CGCCAAGTTCACGCCGTACAAAGCGGCGAAGTTCCAAGGGGAGGTACGGA
Ku_c31251_565	CTTATGCTCCCAGGGAATCCGGTCCAAACTCCACATCGCTGTCACAGAAC[A/C]AAGTTGGAGGCACAATTGAAAGAGACCAGCTAGATTCTTCTTCCGGGAAT
Ku_c31363_2165	TAGCCRGATCCAACTRAGGAATTGTCAGATGATGTGAAGTTACCASCATT[A/C]ATCTGATTTCTCATCATAGAAGAATTAGCCGAATACCCCTCAGGTGCCCT
Ku_c32100_105	TGCTCCTCCTCGACAAAATACACTAAGTTGGATAAGCGTTGAAGACATGT[A/G]GTTGCAGTCGGAGCCGACACTTGCAGTTACGTGCCTAGTGGGAGACACGC
Ku_c34010_1016	GTCTTACGATCGGCGGCACTCTCCTTCCCCGAGGGGGCGGCCATCTTACC[A/G]tggccgaagctactcaaggtctccatcacctcggcccgcaaggcggaggt
Ku_c46689_1653	ATCTTCTGCAGGTAGAATATAATTGATACACCATCCTCATTCTCCAGATC[A/C]AGGTCGTTTCTTGAATATACAGTTTCCTCACTGTAGTATGGTGTCATTAC
Ku_c47744_1073	CACTCATCAATGTTGTCAAACCCATACGAATCTGTATATGCCCCATCAAC[A/G]taccttcggtaccacaggtaatcaataactgcatactgatatccatgtgg
Ku_c5229_1035	TGCAGCACCATGTAATCCTGCATCTGATGTCTCCAGCGCCGCGCTGGCAC[A/G]GGGCAACTTGATAGGTACTTGTTGCAGCTTTTCAAGGGTGCTGATAAGTT
Ku_c55173_549	TTCCATTACTCGTGCGTTGGTCTGACACCAGAAACAAGATTCAAAGGGAA[A/G]TGGTTTTGCCCAACTTGCAGGAATCTTCAATGAGAGGTTCTCCTAAATTG
Ku_c5725_892	TTGATCGGTGCAATGAGAAAGGATACTCAGTTGTAAATGTGGAATGTGTC[A/G]ACCGGCCAAAGCTGATGTTTGACACTGTGTGCACGCTTACGGACATGCAA
Ku_c59581_1412	AGGTTGAAGATGTTCATCGAAGATGAGAATGCATTTGCAGTGGAGAAACC[A/G]GAAAAAGAGGATACTGACTCTCCAAGCGGGGTTTCGGAAGGTCAGACGAA
Ku_c665_985	CCTACAAAAGAATCGCTAGAGGAGATTGCGCAGTACCTTCTTGGTGATGT[A/G]CAGGGCCCACAGGCGCCGGCCTCCGATGAGCGACTGATGGCACGGGTGGA
Ku_c68484_1276	AGTAGATACCATTCTTTTTGTTACAGAAAATGGAAGTGCCATATGGTGGC[A/G]GGGCGGGGTAGCCTGTTGTGGTGGTGGTGTAATTGTTTGTTGTCCCCTGT
Ku_c68626_1054	CACCAGGGCCGGGATAATTTGGAAGGAAAGGGTACAGTTTGGAATTGTCA[A/G]GGCAAATTACAACAAAATGCACAAGCAAATGCACCATGTGGCTACTCTTC
Ku_c68657_464	GGTGCCGGGCCGAGCTGGAATGGTACAAGTGGTGTTCAGTGTCACATGAC[A/G]AACACAAGGATGACTGATCCAGAGATCTTTGAGCAGCGGTACCCAGTTCT
Ku_c69608_894	GGGACCACAGTTGATGTTCTATACAATCCTTCTAACACATTGCTGAATGG[A/G]AGTCCAGAAGTTTGGTTCAGATGTTCCTTTAACCGTTGGACTCATCCAAG
Ku_c70277_1276	TGCGGCTTTCTTCATTTATGCCTGATGCGTGTTCAAGTCCAATATCTGTT[A/G]CACCTGCTCGTGCTGTTCCTGCTCACGAAGGGGATAAGAGCACACCTCCT
Ku_c71238_1537	GTTATGTGAAAAATAAAGCATCACAGCCACAAAGCAAGACTATATCTGGG[A/G]ACGATCCCTTCAACAGTTTTGTCGCAGATTTTGATGCAAACAATCTGCAT
Ku_c7195_2622	CTCTTTCACTAACCCTTTCAACTTTCAAATATTGTCAGTTGGGGCTCACA[A/G]AACAGATTGAGTTGATTTTGTTGTTCTTTTGTGCTATCTGGACAGAGCTT
Ku_c956_1797	TACGTGCAGCTTGTTCACCAATGGATGCATCAGTTAAGAACAAATGTGCA[A/G]AAGGTATCAAACAAACAGATTGTTCAGGAATGAAAAACTTTGGAAAGCTC
Ku_c97015_209	AGAGCGGCAGTGTCTGGTCGCTGGTTGCTGCGGAGCGTCTCTAAAGCCTC[A/C]gggagtgctccagcagcaacatatagtattagagctctccacatattttg
Kukri_c10017_833	CCTTAATTAGAATCATTAGGGGTAATGTAGTTGCAATGCAGTATCTATGT[A/G]TGGGCTACCGGATGGAGTTGCAACAGCTGTGGTCAAAAGCCGGATGTTTT
Kukri_c100408_598	ACAAGAATGATCCTCCAAAGGCCAATCCTGAGATCTTCACCAATCTTCTT[A/G]CCTTCCTCATGTTGAGCTGAGAGAGTGACTTCATCCCAGAATGCAACATA
Kukri_c100613_331	GAAGTAAATGTTGTTGGAGCTTTTATCTTCTCTCACACGGTTTTGTACTT[A/G]TGACTTTTCTGTCTGATGGTACATCTGCAGCACCATTGTTTCAGATCCTC
Kukri_c102502_261	ATCAAGTGCTTATTTTTGTGCACTCCAGGAAGGAGACATCGAAAACTGCT[A/C]GGGCCATCAGAGACACTGCCTTGGCGAATGATACATTGACTCGCTTTCTG
Kukri_c10377_376	TCAATTAATCTAGAGAGGAAAAGGATCCGGCCAGATCTTGTTTTGAGGCT[A/G]CAGATTGAAGAAAAAAAGCTGAGACTCCTAGAGCGCCAGGCTCGCATGAG
Kukri_c10632_1388	CTCTGAACTCCGTCCATGCCCGTTGTGCATGGTGATTCGAGGCCATTGAC[A/G]TCGCCAGGAAGCTTACTGGAGGGCTGCAAGGAATCTGCCGTGTTCCCTAC
Kukri_c11120_462	TTGGTACAAGGATTTTCTCAAGGAGAGGCGCACGGAGAGATTCTCCGACC[A/G]TTAGCTCTTGACCTCGAGAGTTCGCTAGCTGTTTTCCGTAACATGCAATG
Kukri_c11240_332	aggattcttgagggtgcagttcccaaagggcgacgtgccaaagtgggttc[A/G]CAATGCAATGGAGGTTGCCGGCATCGACATATCGGAGTGCTGCACCCCGA
Kukri_c12562_453	GGTGTGCATGATGAGAAATCTGTAGCACGACATACAGTAAACCTGCTAAC[A/G]TCAACCATTAAAGTTGACGCAGATCAATCAGATCTAAGGTTCTGTTTCAG
Kukri_c12683_1309	CTGAATGGGGCGACAGATAAGGGTTGCAACCCTATCAGCTTGTAAGGCTT[A/G]CCATTGTTTTAATTGTAGACTGTAAGAGTGATATTAGCCGGTTATACCAA
Kukri_c1313_1158	TCGCGGATGTGATGAGGAGGAATCTGAACGTCCATTTCTGGCTCGGCATG[A/C]TGAGCAGGCTGAGAAGATTTGCTGAGAGGAACGTCTCCATGTTTGGGGAA
Kukri_c13537_2069	GCAGTACACTGATGCCATACTGTGTTACACTGGTGCCATTTCCGAGCTAG[A/C]TCAAAGCCATTATTATTCCTCAGATGGCGCAATGGAATATGGCCATTTAT
Kukri_c13830_487	GGCTCGCGGAGGGTGCCAAACAGCCAGTCCATCCACACGGTGTAGTGGCC[A/G]TAGTTGTGCCGGTACGTCGTGTGGTGGATGGTGTGGTAGCCGGCGCCCAT
Kukri_c13830_556	GTGTGGTGGATGGTGTGGTAGCCGGCGCCCATCACCGGCCAGATCTTGCC[A/G]TGGATGCAGTCGTGGATGTTGGCCGTCCACACCGCCTCTATGAATAACAG
Kukri_c13978_132	TCACAGAAACCTGAAAATGCTTTGTCAAATGCAAATTTGGGGAAACACCA[A/G]CCTCAGAATTCAAATTCTCGGCCTGAGCAAGGTTTTCCTAATAAGCAATC
Kukri_c14191_351	CCCGTACTTCCGGATCAGGCCATGCGAGTTGCCGCAGACACGGGATACTC[A/G]TTCATCAGATCGCACTCATGGAAATTCGAGAGTATATGAGAACAAACAAT
Kukri_c14902_1112	ATCGCACTGAAAAGAATATTCCAAGTGAGGATGATCCGGTCAAGACAGGT[A/G]TTCATAGGCAGATAATTGAGATGAAGGATTTGCTTAAAATGGAAAGAAAC
Kukri_c15489_626	CGAACTGATAAACCTTAGTCTGAATTGAGCTGCTCCTGGTTATAGTTTTT[A/G]TAAATTTAAAACTTTGCTGGGGATCATCTGTGGCAAACTTGCGAAACCTG
Kukri_c1568_889	TACCAATGGACTTTCCAGTTGTCATCATCCGCCCAAGCATTATAACCAGT[A/G]ccctcaaggagccattgcctggatggatggaaggaatcaagacaatcgac
Kukri_c16352_687	CATTAGGTTTATGGAGGATGCATGTGGCAAAGAAATCAGGGACTATCACT[A/G]CACCCACGTAAAGAAGCTGGAAAATCAAGTGACACACCTGGTCAAGTTGC
Kukri_c16477_181	GAGAAGCCATGGTACCAATCTAGAGTCGTATTACCGCCAAAAGAGTACAT[A/G]AGGGTGTAGGACGATTAGCCTCCAAACGATCACAGGCTTGGTATAGCCTT
Kukri_c16650_797	GGTGACTGCCATGTGTGTCCGTTTGGTTGGTTGTATGTGGCTGATGGAAT[A/G]TTTTGGTTGACAAGAAGGATTGAACCAGCAAATGATATCTAAGGCTGCAC
Kukri_c17062_618	CAAACAATTGCACACTCTTGAACAGATGAATGGTGCAAGAAGCGGCACTC[A/G]TTTGCTGATCTTGAACATCGCCCACGTGCGAAATCTCTGCAAACCGTCTT
Kukri_c18017_1696	ACTGGAACCATGAGACTGTTGAGAAGCGGAGACGTTGTCTTTGAGGGTCC[A/G]TGTTCTTCGCTGAAGCGAGAGAAGCAGGATGCTGACACGCTCGACAAGGG
Kukri_c18148_1177	GAGGATCGCAAGTTGTGGAAGCTGGGCACATTACCTCCAGGACTAATTAC[A/G]TTCTACAATTTGACACACCCATTGGATCACACTTGGCATGTCTTGGGCCT
Kukri_c18274_1610	CTACTATCTTGATGAAGGGGGAGATGAAATTGCTCTTGCAACCTGCATGT[A/C]TCCTACTCAAGAATTGTTACTTCACCACCGAAGATTGGGACACCTCTCTT
Kukri_c18677_823	TAGTGAAGATACAAGCCATCACCAATGGCATGAGATGGAAGAGCCAGATC[A/G]TGGATCATGAATCCGGGCCGTTCAACCCTGAGAAGATCCTTGTGGCCGTC
Kukri_c19247_711	GGAGCATAAACAACTGGAGGCCGAGCAGAGCACGAAAACTGGTTCTCCTC[A/G]CCGTCCGATGCCCGGAGGGACTACCAGTGGCATCACTTCGCCAAGGGGCC
Kukri_c19802_710	AGCTTCTGTCCAGCTTCTTCTGCACGGCGACTGGCCCACTTCCTTTCATT[A/G]CAGTGTTCAGCAGCCTCGCCAAGATCTTCAGAGTTAGGGACCTTAAACTT
Kukri_c20844_116	TATCCTAAAATACTATGAAGCTCATGTCCAAGACGACAGATGACAAGCTC[A/C]GGCTCTCAGGCTCTCAGCAAAGGGACACATSAACATTGACACCTACAAAC
Kukri_c20871_97	TGTCTGCGACGGTTATTCTGGGGGCCACGACCTGCAGAATCTCACCGGCA[A/G]CATGGCCTCCGTACCGCCACTGGACTACTGAAACAGAGAAGACCGGAGTC
Kukri_c2118_264	TGTGTGCCAATTCCTCTGCTAAAGGACAAAATAGCTACCGTAACTGGAGT[A/C]TTGTCTGAACAACAACGTCTGATTTGTCGTGGGAGAGTCTTGAAGGATGA
Kukri_c21818_519	CTCGGCGGTTTGGGAGGATGTTATATTCGAACAGTTGTGAGGCTGCTGTT[A/G]TGGTGTTTCCAAATTGATGTGTAGTAAGTAGTTGTGTACACTGCAAATAG
Kukri_c22508_119	TACTCGCAGCTCTCAAACTGGGGCCAGTGCTCTACCTGGGACAACTTCAC[A/C]GCCGCGCCCTTCACTGCTGGAGCTAGAACTTTCACCTTCGACGACAACCC
Kukri_c22934_453	AGCACCGATAACGCATGCCGACAAACAATTCCACTAAACTGAAATAGGCC[A/G]CAGTTACATTCCATCCTGTTGGTCTCCATACAGTGAACAACCTCATACTT
Kukri_c23070_350	GCGCAGTCCTAGCTCAAATGGTGACTGAGTTTTATTTTTCAGTAGCATGT[A/C]ATCTGAACAAAGTAGCATGCAATCTGAGCATAGTAGTATTTGTTTAGTAG
Kukri_c23752_659	gcgccagatgcaaacaaaagattcctcccagaaaaccgcaagttataaac[A/G]GGAGTCGATTTTGTAGGGAGAGCTTTCAGCAGCCTCAGTCGGTTCGTAGA
Kukri_c24296_273	ATGTCTGATTCCCCAAATCTCAAATTCTCTAGGTCAAGGGTAGTGAGACC[A/G]ccaaatgcacttggacaggcatcaaagaacaacatgaaaatttctcgcag
Kukri_c24353_69	CTTGTTTTGAAATAGTCGGCCACTGGATGCATCTTGGCTGGTCCGATCCC[A/G]CGGTGAGGACGAAGTAATCAGGCAACTCAATTGCCATGTCTGCCCCCTGA
Kukri_c2507_962	AGTTGCCGATCCAAATTATCTCAACTGACCTTTTACGACCTCGAACTGAC[A/C]TTTTACGCTATACATGGTGGACCTTCAGTTTGATACAAGGTTTGTCATAC
Kukri_c2514_490	CCGGTTGTTCGGGAGTCGTGGACAGATGGATATTTTTCAGACATTGCAAA[A/G]attcttggtggtttctggttgcactcgtggattcaagcggcggccgcatt
Kukri_c25451_119	GTAGATCGACCAGTTATTGTTCGGCATTTGCTCAGTGACAGTACTGATCC[A/G]ttcaaccgctcccagctcactcaagacatgttgataccagatacagatct
Kukri_c25512_53	atccttagcagattgcagatcatacaaagtaagactgaactgtttgcatt[A/G]CTCTGTTTCCCTAGGAAAATCAACAAAGTAAGGATGTAACGTACTACAAA
Kukri_c25794_863	GGATGTAACTGACTGATTGGCATACAGGAAGAGGAGCCCCTTGTGGAGGG[A/C]AGTACAAGTATACGTACTGGGTTGGTGTGATCTCCTTCGGTGAGCCCTGG
Kukri_c25961_166	GATTGAACGGAGAACTACTGAGGCATGTCGAAGAGGATGTGAGGAGAACC[A/G]ACGACGAAGAGAAAGTCTTGAGACGGCAGGAGATGTACTAGGCATTGGAG
Kukri_c26605_878	AGATCAAGCATTCCTGACAGGCTTAGTAGCAACTGACTTGAACAAAGAAC[A/G]CTGCGAAAAGAGTGGTCCCTAAGAATATTTTGATAAAGTATAACTCCAAC
Kukri_c26905_392	GTCCCGTCCTCCCTCGCCTTGGACAGGGGCGCTTCAAATACGACGACCAC[A/G]gtcgaccccatgttgaatcctgctacctcttgtccctttttaaccatcat
Kukri_c27309_590	ATGCGCGAGCAAAAAACTGGCGATCCGGTTGAAGCTAGTGCAAAGTCGAC[A/G]TCCTCTGCGGTCAAGAAATTTTACATGAGAAGAAATAGCAGCCAGAGCTT
Kukri_c27568_1763	TGCAGTGTAGAGAATTGTTAAAAACTCGGGAAGACAAAATGATCCTTTCT[A/G]tggagcataacataaatgagggaaaatgctgcagggagagttgtgaagaa
Kukri_c27673_289	TTCTCTACCAGAAGCCCTTGAAGGAAAAAAAGAATTGTTCCTCCAGAACC[A/G]CCACCAATGCCACCTTTGAAGGACCCACTGGAATTTCCAGTTGTGTCTCT
Kukri_c27692_822	CAAGTTACAAAAGGCTCCGTCTGGACTCCTCCGCTGCTAGAGCAGAATTG[A/G]CTGCTGCAACTGAAACGGATGACGGTGAGGAAGTGGAGATATTACGCAAA
Kukri_c28165_906	TCGAATCCTTGGCGTCCATGGGGATCCAGTATGTCCTCCTCATCGCGTCC[A/G]GCCATCATGCCCAAGACCTGCTACATGTGCCATAGAGCTCCTGAAATTTC
Kukri_c28478_750	CTAGCAGTCTCTTCATTCTTTTGACGAGCAAGTTCAGCCTGGTGCTGTCT[A/C]CGGAGCTCTTCCTTGGACATCTCCTGGTTGTCTGACCGAAGTGTTGCCTT
Kukri_c28968_130	TGCCTCCAGCAAGTATTAGCATGCATCAATATTGGGCTGAAATGTGTTGC[A/G]ATTGATCGGAAACTCAGACCTTCCATTGTCGACATTGTTCACATGCTCAA
Kukri_c29008_195	CCCAGAGGAGATCTTCTGGGAGGACAAGGATGTCAGGTTAGGTTACATAG[A/C]AACAGTGCTGGAGCTGTCGGAATTATGCACATACCAGAACTTGGATGTAT
Kukri_c29052_75	CTGGGGTTCTAATTAGTCAGCAGAAGCTATCGACCACTGGACAGCGCTCG[A/G]GTCATTTTCTGTCCTAATCCTACCTTATATATATTATCTGGGATGGACCT
Kukri_c29142_450	AAACCTTGCAGATATCTTTTATGAACTGGAGGAGTTTAGTGAAGACAACC[A/G]TACTGAAGGAAGCCAACCTTATTGCGATCCTATTGATGTCATAAGAAATT
Kukri_c29142_747	GGAAATTGTCCAGCAAGGTGTCATCCGTTGTTATACTCCATCATACCTTG[A/G]TGCTGGAAAGGTGAGAATGTGCATGATCGATGAGAATGGTAAACCTTGCA
Kukri_c29640_92	TCAATTATGCTGAAGTGGTCTCCCTCATTAAGGATGAATCAGGAGAGAGG[A/G]TCATTGGTGCACGCATCCGTGACACGCTATCAGGTAGAATAAAGTAAGGA
Kukri_c30439_2407	CAGGCCAATGTGGATAACATAATATCCTTGTTGGCTAATAAGCCAAATTC[A/G]TTGATTCCCCAAGACCCACTAGAGTGTTGATTTTGCAATATCCATTCAAC
Kukri_c3044_188	CGTCCAGTTACTTCTTGTTGGTTTACCAATTATATAAACATCACATTGTC[A/G]AGCCTGCTTCCATACAAGTAACCATTTCATGTCTATGTCTATGGAACAGC
Kukri_c30593_75	TCAGGGAAGAACGCAAGGCGTCTCTCAAGGAAGCTGTCCAGGTGGTCCTG[A/C]GACAGTGGCGAGCCAACAGGAGGAAGCGTTGATGAGCCCAACCAAACAAT
Kukri_c30847_551	GGTCGAAGCATGCATGCGATTGAGCTGGAGAAAAGGGCAATACACCTCCT[A/G]gtggaggaaggtaaagagctgcaacggatgaaggctttgaatgttttggg
Kukri_c30875_283	TCGCCGGATATCACTGTATAGCTGCATACTTGTGTAACCCACTGGATACC[A/G]tctgtatagcgctctggttgctgttgtgtatagatttttcattaattctt
Kukri_c31121_1011	CCTTGAGAGGCGTTGTTCGCATTGGAACTCTGACCGAAGAGATCATGGCC[A/G]CTGGCGTTAAGGTTGATATCCACATTATCCAAAGAAAGGCTGTGCTCAGC
Kukri_c31786_657	CAAATAGTCTCACCACCTTTAGGGAGCATTGACATTGTTGAATCCCATGT[A/G]CGGGTCATTCGCATCAAGTGGCGCAAGGTCTGAAGTCCAAGAAAATCTGA
Kukri_c3292_670	aatatcaaggttctcatggccaccaacaggcctgatacacttgatcctgc[A/G]CTTCTGCGTCCTGGTCGTTTGGACAGAAAGGTGGAATTTGGGCTACCTGA
Kukri_c32980_552	AGTAAATAGCAACATCAGTGCTGGCCTTCCATCTGAATCTGAGACATTGA[A/G]TGAGATCCTGTCATTGCTAAGAAAAGCTAAGGAGGTCACCACCAAGAATA
Kukri_c33486_128	CCTAGAAGAAAGTGGTGTTCGAGTAGGAAGAGGGAGGAGATGCAAACATC[A/G]CTGCTAATCCGACCAGTTCAGGAAACATATAAAGATGATATGTATCCTTT
Kukri_c33670_261	TAACAGAGGATGATCTGAGGAAGTTCTTTTCTGATTGCAAGATCTCATCC[A/G]TCCGTTTTGGAACAGACAAGGAGACAGGTGAATTCAAAGGCTTCGCGCAT
Kukri_c33670_506	TCAAAGAACAACATCCGTACATGTTATGAATGTGGCACTCCTGGCCATCT[A/C]TCTTTTGCTTGCCCTAATAAGAAGGTTTCTGAAGTCATATCCAGTGAAAA
Kukri_c33967_97	GCGCGACCGGCCGAGTGGTTCGGCCGGTGCGCCGGCCCCAATCGTTTCCC[A/G]TAGTTTTATTAGCAAGTCAAAATTTCTTACAACAATACGAATAACTCAAA
Kukri_c34219_355	TTCTCAACCTATGACAGAGTCCTGGAAGCCCTGTACACTGAGGAGAAGAC[A/G]TTGCCAGCCTACTCCATGCTCTGCAAGATCAAGCACAAAGGAGGCGTTGT
Kukri_c34845_242	CCGTCCTCCAGCATGTTACTCCAGACAAGGCAGCTGTTGTACTTTGAGGA[A/G]GGGGTTGTTGTTGTAGTCTTTAGTCGGCGATGCAGTCGAGCCAATTTTGT
Kukri_c34967_226	gaaggatgtgcctcagtacaagtacactattgccatgatgggctatgctg[A/C]GGAGGATAAGACCACTGTTCTGGAGTTGACATACGACTATGGTGTCACAG
Kukri_c35140_75	GGCTTGCTGCTGAACCAAGTGTTGAAGATGAGACAGGACTTGGCTCGACT[A/G]CCCCTCCGGTCACTTCAAATGAGGTACTGGTCCATGGCTGATCTGTCGCG
Kukri_c35248_185	TGCCCATTCTTTGTTGTAAGCATTAAATTTGCTCTCTGCTTTTACTTTCA[A/G]TGTGTTATCCGTACCCCTGTTTTTTGTGGCTAATTATTATGTCCTATCAA
Kukri_c35508_426	ttgctcgcgaaaagraacacagaagtaaagtgcctggaggacgctgttgc[A/G]GTAGCAGGTGTTGCCGAAGTTCTCGAGGCCGAAGTAGCGCTCGCCCTCGG
Kukri_c36879_83	TTCATCAGGGCCGTCGGCGAGCCGCAGTGTCCTAGCGGTTGCCCATAGAT[A/G]GGACAGGACCGTGTCGGATGAGACCCCTGCAGCGCCGTGGACTTGTATTG
Kukri_c37227_579	CAATGTTATTTTGGAGAAAGAGCCGCGTCCTGGTGCACATCATAGCAGCC[A/G]CTCTGTCCCTTTCATGGGCTAGAGGTCGTCACTGGCTGATATTGAGCCCT
Kukri_c37241_513	TCTTCACATGTGTGTCCAACCCCATAAACAACCTTTTCACCATTTGAGTC[A/G]tagatttctgatgcgtccaactcatccttgtgctgagctaccatgtgagc
Kukri_c37301_385	TCTCTCCCACGATGGAAATAATCAGCACTGTAACTTGATGGAATGTTTGC[A/G]TCTGATTTTGTTTTACCCGCAAGCCTTCTCTCCTGCARCATWTTTTTRGC
Kukri_c3734_400	ccttcttgtactcaggcacatccacctcataggaattcaactggttgtca[A/G]ATGCATGGATGGTAGGATTTGCATCTTCAGGAAGATCAACGGGAGAAGGT
Kukri_c38025_633	AAATTCTCTAGGTCGAGGGTAGTGAGACCACCAAATGCACTTGGGCAGGC[A/G]TCAAAGAACAACATGAATTTTCTCCCAGCGGTGACCAGATCATCCTCGTC
Kukri_c38105_452	TATGGATGGGAGCGCTTCTTGCGATGGGCGTTCCCAGGCAAGATGCCAGC[A/G]TGGGAGAAGCGCCAGAAACAGGCGGTTGCAAACTTAGACAACAAGCAGGC
Kukri_c3855_428	CTCGGCATCTCGCTGGCTCGCATCGACTATGGACCGTTAGGTGTGAACAC[A/G]CCACACATACACCCTCGTGCCACTGAGCTCCTCACAGTGCTCGAGGGGAC
Kukri_c38732_246	TTGCAGGAGACTTTCTCGTCTCAAACTAACGAGCTCGCCAGAGAGAGCTC[A/G]TGTATTTCAGTCAGCGTCCACTCCTCTCCAGTTTGTCCTCCAAGAACTAT
Kukri_c38845_430	actttaaagatttatgtcccgacaaaccccaggggtgcagagaggctagc[A/G]CCAGGCATTGTTGTGCCAGATACCGACTTCCATCTGCGCAGGTTGTGGGG
Kukri_c38868_427	ttgagaagatraagcwgcccccggcatcccaagcttcttctaatacagtt[A/G]TTAGCTAGTCTTGAGGAACACTAGGGATCTTGTTGGCTGTAATAAAATTT
Kukri_c39873_66	ctcagcgtcatccgccttgtggtgcgtacccggagcgtggagttcatgcc[A/C]TTTTCACTCTCCCTCTCTCTCACCGTCAGCGCCGTAGTCTGGTTCCTCTA
Kukri_c39882_203	GAACGATGTGTCAATGTGTCAATGTGCCTGAATCTGCATTGGCATGGGAG[A/G]ATTTCGTATTTTCATTTCCTTTTTGTCCACGTCATTTTCTTTTTCTACCA
Kukri_c39894_178	AGAAGAATCCATTCCTCAAAAGGGTTGTCCTCACGTCTTCGTCGTCGACC[A/G]TGAGGCTGAGAGATGAAGCTGAATTCCCTCCCAACGTGCTGCTGGATGAA
Kukri_c40204_617	TGATCCCCTTGCTCTTCTATTTTTTCTCCTCCATTACCCTTCAACTCTTT[A/C]GAAGAGCTCACTTTACTATGTTCAGTTTTCATTTTCTGTTCCTCCTGCTC
Kukri_c40353_179	GAGCTTCTAGCATCTCAGTGCAAATCATCTCCTGAAGTTCATCACCAACA[A/G]CTATTGCTTCATGTCGAGCATTCTCTACTGCATCCTTTATTTGTTGCCAT
Kukri_c40388_844	ATCTGATGATAAGCATCCTGCATGTTGTTGTACAGTTGGCTCAAGCTCGC[A/G]TTCTGGCGCATGCTTTGCCGTGCCGTGGCCACTAGTCGATTACGGAGTAT
Kukri_c40621_513	GCATCCTTCAAGGAAGCCATGGAGGCTAAACGCAGAGCTGAAGACGAGGC[A/G]TCGGCGTTGAAGGAAAAAATGATGGCAATGGAAGAAAGCCAGAGAAAGAT
Kukri_c40734_179	CATTAAACTGACACGATGTCTTACTGCAGCAGTTTCTCCTTAAATAGGCA[A/G]TGGACAGAATATTAGGAACTCTGGAGTTCATGCAAGGCTCCATGCCATAT
Kukri_c40909_784	TTCTAGTTCTCTAATTGGTTTCTCCTTACTTTGTTCTTTTTCCATTTTGT[A/G]TTCCCTTTCTTTATCTTTATCTGGTCTTAGGGAGACATCCTTTTCAATTT
Kukri_c4096_220	GGGGTGTGGCCACGAGGCGGCCAAATGTGCGGGCTTCTCCCCTGTGGGGC[A/G]TGGCTGCCGGTAGTGAGTACATTGAGATGACGCAGCTTCCTCGTGATGAT
Kukri_c4097_898	atagaaaggataaaatggtggggccttcatcctggggtaccactcatcct[A/G]TTCAGACGGATACAGGGATCTCTTCCTTTGTGCCGCATCATGCCATTCAA
Kukri_c41694_285	CTACAGGACCGACGAGGCCGGTGGCCTGACCACCGAATCATGTTGTCGCG[A/C]GGGCGCCTTGATCTATATGTGCCTCCTCCGTCTCTTATTCCCTGGAACGT
Kukri_c41943_535	AATATAACTTAGTGCACCACATTATTACATCACGATTAACATAGTTCACT[A/G]CATCATTGCATCACTTCATTACATCAGAACTAAGTTTACCAAGTGACAGG
Kukri_c42202_271	CTGGTCTTGGAATTCATCTGCAAGTGACAACAAGCTGTGGAGAATGAACT[A/G]CTCCCTTTTCTTTAGCACGTCCCATTTGCGCTCCAACAGCACGCTTGTAT
Kukri_c42522_155	CCTCCTAGGCGTGGCCGAGGCAAGAATTAAGCGCAGAAGCAAACCTTGGC[A/G]AGACAGCTCCCAGTTAGAGGCCGTTTTCTGTCTGAAGGTTTTAATATGTG
Kukri_c4294_371	GTCATTAGCGCTTCCCTTGCAGTTGGAGGCTACAACGCTATACTGCATCG[A/G]TGTAGCCTCATCCAAGCTCCTGTACATGGCGAGATAACTCCGCAACATGG
Kukri_c4310_489	AGAGAAAGCTCCAAGCAAGTGAGGCAAGCGATACGCCGGCACAGGGAAGT[A/G]gtcgtgagcataaccagtctggaagggtgcaaataacatcagtgcagaaa
Kukri_c43113_136	AAGGTAGCGTCACCTCCACCGTGTCTCTGACATTCATGATCTGCCCCGCT[A/G]TTGTATCAATGGCCGTGGCAACTGAATATTTGTATCAACGACATGCTTTC
Kukri_c43208_335	CTCTTCCTTTCTTCTCAGGGATGTTGAGAATTTCGTTTGGATTTTCCTGC[A/G]GTTGTATTACCTTTGTACAATGTAGCTTTCTTTCCAAATTGAGATCATGA
Kukri_c439_857	GCTCAGGAGCGAGTCTAATATGTTGGAGATGATGGTTGCTGAACTGAACA[A/G]TAATGATAACGGACATAGCAATTCGATGCCAACAGATAGCTCTAACCGTG
Kukri_c4412_383	agtgttgttaatacctykwkmasccctgttattcgtggccgaccaagctc[A/G]AAGAGATCAATTCATATTTGTGGGCGGCCTCGCTGGTTGTTTGTCCTTTT
Kukri_c44940_117	AATGGTCACTGGTGTTGGAGATAGATGATGAGATCAATAGTACCAGTGAA[A/G]ATAAGGAAGTAGCTGCCGTTGAAGTGCCAAAAAGGAAGCCATCAATGTAG
Kukri_c45713_151	catacaagggctccagggaggctgccgaggacacggcgcaggtcacaggc[A/G]CAATTGACGAGGAGGCAGCGACAGAGAACCGCACAGCAGCGGAAAGACTG
Kukri_c45876_157	CATCTTGAAAGAGTTGTGCCTCTGGTTGTGAAGCAGTCATGGGCCCTCAC[A/G]TTGCCTAATTTCAGTGTCCAGAGCAGAGCGTCTAGTCACATCCTAAGTAT
Kukri_c46542_414	GTTCTTGCACGGGTTGGTCTGAAGGGTACAATCATTTTGCGGACGTTACC[A/G]CCAAAGAAGGCAGCAGGGAGGGAGACAGAGTTCTCATTCCGGCTTGAGGG
Kukri_c46932_125	CTTGTGCAGCTATGGGTGCCTATCAAAAGCGGTGAAGGGCAGTTAGTGCT[A/G]TCAACGAGCGGGCAGCCATTCACTCTTGACGAGACCTCAGAAAGGCTCAG
Kukri_c47643_920	tattcaggatcagtggtcgagtttttgccaaaattcagtgtgaggggagt[A/G]TGGCAGAGATGGCGTGAGTCATATCCCAATGACGGCAGTAAAAATGATGA
Kukri_c4780_395	CAAGCCCCGAGCGAGTAGAAGTCGCACCCCAGATCATCGCCGAAGGCAGC[A/G]tcgtccttctccactttgatcatggaattgagaagaccgtcgaagctgca
Kukri_c48199_102	TGCTCCCTCTGCGGATTTGAGCTACCTCCATGTTTTGAGGAGGAAAGGCA[A/G]GAACATTCGGATTTCCACTTGGCTGAAATGTTGCAACAGGAAGAGGCGGT
Kukri_c48418_149	TCCATTTCATCTTCGACCTCTTCTTCCATGTCTCTCTTCATGAAGAGCCC[A/C]AGCCTCTCCAGCGGGCTTCCGAGGCCAGGTGGGAGCTCCATCCCGTCGAC
Kukri_c48787_108	AATACCATCACAAAGTTTTCCACCATTACAATTTCACTGTAAAGATTGAG[A/G]GCCCTAGGTCAAGTGATTCCAGAGTGGCATTGTTCTTCGCCGAAGTGAAA
Kukri_c48870_115	tgacatcaggaggctacatgaagtcgagcgcacgtgtgatcgcagattcg[A/G]TTACCAATCTCTCACAGAAGGACTTGATACAGCTAGGTAGCCAGCCAGAA
Kukri_c49233_594	TTGCTAATGTAATTTGTATAAGCCCGTGTTGTATAACCGAGGAACGGAAG[A/G]GAGCATTGTGTTGGTGTATGTACTTGTATATTCGATTCATCTTGTAACAT
Kukri_c49280_230	GGCGGTGTGAAGAGAAACCACATCTACTRCTCCTACCATCGCCGCTTAGC[A/G]CAGAAGGAGGTCCTTCTCAGCACTGACCTGGTGTTCCTGACAAGCTCCAA
Kukri_c49670_857	TATGCTCCATCATCAAAATGATGTCCTCCGGCATTGAAATGATGCCCTCC[A/G]TCATCAAAGCGTCGCCCTCTATCGTCGAAGTGATGCCATCTATCATCAAA
Kukri_c49784_56	cttgtgaaaaatgtaaaagatcttagtcgtgatgtcataaagtcagattc[A/G]GCAGCAGTTAGTGTACCTGAACTTGAGTTAGAGCTGTCAAGCGGAACACT
Kukri_c50071_1084	AGAACCATGCACTCATCCGCATTCTCAACAAGCTGGTGCACAGAGAGGGT[A/G]GCATTGTATGGCTCCACAACAGTATCAGACACCTTGGGCGATGGGAACAC
Kukri_c50467_1017	gaaccagaatctgcaaccacatctggctcattgtccctttcatcatcagc[A/G]TCATCTGGCTTTGCATCTCTGAGCTGCATCCCCACCATCCTCCTTCCCAG
Kukri_c50527_241	ctcctggacttctttatttatcttggaggaactcttggtggtaccccata[A/G]CGCCTTTGCGACATCAGAGGGCATGAGCTCTGACGCCAATTTAGCAGCCA
Kukri_c50603_164	CCTGCAGAATTCGTGCAGATTGCTTCCCCGGTCCTTTAGACGCCAGCCAA[A/G]CATGCCAGCTCTGCTGCGACTTGTCAACCCCACTTCCCTCATCAGCCATT
Kukri_c51068_528	atatcatccctcttaactgtgacaatcttcattaacgaatcaagctccac[A/G]CGCACAAGCACCCCAGTCACCTCTTTAACGCGGCCACGGTACCCTTTGTA
Kukri_c51735_79	atcttgatctgcaattggtttggtatttgggcgggaatgcacacggtccg[A/G]TACTTCGATGGTAAAACATATGAATGGGTTGGACTGAGCCGACAGCCCAG
Kukri_c51781_199	AAGAATATACACAACTTTGTATGGACAGAAAAAATGCTTGACCTTCATCG[A/C]GGAAGAATCGTCTTGGACTTGTACAAAACTAAAACAATGCCCAACTTGCA
Kukri_c51925_654	ttgctggccacaaattcttcacctagacactgcgtgaactgaagcagacc[A/G]TATCGTTTGGGGAGGGGGCAGAGGCTGGCATCGCTGAGCCTGACACACAG
Kukri_c52_298	ACAGGCAGGATGAGGACAGGAGCACCGTGACTTACATTGATGATTGGATT[A/G]TGCAGTTCGCTCGCCTTTTCAAGAACCATGTCGGGGTCAGCTCCGATGAG
Kukri_c52413_282	GCTTGCTCCCTCTCAAGTTCAGAAAGCTGAGTGGGGCTGGATAAAACCGC[A/G]CCTTGGCGCCACGGGTTCTCCGTGCTCGGGGAGAAGCATACACATGCACT
Kukri_c5252_107	AAGAAACTGCAGCAGCTGAAAGCGCCGAAGAAGAAAAACCTCCAGGCTTC[A/G]AAGCTTAGTGTTGAAGGCCGTGGGATGGTCAAGTACTTGTAAGCTAGACA
Kukri_c53501_305	CTCGGCCTGGCCTTTCATGAAGCCGGCAAACTGATGGCACAATGAACCCG[A/G]TGATACGTTGACGCCTGCTGCTACTACTACTAGTGCCGAGAAACTATACA
Kukri_c53506_1141	CGCTGGCCTAGCAGATGAGACTGCACACGTTGATACCACATACTTTGCTC[A/G]TGACCAGACACCACCTTTGTTTCTCAAAGGATTCTGACCAATCTTGGAAG
Kukri_c53787_620	GCTCATCATCCTTCTGCATTAACCGTGTCATGCCATTGGTGAGTTCAATG[A/C]TCAACGTCTCCTCCTTTTCACTACCTTGCTGCAACCTTTGCCCCATCTGT
Kukri_c54729_181	tatcaacaacagcgtcagaccagcctctcactgcaaggaatccatctccc[A/G]ATGAGTAGATCTGGAGGTGAAACAGGGGAAATTGAAGCAAGAACCAGACT
Kukri_c55096_140	TGTTGAAAACTAGAGCCAATTCTGCTGAAGTCACAAACCTTGTAACATAT[A/C]CGTGGCGTTCTATAGCTAAGCCTGAGCATGCAAATAACACTGTGTCCCCA
Kukri_c55310_94	GTAGTGAAGCAAGCGCTGACGGACTATGCGCACGAGATTGAAGTGATTGC[A/G]GGAACTTGTCGGTGGTAATCACTGAGATCTCCATCTCCGCTGAAGCCTTA
Kukri_c55362_75	GATGACCTGAAGTCTCGTTGTTCACACGTTAAGCAAAATGATGCTGCATC[A/C]ATTGCTATAAGCTCGGTTTCTCAAACTGACCTGGCCAGTGATGCTGCATT
Kukri_c55885_110	CCGAAGGAGCTCCTCCTGTCCATTGAGTTGTCCTGTCCATAAACCATGAA[A/G]TCATCATTTGCCCCTCTTCTGTATCCTCTACCTCCAGCTTCTATCTCCTT
Kukri_c56638_212	AGTCACCACAGCACCCGTGAATTCATCCCAAGTGAGACGTCTATGCAAAC[A/G]CTTATATGCCTGAAACCACATCGCAGCCAATCCATCCAAGTACAGAGTAG
Kukri_c5711_112	AACTTTGCAGCTTTGGAGTAGACATGTCTGCTGCATCTTCCCAATCATCC[A/G]GCTCAACTTTTTTCTTTCCATCGTCCTCACACATCACCTCCCTTTCTGAT
Kukri_c57452_1040	CTCTGAATTAAAAGCAAGCCTTGCTCCAGAACCTCGCACTCATGCTATTG[A/C]GCCTGTATATATATGCCACCTATATATATCTAAATGTATAATATTTGCCT
Kukri_c57677_355	GTCCTATAAGCTCTTCACCAAGATGTGGCACATGTTCGGCAGGATTGTCT[A/G]TAGTCTCCTTTCTGGCATGTATGCACACCATCCCTGATTTCCCGTTTTGG
Kukri_c57687_182	GTCAGCTGTGGTTTCTTGTAGGCGGATGTGTCTCGGACCTAAGTTGCTGC[A/C]GCTGGACCGTGGTTACATGCATCCTTGCTTGGAGGCAGCGGTGCTGGGAG
Kukri_c58054_59	GGAGTATGCTTTTGCCATACGATTATGTACGCTTTGACAGTAACATTGGA[A/G]GATACTTTACATGAATGAAGGGAGGGGGAGAAAAAAAGAACAGAGAATCA
Kukri_c58950_69	GAGCACGCACAGCAGCAGGCAGCATGCCGACTAATGGATGAGTGCCTAAA[A/G]GATCGCCAACTCTTGGCATTTTCACTAATTGTGGATTCCTCTTAAGCTTC
Kukri_c6091_327	TTCTACTCCACAGCTCCCAAATGGGTGAGGCAATCAAGTATCAAGGATCT[A/G]ccacaatgcgccgatgacacgaaggattggtgtgatcactggaagcactg
Kukri_c60966_261	GGGTCTCTGGATTGCTCTGTTTCTTGTTTATGCTCTTCTCTCTGTTCACC[A/G]TTAGAATGGTGGTTCAAAAACAGCTGCTTCCTCTTGATCTTCACTTTCCG
Kukri_c61725_545	ATATGCTTAAGGCAGCTAGTGGGTTCTGTTGTTATCAAGTGCTAGTTTCT[A/G]AATTTGTGTTTTGGCCTTCTCGGACATCTTGTTTGATACCTGATATACTT
Kukri_c62277_80	CTACTGATAGCTTGTGCCTCAGCTGATGGGTTTAGTAATGGTTCCAGTAG[A/G]ATCACATGCTGTGCTTCCAGTAGATTCAGACCATTTGCGCCATGCTGGAT
Kukri_c6361_407	TGCAGCATGTGGATCTTGAGCCTGTGCGCACTGAAAGACCAGGAGAAAAC[A/G]ttgcatattacaagatagctaaccactataaatgggccttggatgagcta
Kukri_c63797_354	TTATATGTAAGTACATGTCGCTAGTGTTGGTGAGTGGGGGCTCCGATCCT[A/G]CATATTGCTAGCTAGTGCTGGTACATGTTATTGTTACTACTGTATGAAAC
Kukri_c6460_1823	GCATACCTCCCTCTCATGTAAATCATCTCTTCTTTGTCTCCAAAAGGTGG[A/C]TAAATCTTACAGGAGTGTATATTACAACGGCAAATGTTTCATCATTTTTT
Kukri_c64639_120	TCGAAACTACATTACCGGGGTACCGATTACAGATGAAATTATTTTCATAC[A/G]AAATTGATTCTAAGGAGCTGCGTTTCATATGTGATCTTGGATGGACTTCC
Kukri_c66626_288	TTGTGCATGTGGCAAAATCTAATCTAACTGGGAAAGTCTTTCCAACCATC[A/G]ttggagacaatgtcacagtaggacatagtgctgtattacaaggatgcact
Kukri_c67054_123	ACAGAAGAACAAGCAGATGGCCATAACAATAGCCAGCAAGCTCAGGGAAC[A/G]CCTTCGTCGCCCTAGTCCGTGGAGACGCTTACAGGTAGAAGTATTTTCTT
Kukri_c67545_299	CCCAGACTTCATCGACAATGTTGTCACGCTCTTCTGCGAGGATGGCGAGC[A/G]tatcatcggcgagatcgccaagctgctggacaagccmtgtgtggactaty
Kukri_c67546_342	TCCTTCAATCAGATAAGGATGGAGAGCAAGCATGTGGAGGAGAATGGTGC[A/G]CAAGAACAAGATGAACATGTTTGCRCAARGCCTTATGTTCCAAGTGAGGA
Kukri_c67707_114	ctatgcgaggacggcgagcttcaggtgaagcttgaatctagaagttgtca[A/C]GAACGAGAGGTGACGTTAGGCGCAAGTGCTCGATGGCAAATCATTATGCT
Kukri_c6830_572	CATTGCATCGAGCCAAGAGCCCCAGAAAGCTACTTTGAACTAGAGGCACC[A/G]TTGTACACTGGAAGTGCACCAGAGGATTTCAAGAATGATCATAGCAGTGT
Kukri_c691_504	TTCTTACCAGTGGCACCGGCAGAGTATGTCGGCATATTCGTCCCCGGATC[A/G]TCATCAGATGAATCATCTTTTGCAACCTGGGAGACGGGTGATGCGCGGCT
Kukri_c6954_320	CTCCAAAGGCTACAACAATTGGCTTCTCCTCTGTGATTTATCCGTTGCCC[A/G]TATTTCCGAATTGGCAATGAGATCACCTGCGTCTGCAATAGCAGCTTCTC
Kukri_c7087_896	GCTCGAGCAAGACGACTCCAAAGCTCCATACGTTGCTCTTGGGAGTCAGT[A/G]cccctttctccaaggtttcctctgagaggtttgtagcagtcacagatgcc
Kukri_c7193_5892	TGACACGCATTTGGTCTCCCTGGTTAAGTTTATCTACCAAGAATGCATCC[A/G]TTGCAGTGGAACAACTTAATCCTGGGAAACTGTTCATTCTGATTTTCCCT
Kukri_c73868_961	GTATCTGGGAGGCTGTTACAGGTGAGGATTTTGAGCAGGTAGCCGAAGTC[A/G]TATCCCGCGTGGAAGGTCACC
Kukri_c7953_513	GATGGAGGGGATAGCAGTGAGCAGAGTATAGATGCCACATCAGAGGACCA[A/G]CAGATGGGCGATGACACTGATGCCATTACATTTGATGAGGCTTTGATGTC
Kukri_c82097_197	TGGGTTTCCTCCAGAACTTTTACTCGTAACTGTGCAACAAGTATAGCTCC[A/G]CATGCCAGCAACTTATCCTGGTAGTTGGCATCTGCTCGGCAAAGCCATGC
Kukri_c82117_279	ACCAGTACGTTAGGTACGTAGCTCGGCTCGGATGGTTCGTCGGTCGGTCG[A/G]TCGGTCGGCCGTCGTCTGGATAGCGTACGTGTTTCGATCAGCTCACGAAT
Kukri_c83523_57	tgaagagtcgctcccttgaagtttccctccacaaacgcaaggttgaaaga[A/G]TTGTAATAGCCAACACTTGGTTGATCAGCCATGACATGAATGCCTTGTGC
Kukri_c836_513	GATGTGCCCAATGTCGAGGAGTACACTGGTCGACCACTGAATATGGTGCT[A/G]ccagaaggcattgcttccgttaatacgtactctatccttggcccctatat
Kukri_c8390_1102	ATGGTGTGTCCCTAGATAGCCTGAAAAGATACTACCAACAGGGCTACAAC[A/G]CTGTTAGGAAGCACTCGCCTACGGCCTATGTGATCATGTGCAACCGAATT
Kukri_c8395_1352	tcaattcactcgtacctaaagctccacttcgagagcccggatgccccgcc[A/G]TCTGAATCGCTAAGCCAGCTAACTTATGGGATGAATACAGCACAGGCTGC
Kukri_c84087_154	CCTGCTTATCTGCAAGGTGGGGCGCATCGATCCGGAATACAAGATTTTCC[A/G]GTGGGACTTCAATGTGGGGAAGTGGGTGATGACGACGAGCCTCGGCGGGC
Kukri_c8533_1398	tcatttgctttcccatagaggtaccaaagaagtgaccaagaagcagcttc[A/G]TCCAGTAATAGTTGTGCTTTTTGCTGCATAAGTTTATCCTCCACCATCCG
Kukri_c855_2107	CTTTTTTCTTTCCTTTTTTAACATCTCGTTTCCATTCATCTTGTACTTAT[A/G]CATAGGTTACATTGTCTCAAACATAGAGTGGGAGCAACTGGCTGTATTAC
Kukri_c8594_203	TTTTTTCAGATTTAGGAGCACCCATGACTGCTGCAGTTCTTTGTGCTGAT[A/G]TTATTTCTGTCGCTGGAAAAATTTCTGTGTCTGCTGCTTTGAAGTGCATG
Kukri_c86812_193	TGATCGACATCCTCACGCCGCCCCTGCCGGCAAGGAGGTGGTGGTGGCCT[A/C]TCAAATGATGTTCTTTCATGTCCTTAGACGCGACATTGAGTGGGTACCAA
Kukri_c8718_193	CTCTTAGGTCAATATTCTACAGGAAAAACTACTTTCATCAAGCATCTGCT[A/C]aaaacaagctatccaggtgcccatattggtccggagccgacaaccgacag
Kukri_c8757_107	catgaaaaggccagcataatcaccacataaccgcccagacgttataagct[A/G]CGCACAGCAATAGTAGCTGACAGGTTCACTTGAAAAAGTGCACAAATAAT
Kukri_c8821_957	ttacatctttctgacggcgaaacagcacaaatcattgcaagcattgcatt[A/G]CCACCCAGGGATTCTTGTAATAGAAATGTCAACTTTGAATCGCGATATGG
Kukri_c88698_296	GGTACACTGACCTTCGCGTTCTTTTCCTCATCATCCGATAACTCGTCCGC[A/G]TAGCCATAGCCTGATGTGCTTGATCTTGGCTTCTTCCTTGCGTCTTGCAC
Kukri_c91570_151	CCTCTGATGAAGCGCTCCCGAACCAGGGCCAATCAAGTGAAATCCCTCTC[A/G]GGAGCAAGTACTCCTCATCAGAACCTATGATGCGCCAGTGATAGTCGGGC
Kukri_c9387_372	GCTGCCAACCTCTTAAAATTTCCTTTGAAATACTTCTCTCCCCAGACTCT[A/G]GCCTTCTCATAGCTCGTCACGTTACCGTCCAACTCATTCGTCCCGAGGTC
Kukri_c9468_831	ttggttgctgctagtgctgatgaaacttgctccaattgcttcgacatgct[A/G]TCGACAGCACTGGCCATATTGCGTTTTGTGACAAACATGACATCTGACAA
Kukri_c94990_140	TAGCTTTCAACGGAAATGTTTCGAGATGCCTTGCTGGATTTGAGATTCTC[A/G]TCAGGGGCCATGTATCTGTGTGTCCCAGAAATGGCTGACCTGTGGTGGGA
Kukri_c95103_97	CGAAGAGAAGGAAGCAGAAGACGACGATGATGACTTCCCTGAGCCGCCGA[A/C]GGCGAACCCCGGCTCCCGCGTTCATCCGAACATGCCCTTGGACTTTGAGA
Kukri_c9571_73	AGAGATCTGGTGCAGAAGGTCCCGGATGGTTGCATATTTACCATCGTCTC[A/C]GACTCATGCCACAGTGGTGGCCTACTGGACAAGGCAAAGGAACAGATAGG
Kukri_c9728_1171	TGCGAGTACAATTCCCTGTTCATCCTGCACAGACACACGAGGGAGCACTC[A/G]TCGAAGGTGGAGTGGGCCAAGACGATCGACGAGATTTTGAAGAAGGGACT
Kukri_c9785_62	gatgacaactagcagtaaacatatagccgaaatcttgcgctaggcgactg[A/G]GCCTTCTTCAATGGCACCAATATGTTACCGTCCTTGCTCAACAAGATGTA
Kukri_c9898_1618	CTCTTCTCCTTGTGCTTCTGCCTCTGCCTCTGCCTCTTCTCCTCCTCCTT[A/G]CTCTTCTCCACCCCAGCATCGTAGATATCCGTAGAGATTTGCATTAATTT
Kukri_rep_c101034_516	TGTGAATTCTGAAGCTGAAATGGGCTCAATCCAGGGCTATGTGCAGCTCC[A/G]TTGCTACGCTGTGAAGTCTCATTTTTCACAACTAGAATACCATTGCCAAA
Kukri_rep_c101462_172	ACTGCCCTCTCTTCCGTTGCGAGAACTTCCATGGTAACCATGCAGGACAT[A/G]CTCAGCCTTGGCAGCTCTGCTAGGATGAACACTCCAGCTACACAGAAAGG
Kukri_rep_c102001_420	caaactcagactgcagatacgtgctgaagaagaacaagacccggtgagag[A/C]GAATGATAAGCAGAAGGAAGTTGATGCATGTGCAATGATGATGGATACAA
Kukri_rep_c102095_679	gaaggcagacaagaagaaatgccagaggatgagttgcctgaagttggccc[A/G]ATAGCGGCAGAAGATATCGAACTTGCCTTGAGGAATACACGGCCGTCTGC
Kukri_rep_c102899_426	TAATTATAGTGGATTGTCCAGAATTGGTCAAAATTCCATCGTTCCCCGCA[A/G]CTACTCGTGAAGTTACCATTGAGCGTACATCCTTCATGCCATACATGAGG
Kukri_rep_c102953_304	CCGGCCAGCCTCGCATTGATCCGATGGTTTGTGGTCTATCCAGCGGTCAT[A/G]TGGTGAATGGGATCCCTGCACCAGGTGGCTATCAACCAATTCGCATGAAC
Kukri_rep_c103094_177	ACATCTTACATAAATATTGCATTGAAAAGACTAGAAAGCTGCCGGACACT[A/G]GCTGTTGGAACTAAGGCAATCATTAACCTTGGGTTGGAAACTGTTCCTGT
Kukri_rep_c103366_421	TTCCTTCAACTGTAAATTTTGAGCTAGAGCATCAACTTTGCGGATGATTC[A/G]tctcttgtaccaaattcattagcatggcattagggatgatgaaaggaaca
Kukri_rep_c103450_1504	GTAACAGTTCTGTTAGTCTCTTTCTAGACATTTAATCCTGCCTGTTTGAC[A/G]CTTTATTCTGCATGTTTGGGTTTTTAGTTGAAAATATATACCATGCTCAC
Kukri_rep_c103469_126	CTTCCTAAGGACAGAATCGAGAAGTTTATCGAGCAATATGAGAGGATACA[A/G]GAGGGCATAGTAAAAACAGAGGAAGAGGATACATTGCAGTCAGCAACTGA
Kukri_rep_c103845_165	GATGTTGTGCTTATAGTGCATTGCACCGGACCTGTGGACCGGACTGCACT[A/C]GAGTGGAGGCTTCTTTATGGTCGGATATTCCGTGCAGTAGTTATTCTTTC
Kukri_rep_c104648_106	GAGGTGCGTTAACTGAAACATCAGGAGACTTCAATTTGGTGAGAATGTTG[A/C]CGACTCGCCTCTTCTCAGCTGCTTTGAACATGTGTGGGGRAAGTGATGCT
Kukri_rep_c105540_177	CTGTTCCTCCAGCTAACGTCTTTGGTCATGGAGCCGTGACTAGACCACCT[A/C]TGACACCTGTTCCTCCAGCTACTGATTTTGGTCCTGGAGCTGTGACTAGA
Kukri_rep_c106490_583	ACAGTGGTGAGGTGTTGTCATGCACACTGCACCACGTTGTGCTTGATCTT[A/G]TTACACTTGAGTCCACCGAAGAGAGATTTATCACTGCATTAGATTACTCA
Kukri_rep_c106598_114	AGTGTCGGGTGAGACAAGTCGGTTACTGGTTGTCCGACACTTTCTTTGCC[A/G]ctaggttcacctgagctgccgctgccatcttcatctgttgtactgacagc
Kukri_rep_c106598_51	AACCCGATCATGAAACCGAGTGATCTCACTGCGCGCCGTAACCGATCAAC[A/G]GGGAGCCCTTTCAGTGTCGGGTGAGACAAGTCGGTTACTGGTTGTCCGAC
Kukri_rep_c107975_95	CACATCCCTCCTTGTCACTGTGCGGTCCTCGACCATGTTCAGTCACCACC[A/G]CAACCTCTGATCTGCTCCTCTTCTTAACAGTATTGCCACCGGCAGCTTCA
Kukri_rep_c113146_128	tctgtgctctcaggtgccgttgcaaacttgagagggtgcgggaaagaatc[A/G]GCCGCGATCTTGTTCTGGGTGCACATTTTTGCAGTGTTCTCCATGGCGGG
Kukri_rep_c115954_137	atatgttaaaccagtatgcaccacctcttcgtcttcctccaaacagcatg[A/G]TTGAAGATGATAAGGTTGCTGTAATAATGCCCGATCAGGTTACACCATCT
Kukri_rep_c117390_70	ACAAAGGTTGAAATAAAGAATATGAACTCATTTTCTGCAATAAGTAGGGC[A/G]ATAGACTATGAGATCTCCCGGCAGATTCTTCTTCACAAAGGAAGCCAGGC
Kukri_rep_c68107_833	CGAAGAGGCGCTAGGGTTCTTTAGTGACTTGATTAATTTGGATCCTTCTC[A/G]TAAAAGATATTATGAAGATGAGCGGAGCTTAGTACTAATGGATCAGCTAA
Kukri_rep_c68124_672	GAAGGCATATTGTTTAATTCATCCACAAGTGTTTGCAAATCATTACCACC[A/G]TCACAGCATCTTACAAAGCGAATTGTTAAGCTTGAAAGGGGTTTGAGGTA
Kukri_rep_c68381_911	GATAGTCATACTAATCCTCAAGCAAGTTTGTCAAGTATGAGCACTGGATT[A/G]CAGTCCTCTGGTGTAGCTGGTATGCAGCATGTCCCTGTGCCTCCAACAAC
Kukri_rep_c68594_530	ACAATGGATGGACAGAATGCTGTGCCTGTAATGAACTCGGCTGATACCAG[A/G]GTTTTGGATTATGGTTCAGTGTTTCTAGGTTCGCCATCACCGGCGGACGG
Kukri_rep_c69028_1398	GCACTAACAGCTTCTGAAAATTTTTGTACAGCATCCTCAAGGTTTCTCCT[A/G]TCACTGGTTGAACTCCTTCCATATTTTGACATGCTGCCTGATTTTTCACT
Kukri_rep_c69378_1842	TCCGGGATGACTACAAGACAGCAAAAATTGCTTCGATGCTTAACAGTATA[A/G]TGTCTGAATAAAATTCACTTGAAGGTTGATGATTGTCAAGCGGTGGAACG
Kukri_rep_c69660_52	TTTCTGCGGTACACAAACACAAGATGTTATTGTGTCGGTACACCAATCTG[A/G]CGCAGGGCAGACTTGATGTCCTCGGTAGTGCAACCCTGGACTTCGATGAT
Kukri_rep_c69829_307	tatccttgcttgtgtacaagcatgaggagagtgcgattgaagagctcgct[A/C]GGGACTACAACGCGAACTGGATGACTGCAGTTGAGATGATTGACGATGAC
Kukri_rep_c69910_1153	TCGAGGCTGCGGACTCATGCTGAATCAATCGCTTTCTTTGGTGGTGGTTC[A/G]agagaaaaagctatggtcgaggctaagttcatgaaattgcttaaccactc
Kukri_rep_c70063_663	GGGGCCTTCTCCTTTGCCAACTCAAAGGCATCTCGGACAAGCTTTGCCCC[A/G]tcaccgatgaacatctggactagctgcggaccagcaagtttcagaaaggt
Kukri_rep_c70103_146	GGGATAACTTGAGTCAATCAAAGAAGACATCTGGGTCCATCAGACGGGAA[A/G]AATCAACCGATTCCTCGGGTGCTGGGTCTTCTAGTTCAGAGGAACTTGTC
Kukri_rep_c70198_1436	ACAAGATTGGAGTTGTTCAGCGTCGTGTCAATTTAATGGCCGAAGAGGGT[A/G]TAACATTTGTGGTGAATGCTAATGTAGGGAGTGATCCTTTATACTCAATT
Kukri_rep_c70265_167	GTTCAGCGCATAGTGGACCCGCTCCAACATTCGCATGACCTGGAAAACGG[A/G]GATAGACCTGTGTGGTGCCTTTACTGAAGACCCATCATCAAGAACAGTTT
Kukri_rep_c70662_486	TCCTTTCTACCTTTGGGGAACTCTACTTTTAATACACAATGACCCAAAGA[A/G]TTCTGCCACATTAGACGCCTTCCACTGTACTTGCTCAAATAGAACTCTTT
Kukri_rep_c70738_896	TCTAAGCAGCACCAGCCTAGTAACGAGTATTTTGATAGCGGTGTAGATGA[A/C]CTTAAAAACCCGCAGCATTACATCGTATGGGATATGAATCTGAATAGTCA
Kukri_rep_c71420_511	TTCAAGCGAGAACAGAGAATTAAATGGCTGTACCAGAGTAGTCTTTTTGT[A/G]CCTGTTAGAACAACTGTTATTTGGCCTGATGTAACTGACTTGTTCGATGC
Kukri_rep_c72553_368	TATATACGGGCGTTTGGCTGAGGCATTACACCCCTGTGAGGGAACGAGTG[A/G]CATCTAACCAGGGCGAGGAACTTGGTCAGATCGCTACATCAAACGCGACG
Kukri_rep_c72702_220	AGACAGCAGCAGCTGAAGAAAAACGCTTGGTCGCTACTTGCCAATTTGCC[A/G]TTATGTGGTATGTCCTGCAATGCTGCTAAACGTCAGTGTATATCAGAGTG
Kukri_rep_c72909_657	CGGTGGCTTCTCGTGGAACATCTGACATCATTGTCAACTAAAGTCTCGCT[A/G]CTCTGAGAGCTTTGTTCGATGGTGATATCGCGGTAGATTATTAAAAGTTT
Kukri_rep_c73477_888	GGCCCATCCACACATCAGTGCGGTTTGTAGCAAGGATATAGCGACCACTT[A/G]TATGTTTCTGATTAGAGGGGTCCTTCAGGATGGAAGATAGCATATGTAAC
Kukri_rep_c73612_444	TCACGGAAGGGCCAGCTTGTCTGCTCAGCTCTATGGGCTGGTTAGACCAC[A/G]CATGTGCTTGGAGTTGCTAAAAACTAGAGAAATTTCAGTTTTGAGGTTGC
Kukri_rep_c74376_188	aggggctcaaagctggtgattgtctgagtacccttaagcaagcgccaaac[A/G]TAACATGTCCCACGGTTATTTGCAGCAACAACCATACTCCCATCCCACAT
Kukri_rep_c79943_189	AAAATATAAATGGTGACCAGCTCGGCGGTGTACTGCAGCACGCAGGAGCA[A/G]AAACCATAGTCAGCTCGTCGAGGCCGCCAATACGCATAAGAGCATGGTGA
Kukri_rep_c80794_53	gcccctcaacaaaaacactggaaccgtgtggtggataccaacctggaatc[A/G]CCAAACGATATTGCACCGGAAGGGGTGCCACTTACTGGATCAGGGTATAG
Kukri_rep_c95804_119	GTGTTATTCCTGTTGTTACTCGAAAGATAGATTGCATTACATAATGTGCT[A/G]ACAGCTGTAGTGATGCTGATTTGATGGACAAGGACTGTCCGTCCGTCTGT
Kukri_rep_c97239_133	TACGCTTCACTAGTTGAACTTCGCTCGGCTCACCATGAAAATGCCTAGTA[A/G]ACGTACGCGGTACACCATGCCCAATTTGCTGTATCTAGCAGTCTAAGTCT
Kukri_s115194_71	GATTTGGCAGGAAGTGAACGTGCATCTCAGGCACTGTCAGCTGGTGCTAG[A/G]CTGAAGGAAGGTTGTCATATTAATAGAAGTTTACTTACCCTAGGAACTGT
Kukri_s117068_198	atctgcattggagaagcttactgcactgagggtgctgcagcaggcatctc[A/G]TATTTTCCAGTCCATGAAAATTGATATGCTATCTAGAATGATCCCATTCT
Kukri_s117372_152	TTACATCCCCAGTCAGGGAGCGCTCTGCCAAGGGAAACAACGACAACAAC[A/G]cggtgcctccgacctctctcgatgacaaagaagggctcgtcgtcagggag
Ra_c10469_616	TAATTCTTTGGTAGCATCAGTGAAAATAAATTAAATGTGCTCTTTCAATT[A/G]TTACAGTTAACTTTGTTTCCTTCATGCCCTTGATATTGGTAACAGGAAGA
Ra_c10633_2155	CCTATTTTTCACCGGAACAGTAGCGATAGTGATCCTGTTTGTGTTATTTT[A/C]CATTATCTGTACACGATCTGAGATGCTGTGCAACTGTTGTTGAAAGGGAG
Ra_c11263_2353	ATGTCAGTTCCAGTTGTTGACGCAAGATCAAGGACTGTAAGCATGTTTGC[A/G]GGAGCTAAAAGCACGCTGAAGAACGATCATTCAAAGATGCCACATTCCAC
Ra_c11887_1826	TGTTAAAAGGTGTTTGTCACATGAAAATGTCAAAGGCTGAATTGSAACGA[A/G]TCAGTGGGTTATGCAAAGGCAGAACATACCTCCGCACTTTATTAGCTCCA
Ra_c1257_2455	AGGCCTTTTATCCTTTTTCTATAATGCCATGAACATCTCTGAATTTTTAC[A/G]CTGGTTCCAGCCGATGCTTAATATTTTTCCAACATTTTTGTGACTGGAGC
Ra_c13298_783	CAGGCTCAGATTCAACGCCATCGCAAATTCCTAACAAGCTGAGTTGCTTT[A/C]TTTATTCAGATCGTGAGTTGCATATTTATTTCACAGGCGCAACGAAAAAA
Ra_c13513_591	GCCGAAAAACATACAAGGATATGGATATCGGAGGGGTCAGATACCCCTCG[A/G]GTGTGTTCATCGAGGTGCCAGTTCTATTTATCAATCATGATCCAGACATA
Ra_c14408_576	AAGCAAGGAAAATATATGGCCAGAATTGGATGGGAGCAAACAGTCTACCA[A/G]AAGCCTTCCGTAGAAAGTTACCAGACGGCAAGCATGGATATTGACGGTGA
Ra_c15365_530	GTTGTCAGTGTGATTTGCTCTCGCATGGGCCATGGTAGTTCAGTTTGCCT[A/C]GCCTATTTGAGTTTAACTGCAGAGACTTGCAAGATAACCTTTCCCTTTGT
Ra_c1726_1071	CTTCACTCTAGTGTCTTTTGTCCATTTCTCCCTAAGTCTCTTGTTCTGGT[A/C]TCTTATGTTTGTCAATCATTTCGTCTATGTATTCATTCTAGGATGAACAA
Ra_c17341_2122	GAAGATTCATGGGATAGAGGCATACCCCGTATCAACACTTTATTCCAAAA[A/G]GACCGCCACACTTTGGCCTACGACAAAGGGTGGAGGGTGCGGACAGACTT
Ra_c18593_802	GACAGAAGAATTCGGGCTTCTACTATTGATCATTTTGTTCTGTACATATC[A/C]ATGCGCATTAGAATGTGCAGCTTAGAAATGGTGAAATGGCCGGAGCGATG
Ra_c18658_1048	TCACACTCCGCAAATGCAAGAAAGTGACAGATAATGGAATGGCTGCATTG[A/G]CACGTTCACAGAAGTTGGACTCACTGACCGTTATAGGCTGCCACTGGGTC
Ra_c2110_1660	TTGTGGGCCTGTGGGCTGTGGCAGATGTTTTCTGCTCCCTCCGTATCTAA[A/G]TATAAGTATTTTTAGAGATTCTACTACAAACTACATATTGATGTATATAG
Ra_c2139_968	TCCGGATGAAGAACATGCAGTCTGAGGCCTCTCGTGCGATCCGGCACTCG[A/C]GGTATCTCAAGGCAGCTCAAGAAGTGCTAGATGAAGTTGTGAATGTTTGG
Ra_c22880_760	TAATGTGACGAACGACTTTTTGATGCCTACGATCATTATTTAACTGCGTC[A/G]GGGTTTTATAAAATCATCATCGTTGTATAAATTGATTGCGTAGAACATGC
Ra_c23129_348	CGTCGCTCGCCTGTGGTTGGCGAGATTTGATCCAAAAGGAGGAACCCGAT[A/G]CAGCGGCCATCAGGTTCTTGGATGCGCTTGCGTAGCGGAAGATGTCTCGC
Ra_c24839_215	CTTACGGAGGACGTAGTTTCTGTATTTCCGGCAGCTGATTCTTTGGAGCA[A/G]TACATAATGTCAGTGATGGCTTCTGTTGTGGGCGACGATGGTTTGGACAG
Ra_c25590_1486	TGTGCATACTATCCAGAATCTGGTACGGGAGGTTGGGGCTGCATGCTAGA[A/G]CGCCGCACGGAGATATCCTGTTCGCAGCCGCTGGACCGCTCAGTAACTTG
Ra_c27073_507	ATATCTATGCTTGTACTCCGAAGTCATCATTAATGGTCTCGGTTGCTTTG[A/G]GTGGATTCGCTGATTTGGCTTGGCTTTGGTAGCTCGTCTGAAAATTGGTT
Ra_c272_1632	GGATTTAGGCTTGATGAAGATGGTGCCCTGGCCACAGGAAAGGCAGCAGC[A/G]ACGAAGGAGCTGTTAGGGCTTCCGCTTGCTGAGCTTGAACGTCGTTGTAG
Ra_c27275_627	ATAAGCATGCTTGTACAGAGATAACCAGATAGCTCCTCAAACCAAGTAGA[A/C]CATCACATAGTAGCCAGCCAATTGATTGTACTATATCTATAAGATAGTAG
Ra_c28866_1003	CATCCAGCTGGTGAACCTCTTATGGAAAACTTAATTTTATTCCTAGTTGA[A/G]CTTGTTAGTTAAATGCTGTTCATATGACTGGCTGGTTGTCAAATTGTTTG
Ra_c3083_982	AACAAAACCATTGTGGACAAGACTGCTGGCAAAGCACGGCGTGTATCTTT[A/G]GTTCCCATGATGCGACAGATCCCTCTCCAGCCTAAGAGGCGATCCTCGAT
Ra_c35412_1057	AAAATGCCTTCACTGCAGTTCTCTTCAGCATTGGACTTGAGCATGCCATC[A/G]ACATTAGTAACAGCCAGATCATTCTTATAACCAGGTACAGAGCATACTGA
Ra_c37220_262	GACCCTCGCGGATGTCCACGATGCCATAGATGATGCTCTCCGTCCTCGGG[A/G]GGAAGGAGAAGGAGAAGTCGCAGGCGTTGTCGACGGCCTTGGCTGCCGGC
Ra_c39556_524	CATTTTACTGCATGGACAGCCCCGGACGGACGACCGAGGGAGTGGAGATG[A/G]ATGAATGGATGGAAAAAACGCCTGTTAGTTTACTCCTGTGTTCGGTCCGG
Ra_c42714_1137	CTAAATTTCTTGGAGAGCTCTCCCCGGTTTCATCCTCTCTTAATGTAGAT[A/G]CGGAACTAGCTTGCATGGCCAACTCATTTTTTGTGCCACACGACCGGCTA
Ra_c4397_542	CACTCTACTTTAATGCCCTTGCAAATCGGTCATTCTTTCAGAAAGCATCT[A/C]CATACAGTTCTATGTATGTAATTCATGATCTGATGCATGATACGGCACAG
Ra_c53208_433	CTTCAAGGCTATATTAGCAATCTAAATGATGTCGTGGTCGAGATCAAGGC[A/G]GCAGGTGCCGAAGATACACAGGGCAGCACGGAGCTCGCTAGTGCAGCTCA
Ra_c53868_364	TCTGAGATTCTTTCAGTTGGAAGTTTCTCGGATGATACACTGGAGTTTGA[A/G]TCTTTTTACTCTACTCTGGATGGTGGAAATCACTTGGGCAGACCTATCTT
Ra_c56305_1946	CTCATGCTGTCGATGCTGGAGTAGAGAGCTCACCCAATGGGTCGATCTGC[A/C]AACAGCCGATATCCAAATCAGCTCGGTATATCTCAAGAAAGCTCAGCATT
Ra_c58279_684	CTATTCAGGGCCTGCTGCAACTGAGCAAATGATGATGGATGGATCCTGCT[A/G]ATGGCAGCATTGAAAGTCGAATCCCCGTGGTGAGCTGCACATGCCTTCAA
Ra_c58315_265	ATGCTTTGGGGTTTATTTCTGTCTCTTGCTGGTCGCAAAAATCTCCATTC[A/G]GTTCTTTGGAGTAGAAGGAATAATCTTCACCTTTAGTCAACTCATAAGCA
Ra_c6118_350	CACCCGTTCTGGCTCGCTGACAGGGAGGCGGGAAGATCGTGTGGTCCCTT[A/G]GATTTTGAGGTCAGTTGCTCAAACAACAACATTTCATTTCTCCGGAGCTC
Ra_c64159_441	CATTTTACTATGAAGATGTGCCAACGCCAATAGTTGATACTGAAGGCAGA[A/G]AAGAAATGCCTAAAAGAGAACTGATATCAAGGGTGCTACATGTCTGCACT
Ra_c64313_1337	CTTCCATGAAGTATGGRAAGTTAGGACGATTTTGCAAGAAGAAGCATGTA[A/C]TGAACACTCCGACGTTGCTAGCATGATTAGAGAGATGCAGGAAGCATTCA
Ra_c64515_242	TCGACACGGATCCCCATCTCGGGCCATCTCCATCATCACAGACGAGGCCA[A/C]CCACAGGAACCAACCTGGTGGCTCCATTCTCTTTGATCCTGGTTGAGTGC
Ra_c68109_376	GGTCCTTGTCACTGTTATCTTCTTCCATCCTGGAGATGTGATGTGTGTTC[A/G]ACTTTTCATCATCTTGACCTGTTTCACCAGGACCGTTTTCTTCAGGTTCA
Ra_c68984_1882	GAGACTTATACATTACCTGGTCCTAGAAACTTTGGCCTCTGCTGTGAATT[A/G]TGGGATGGACATAAGTTGGTTTCAGAGGTTTTTGCAAGTTTATGTCTAAA
Ra_c69516_1472	GTTGTACCATTCAACCCCAGCTTTGTGCTGCTATCGTAATGTTGAAACTT[A/G]GCCGCAAAGATACAATATCCAATACTTATTTGAAATATAATATGGCATCT
Ra_c69552_1419	aggtctgaaaattcgctctccatctttttctgctcggccgaagaagcggt[A/G]GTGCAGGGCAGAAATTTTAGTCCTGTAACTTTGAAAACAGCATGTCCCAT
Ra_c700_1024	CAGTCAGAGATGTCCGTATCATCGATGAGAGGTCAAATGAATTCCATATT[A/G]TATTGCTCCTCCGTATGAATAGAGAAAGGTCCTGAAAAATTTCTTTGGCT
Ra_c71628_188	CTACCTGCCAAAACTCTAAGCCCCAATGCTATTTGGTCAAATGAGCAACG[A/G]CACTGTACCCTTTAAGATCAACATAATGCTACAGAAAAGGTTAGACTAGT
Ra_c73292_443	AGAAGATCTGTAGCTCTGTCCAGTAGAGACTTTATGATGACAGAAGCGCC[A/G]TCACCAGCAGCATATCCCAGAGGTCGAAGAGGTGGTTGCTGTGACGAACA
Ra_c74035_586	ATGTGCAGGAGATAACTAGTCATTTGAGGGAGCTGCGAAGAATCGTTACC[A/G]AGCAGAGAGATAGGACAGCTCTATGAGCTCAAAATTATTCAGCATTCAGA
Ra_c7673_1773	ATCAAGGACACCATCATGCAGAAGAAGGATGAGTTCGACTATAACAAGTC[A/C]ACCTTAGATCTGTCCAACCGCAACACTCCCGGCATCCTTAGGCAGTACAG
Ra_c7673_1788	ATGCAGAAGAAGGATGAGTTCGACTATAACAAGTCCACCTTAGATCTGTC[A/C]AACCGCAACACTCCCGGCATCCTTAGGCAGTACAGGTACTTCCTGGGAAG
Ra_c7745_1438	ATCAGTAAAGCTTTTTGATACACCCGTAACCCCGTAGGGCTAGGGGGTCT[A/G]GTGATCTATAGCAAGAAAGCATTGTAACAGTCAACAATTTATGTACTTTA
Ra_c88203_1055	TTCTTCAAATTGCAATGGTTAATGAAAGCTGAGCTGCTGACGGGCCACAG[A/G]caatcgtatacagttttgttcttcatatactaaaaagaaaaagttccgct
Ra_c8937_191	CCCGTGCTTAAACATTTTGCCACGCATAGCAGAGTTAATAAAAGGAATAA[A/G]AAATCCACACAAAATTCCCAGTTATGTTTCCTGCTCTGATCTTTCCAGAA
Ra_c9061_2115	TGGCAATCGTGACCACTTGCTGGATAGAAGGGCTCCACTCCTCAACATGT[A/C]TCTTGTCTGCCAAGTTTGGAGGCTCAAAATATTCGAAAAACATCAAGTAA
Ra_c9190_1384	ATGTGTAAATATATGGGAATTCAGCCTTTCGGTACAGACAACTACTTGAG[A/G]ttcatgcttcggaagaagttacgagacattatgaatgatgataagatgat
Ra_c9608_183	AATCTTAATAAGTCCGATGTAGAAAAGTTACAGAATATATCACCTATCTA[A/C]CCAGATGATCTATGCTTTATGTCGCCTCTATAACTTGTCACAGCAATTCA
Ra_c97840_496	CTCTTTGCCTCTTCCTGATGTATAAGATCATTCTGTACTGGCCATCTTTC[A/G]aagttgaaatggcatgagaattctttctaatttwaaaagaaaaagtaccg
RAC875_c100339_541	AAGAGGCTGGCCTGCGGCGACTACGGGAACGGCGCGATGGCTGAGCCTTC[A/G]CAGATCCATACGACCGTGAGGCTCGCGTGCAAGTCACATACGTTCGGCAC
RAC875_c10132_462	TACCTTCTCTCACCCCTGCTTTCCTTCTGCTACCTCAAGCCCCCACTCTG[A/C]TGTCCTTCTGTTACCTGCACTCGACCATAAATACTTGCTTTCTGCTGTCC
RAC875_c101541_132	TTGTTAGCTGACTAGCTGCTGAGGCCGCTGCCTGCTCCATGGAGGATGCT[A/G]CCGTCGGAGGTGTGCCTCATGGTAAGCCTGCCGTTGCCGATGATCCCCTT
RAC875_c10194_910	GACCGGGGAGCTGGCCACGGAAGAGCAACCATGGCCCTGAACCAAATTCC[A/G]TCTCCAGGTCAGATAATATGCTTGGCCTTCCTCTTACATCAGCCTCTCGA
RAC875_c103443_475	cgacaacgggctggactaactagtaccagtaccaaatcagtgccaggatt[A/G]CGAGCGGCGACTGCAAGAGCTATGCATCCTCCAAATGAATTCCCCAATAT
RAC875_c10372_671	agtgaagaagaggaatcaaccacagagacgacagaggaagaagagacaga[A/G]GATGATGAAGAGAAGAAGCCAAAGACAAAGACTGTCAAGGAGACTACTAC
RAC875_c103988_92	CTCCATGGATGCTGTAGTGGCGAACGACCAACAGCTTCCACAATCCCCTT[A/G]ACTTGATACTGGGGTTACAGCACCCTGCTTTGTCCAATCAACTGACTCAG
RAC875_c10650_90	ctatgggaacactattttacaaacacacttgttcttcctatagtcaatgg[A/G]CCAACTGAAGGCCTTATGCTGATTTATGTGTGCCATATCTTCACCTTTTT
RAC875_c11289_71	ttgccaggtcctcatatggatttgaaaagaggtgtctcgaccattagttc[A/G]TCAGAATTACTACCAGGTTCCGGGTCACAACAGAGTACCGACAGGGTTGG
RAC875_c1148_1175	GAGGGCGACAACTTCAGCAGCATATGCATCTCCAATGTCTCCCTCAGCGT[A/G]CGATCCAGGCATCCGTGGAATTGTTCGCTTATCCAGGGCTATTCAAACTC
RAC875_c114809_130	CTGTAGCTAACCAGAAATTGCAGGAAGAAGTTAGCAAAGCTCACTCACTC[A/G]ATGTTATGCCCACAGAAAGTGATGGGGATGGTAATTTATTCAAGGTATGC
RAC875_c11682_1624	TTGAATGTGTTTCGTTTTCCCCCTCTTGTTGCTCCAATTAAGTGTACTGT[A/G]TTTCCACTGGTCAAGGTTGAGAAATTTGATGTTGTTGCCAAGAAAATTTC
RAC875_c11702_1015	CCATTGATGGTAACAGGTGGCATGTTCCTCAGCTTGTACACTTGGGTCAC[A/G]TTGATTTCGCCGTAGTGAAATGATCCTTGAGGATTCGGGCGAGCAGCACC
RAC875_c1227_1471	AACCACATCCCTTGGCATCAAGTTAGTAACGAAATCATACACATCCCAAT[A/G]CTAATGAAATTAATTTAACGCTAAAGCTTTCACCAACATTCTGCAATTAA
RAC875_c12993_201	ATCCACCATTGAGTGCCATTTCGAATCGTGCAAGCATTAGTAAAACGAGC[A/G]TAGAGGGCAGCAAATCGGCACATGTTGTGATGCCTGATCCGCGCTCAGTT
RAC875_c13221_1017	CAATTCAGCATTATGTACTATTTGACTTTAGTAATCAAGTCATACGACAT[A/G]CTATGCCTGA
RAC875_c13325_109	GTAACTCTTGGCGTACCAAAAGCAAAACCAGAAGTTTCTGCTCATTATGG[A/G]TTGCTTCTCTCTGGAAGAACACTGAAGGGGTCTTTGTTTGGAGGATGGAG
RAC875_c13410_2221	TCTAGGTGACTGCTGCCGCGATCCAGATCCAATTGGTGGTTGTCCATGTC[A/G]TCATGTTGAGCTGCTTCCTCGGGTATTTTGTCGTCTGTTTGTAGATTATT
RAC875_c13610_1239	AGCTGCTTCCCGCCAGCCATGAATATCAGTTTGTTGTGCTCACTCATGCT[A/G]CCTCCAAGTGACAGGCCACGCCGATCACGACCACCTCTAACACCGCGACC
RAC875_c13696_226	tcttctaggatctcttgaaacttcctccccgatgcatgctctatgagacc[A/G]CCACACAGCCAACCAAAGGATAGGTAGTGATAAATTTGTGATGAACCAGG
RAC875_c1377_428	GACGAGTTGCGCGGTGTGATGGTCGACGCCGAGGAGCTCAAGAGCATGTT[A/G]TCCGGTGAGAACTCGCACCTGCAGGAGGCGTCGAGTGCCCTGCTGCTGAA
RAC875_c13895_763	ATTACCACAGATGATGGCACTGTTCTAGAACATTCTTCCAGACTACGACT[A/G]TGTTCCTCCATATCAACAGCGTGCAGTTCAGGTCTGAAACGCTTTCTGGA
RAC875_c13920_747	AAGAGCCGCGGTTACTTCAACAGCGCGTTTCTGGGATACACAGCGGGTTT[A/G]acagtaacaatagttgtgatgaactggttccgagccgcgcagcctgctct
RAC875_c13942_2973	TCGTGCTCCGGATATTATTCTTTCTGGCGTTGTTTTCCCCTTTTTATTCT[A/G]CACTAGTTCTTATTTCTTCTCCTCCGCTTCTGGTGGCTGCGTGTGTGCGG
RAC875_c13949_923	ACCACCCAACTCTTCAGAAGGTCAGCGTTCCCTTCGCCAACAAGTTCCTT[A/C]TCTTCAATTGAGCCAACTTCAGAATTCTCATCAGTTGTCTGACTTTGATC
RAC875_c14354_907	gggtaactagggaaaccaaggcctgcatatggaaatggggaactcaaatt[A/C]GGTGGGTAGTGAACATCCTCAGACAATTTGCTTAATATCAAATGTATGGC
RAC875_c14659_1066	TATTGGATGGAATCATATTTGCCAAACTGTATTCCTGTGATCCTTGATCC[A/G]CGATTTAAACTTTGCTTCATCGAGTTTCGACTAAAACAAGCTTTTGGTCC
RAC875_c14944_555	GGTTTGCTCTGACAGCGGCGACTCCAAGCATTCATCTCCTGACCAAGTGT[A/C]TCCATCGAGCTCTGGCGTTGGCGAGCGGAGCTTGGCATCGTCGTTCTCAC
RAC875_c14982_577	AATTACTTCATTCTCTGTCATCATGGTACTTGTTTAACTAAAAATCCCCC[A/G]TCGGATACAAATGTATGTGTCGTTTGATTATAAAATGGTTCCGCCGCGGC
RAC875_c15396_90	CTGTACCAATCTGCGCCATACCAAGCAGCAATTTTGTTTGCGACCGGCCC[A/G]TTTGTGGATCGACTCCTTACAAACCGCAGTGTCTTTGCCCACAAATACAC
RAC875_c15518_236	GATGTCATCCTGGTGGAGAAAACAGTTTCACGGGACATACAGGAGCTTCT[A/C]CTGAACCAAGGTGTCACTCTGGTGCTCGATATGAAGCTCGACCGGTTGCA
RAC875_c15722_1081	TAACCTCTCAGTTCAGCTAAGGCCGGAAGAGTTATATCTTCAATTGTATC[A/G]tcatccaaccagtcgtgatacatttcgactgcctttatctggtcacgtag
RAC875_c15975_1208	TTTGACCAGGAAGTGCCGTATGACACTGTAAACAACAGCTGTTTCTTACC[A/G]CTGCAGGTGTCCTCCTTTGGCTATAACCTTTGTGGTTTGGGCAGGGCTGG
RAC875_c16021_245	ATATATAAAATCTCTCYGCATCCAAGTAACATCTCTTTCCATCGAGCAAG[A/C]GTGGTCAACTCAGCCATCCCTAAAATACCTTCCCCAGGCAATGGTTCGAC
RAC875_c16281_167	acgccgatcgaagttgtcaggrgatgttgtggagaaacagttctgcaaga[A/G]CTTTGATGAGATATTCGATTTCTTTGAGGTTGAGCCTGTTGGGTCTGCTT
RAC875_c1638_165	AAGCTGCATCTCAGCTGCTACAGCAACCGGATGCATTGATTACCATTGTT[A/G]GAAGTGTGAAGGAATCTGCTCAAATCCCTACAGAATCAAGTCAGGAGCTT
RAC875_c16644_491	TTAATAGTTAATACTAAGAGCTTGTCTCTGGTCCACCGCTTCAGCAACTT[A/G]TTATTAGCCCATGTTTCCTCGGATACTACTTCAGAGTCGCATCCCTGCAT
RAC875_c17185_90	GACCGYGAGAAGCTCGTCATCTTGKGGCTTGGGGATGGTTACATCGCCAT[A/C]TACCGTTCCAACTTCCCGGTGTACAAGCCGGAGAGCAATGCTGTTGTGTG
RAC875_c17224_741	AATTATGCTCTCGCAGATCGTTATTGATCTCAGCCCTCGTGATTTGTTTC[A/G]AAAAAGTGATGTCGTGGCTGATGTGACCAACAAGATTCTTAGCAGGAGGC
RAC875_c17367_549	GCAAGGTCACCCCTGATGGTTCCTGGCTCAGATTTCGATGGGTCCGTGGC[A/G]CCGATCAGCTTCCTCCCGTACTTGATAACGCCCTCTCCTTCCCATACCAT
RAC875_c17459_566	TGTTCTGAATTGAGACGTCGAGCTTGTGCATAAAGACTTTAGTAGCCTCT[A/G]tgcctcgatggcgttgccgtgacaaatcggtcgatctttgctgtctccta
RAC875_c17696_225	CAAGATACGTTGGGTCATCACCAGAGTCTTAAGAATGAGATTTCAAGCCC[A/G]atttctgttttggagcgaaagagcgaagagcttcacaaggtacagtttca
RAC875_c18490_1903	CATTTCCTCCTGATGGCGCCCGTCTCCCCCGGTTCATCATCTTCCGACTC[A/G]TCTTCCCTCGAAGCCACGAATTTTGCCAACCTCAGATCCCTAGCAGCCGG
RAC875_c18513_376	GAGAATGTTTTAGCATACACATACAATGGAATTGACATCAACTACCATAC[A/G]TTTTGAGTCTTAAGGAGTACGTAAGTTGTAATGAAGCTATTGAATTTTCA
RAC875_c18659_402	TCCCAGCACCTGCCAAAGGAGCACTTGGGTGGTCTCGCTGTGGCAGAAAC[A/G]TCGATAATTGGAATCGTCGTCTGGCGGAGACCCAGCGTTCCTAGGGTGTC
RAC875_c18698_550	AGTGATGCCCCTCTTGTGTCAATAAGAGCCAGCACCTGGTGTAAGTAGTT[A/G]TCGCTGCAGTATGCTTTGGCTTAGTCGTGACTGAACTTTGTGATGATTCG
RAC875_c18928_455	TGGGTAATCGGCAGGTGCGGCCCAGTATTCCTGTCCATGACAGTACCCCT[A/G]ACTTTGGTTATCACGGTCATTCTGTCACTACTCATAGGAGAACCGGTCAG
RAC875_c19065_474	TACGCCAGAAGATGATGAACCAAGGAGAAGACGGCGAGATACACCAGAAG[A/G]TGATGAACCAAGGAGAAGACGGCGGGATATGCCAGAGGATGATGAACCAA
RAC875_c19509_174	TTCAAGCTGCTCGATGTGAAGCCGATCACAGCCGTTCTTTTCCCAGATTC[A/G]TTGCCTTCAAAAAAGCGCCGTCTGCGGCGTCTGATGCCGCCAGGATTGCC
RAC875_c19534_68	CTCTTCTCAGAACCTTTTGTTGCTCCTCCTTCCCCCACGAACTTGCTGCT[A/G]CTCCTTCCTCAATCTCCTACTGCTTCTCTTCTTCTTCTATCTTGCCGCTG
RAC875_c19904_308	CCGCCCGCTTCCAACTGATGATAAAATTCTTGCAATTGAGTATCAAATTG[A/G]TGGTAGTAAGCTCCAAGAAGAAGAGGTGCATTGTGCTCATCAGCCTGAGA
RAC875_c20134_535	GCAGGCCTGTCGTCATCGCCCTCCGTGCTGTCAGATAACAACTCAGGAGC[A/G]TTCTGGTACGGTTCGTACCCTACAGCCTTAGCCTTTTCCAGCAAATTCTC
RAC875_c202_474	TCGAAAACCCAGAAGACGCACTCCTCACTACGTGTCCGTGGGATCCCCGC[A/G]TCCGGGGAATCTTCTTCTACAACAATGCCTACAGCATCGCGCTCTCTAGG
RAC875_c20429_903	AGACCAACCACAAAGCAACGCTCCAAGCTACCATCAAGTAGTTTTGTAGC[A/G]CCTTGGACCCTCTTCTCCATGTTCTCAATAAAAGGAAGGTTCTGTGCATG
RAC875_c2044_170	GGGGCCGGTGGCAGATGTTCTGTGGCAGAATATGAAATGGATCATCATGA[A/G]ACATCTGCGCCTTCTTCGCCGAGTACCACTTCTGATAGAGAGGACAATGT
RAC875_c20700_853	TATGAACGCTCCGAGCAGCTCGCCGGGGAGGCTCTGTATGTATGTGAGGT[A/G]CTCCTATATATGTAAATTATTGTCGGTTGTATCCACACGGCCTGTGTGAT
RAC875_c20883_801	tcaagagctcgactaagcaatggtctagcccactcaacaaggctctcatc[A/G]CCCAATGGTCTGGATGAATCAACAGGCTTTCGACCAGTCATAAGCTCTAA
RAC875_c2105_740	GGCTGCTCCCATACCAGGAGCTTCCTGTTACTATACCCCCGTTTACATTC[A/G]CTCATTTTTGTAAATTGTTTGTCGTTTGTTCTCGGTGATGATCAACACTG
RAC875_c21280_2176	CTGCTTCCTCTTCCTCAACCCAGCTACTGCTTCTTTCTTGTTTCGCCCCT[A/G]CTTCTTCTTCCCCTCGACCTCCTGCTGCTACTACTCCCTCTCTCCATCGC
RAC875_c21369_425	GCACCGGCAGCTGAAGAAAGCGCTGGYCAGCGCTAGCCACACACCGTCTC[A/G]TTATCACACCATGACTGCAAGGGTTTTTGTCCGAGCGCGAGTGACGAGAG
RAC875_c21537_368	ACATGTATGGACTTGAGAGGCTCAAGCTGATTTGTGAAATAAAGCTCTCT[A/G]TTGGCATCACCGTCGACACCGCAGCGACCACTCTTGCTTTGGCGGAGCAG
RAC875_c21946_234	CCATAGTTCATTTGTGGTCCTCTTGGGGGCAGCCTTCCTGGAGACTGCAA[A/G]ATGCTTGCCGGGGATCTCAAAGCACCCATCCTAGCATCTGCAGCATCCAT
RAC875_c2202_1097	AACCTGTTATTTTGTCAAGAGATGAAAGAAAAATACTTGTTTATAACCTC[A/G]CCACATGCACAGAATATTCCTTCAGAATCATATCATTCTCAGATGCTGAT
RAC875_c22101_656	CTCCAGTAGTGCATCAGAATTTTGAGCCAGCCAATGTGCTTCTTGATAAT[A/C]GATTCTCAGTACGTGTTGCTGAATGTGGACTGTCTGTATTGACGTTGTCA
RAC875_c22387_117	AAGGCGAGAGAGGGAGCGAGAAGAAGAACAGGCGACCCGTCGCGCCATGG[A/C]gttcctaatgcagccaatccgcagatctacgaattttgaggaggtcggag
RAC875_c22463_494	TCAGGGTGCCTCTCAAGAACCATTGAAATTGCCTGTTCAAGGGGCATGTC[A/G]TGTTCCTGCTCGTCGCGGAGTTTCACCGTCTCCTTGAGAATTTTCTCAAA
RAC875_c22696_98	aacggtgtcttcagtttgtaccaaaacaagtgtaaatttgaagatatact[A/G]CTGGAAATGGACCGGATCTTACGCCCAGAGGGCGCAGTTATAATCCGTGA
RAC875_c22831_356	CCGCCCTGCACCTCCATCATCTGTGTGTGACTCCGTGCATCTCTACTTAT[A/G]TTATATATATGTAATGAATAATTGCACGGTACCTAGCTATTCACTCGTGT
RAC875_c2300_1021	tatagccagataaggagcgggagttatgatgctgtttctgttgttcattc[A/G]TATGAGCATGAAAAGTCTGTTGGGCATCAGAAGACAAGGCTGTCAGCTCT
RAC875_c232_1895	CAGAAGCTGAATACCAGGACCCCAAGGAGGCCAAGATGTAGATTTGTTCT[A/G]CATCAGGTTTCTTCTACTTTTTTGTGTACCCAGTTTAGGAAGTTAATATC
RAC875_c2359_652	CGTGCAGTCTACAAAGACGCCACAGAGCTCGTCGGAATTGATGGACCAAA[A/G]GATGAACTTGTCAAGTGGCTGAATGAGAAAGAGGGCCAATCACTGAAATC
RAC875_c2370_250	TTCATCTTCCCCTGGGGCGGCAGCAGCAGCAGCAGAAATGCATGCCCACC[A/G]CGGCGCGCATCGTCGTTTACCTCGGCCTGCAACGAAGTTCACTAGCTCAA
RAC875_c23724_118	CCGACAATAATTAGTACAGATAATTAGTTGTGCCAGGTTGCTACATTTCT[A/G]TCTCCTTTTTGCCAATATGAAATATGATGGCATATTAATATTTAGAGCCA
RAC875_c23775_406	AGTATGGATCAAGCGTCTCGGTCATTAGCTTGGCAGCTATGCAACATGCC[A/G]TCTCGCCAGCACAACTTCAACCCATCTGCACAGGTTCAGCGACGCCCCCC
RAC875_c2464_274	ACAGAACAATCGCCTGTTTCAGCTGGCCGACGCACATGGGGAAATTGCTG[A/G]TAGCTGCGCACATGTCGGACATTTTCTCCCAAACGGTGCACGAAAGAATT
RAC875_c24832_252	TGAGTGTGATTCCTCCAGAGCAAGAAAAGCCACCACAACCTACCATCGAG[A/C]GAATTGGCTATACACAAGAAGCACTACGTGTGATGGATTCAAAGGGGSCT
RAC875_c24876_388	AATATTCATCAGAAACAAGCCAATGAACAGATCTCAGGGAAGATACAAGA[A/G]cttgaagactgtgctgctcagaccaaggagaccctagagacactaatatg
RAC875_c2498_837	cttcccggatatgccattggtggtcttgcaggtggtgaagataaagactc[A/G]TTTTGGCGTGTTGTTGCCCAGTGCACCGCTGGATTGCCTGAAGATAAACC
RAC875_c24982_583	CGAGCTATCTCATTTGCATACTCCTGGATTTGCCCTGGTTTGCAGGGCTT[A/G]CAGATGACCTTGACAGTCTCATGTTTCTTCCAGTGCAAATGCATGTTCAG
RAC875_c25848_122	GCATTGGATCCCAAGTCTGGTGCTAACTTCCCGGTTTCGTCCAGGACAGT[A/G]AAGGCTCTTAGCGAGGTCGAGGCATTCTCCCTGCGTGCCGACGAGCTGAA
RAC875_c26400_88	ACAGCATTGATGGGCGTCAGCGGGGMGGGAAAGACCACTCTGATGGATGT[A/G]TTGGCGGGACGGAAAACTGGCGGTTACATTGAAGGAGACATCAACATCTC
RAC875_c26566_66	TTAAAGGAAATTGATGCCTTGTTATTATTTAGTTCATGGCATTATCCGCC[A/G]GTACAACATCTTGAATACAATCTGTAGAAACACTAAACCAAGTTTTGCAT
RAC875_c26896_339	GATCTCAAGCCGAGATCGTCACACAGCGACAGGGAGCTGCCACTTGCTCC[A/G]tattcattcagcttcattgtcttctactcgagcgggtggaacgcctgact
RAC875_c27986_1460	gaagctccttttgtcggtcgcaagtgtaccaccttcattgtatacgtctc[A/G]TCTTCGTCCCTGACGAGGAATATTTCAAATAATGGGCTCCCTGAAGATGC
RAC875_c28819_281	TGCTCGAGCAGGACGTGTTCCTATGAAGCAAACCCTCAGACCCAGCGCTC[A/G]TCGATCCTAAAACTCTCCCTTGGTTCTGGACTCTCGGCGGTGTCATATCG
RAC875_c29004_652	CCCGGAGGAAGTTACTGCGTCGCTGTGGTGGCTCGATCGATGCGGATTTT[A/G]ATGTTCATTGTTTTGATCTCGACATGGATTCGATAGTGGAGAATTGATAC
RAC875_c29455_79	GGCTATGGCACTCTGGCCATACAGACAATGCAAAAGTTCCCCTCCTCCGC[A/G]CTGACTCAGAAGCAAGCATGCCTTATGATTCGCAATCTCGTGGTCAGAAA
RAC875_c29716_871	ATACTGCCACTAATATCAATCACTGTGACAAGATCAACAGGAGCACGTCC[A/G]cttggggatctaactgagctttcattgaccaatctgcctgtgggcctggt
RAC875_c29907_115	ACGCTGCCTTCAACGAAAACCGCCGACAAGAGCTCTTGAGTTGTTGTACC[A/G]ccttgcagcgccaaatatcaagactgtccagtggttgatgacggattgaa
RAC875_c29913_139	ATTTTCTCCTCGCTGACACGGATGCCCCTCTGCTTCGCGGTAAAGTCAGC[A/G]TTGACCAGATTGACGAAAACGTCGGAGATTGGTTCGATCACACCCTTGGT
RAC875_c30381_573	ACTCTCTGGCCGTCTTTGTTGATTGACTCTATCCACTCCCGAAGGTACGG[A/G]atgttcttttgatcattgtaatccagaaccaactctaaaatgtcatcttc
RAC875_c30397_887	GGAATCGGAGCAATTGATTGTCTCCACTCGTCCTGAATTCCAGTATCACC[A/G]cttgcccatatgtaaccaaggacgccagaggtaccagtctcagatgcccc
RAC875_c30657_82	ACCTCATCAGCCTCTCTAGTATCAACCTCCGCCGCAACAGCCTCTCCGGC[A/G]CCATCCCGTCGCTCCTCTTGTCCAAGTCCCCCGACGGCGCCTACCTCCAG
RAC875_c31031_387	ttatctttccctctaagatgttcgtctagggctccttcagacatgtactc[A/G]TAGACAAGAGCCATGTATTTCATGTCCTTGCAGTAGCCAATCAAGGACAC
RAC875_c31560_141	GAGAGGGGCTACATCATTTACAGTCCACGAGGCACCAGCAACATCTCACC[A/G]AACGGCAGCGCAGCGGCCAGCCAGCCAGCTCTTGTTCAAAGCAAAACAGG
RAC875_c31619_118	acaccgttgtctattgaagayggwgaccaggaagatcttgagtggcacga[A/G]CTGGAGGAGATCCTGCTACCGTTGGACATAACCATTCCACTCAACACACT
RAC875_c31791_559	TCTTCTTCCTCTTCTATCTCAGGAGCCAACTCATCCTTTTCCATGTCAAG[A/G]ATAGTATCAAACTGCTTGAAGGGGAAATTATATATTTCACCATAAACACC
RAC875_c31997_103	gagccttgggacgaaaagaaaaggatgcctagtgacataccagaaggagc[A/G]GTGCTGATCAGGGAGCACACGACGATAACGGATCTGTTCAGCTGCCTCTG
RAC875_c32320_88	GCAGCGGGGCCTTCCGCTGCGCCTGACCCTGCCTCCCCGGCTATCGGCGA[A/G]TTCTCTCCTCGCACACCCCAGCCTTTCATGGAGTACGTGAGGAAGACTGT
RAC875_c32379_216	GATGCAGGTGGATGGGAAGGAGGTGGAAGAGACAGCAGTGAAAACAGGAC[A/C]TGGGAAGACGATGCTGAACTCTGAACAGTTCGCCGCAGCAAAAGCTAAGG
RAC875_c32503_134	AACCTCCATTGCGCGAAGTTGGCAATGCCTGGCAACATCATATGGACGAC[A/G]GATCAATTTCATGTCCAAACCCTGCAATGGTTTTCGGACACCCATATGCA
RAC875_c3257_1179	GCTGCACCAAAACCGGCAGCAATAAGAGCATTCAATGTGGCATCTCGATC[A/G]GCATCAGGAAGGATAATGGCATGATTCTTTGCACCCATGTTACACTGAAC
RAC875_c33279_526	TCGGCAAGGCCAAAGACCCAGGATGGCTTGGAAAGCAACGTAAGGTTGGA[A/G]GCAGCCAAGCGTAGGCTCCAGGAACGTTATCAGGAAGCTGAAAATGCAAA
RAC875_c34484_67	TTTGTCCCTCCGATCCTACATTCTCTCTCTCCCTCATCTTCTCTCTCGAG[A/G]AGAGGAGGGACGAGGGATTGGGATTTTCACCGCGCATAGCACGATCCACC
RAC875_c34512_493	CCATAGCCACCACCTCTACTTGGCCTGTCATACTTGTCACCTGGTTCACT[A/G]TCATCCCTGAAGGCATACTCAACAGAAATCACTCTGTCCAGTAACTTCGT
RAC875_c34515_86	CTCTGTATTTTCTACCTCAAGGACACAGAATATCGTGAGCTGTACCTGTC[A/G]atatgcctggaaacatcagatatgtgcaagctctataatggtgcatatcg
RAC875_c34617_143	TCTGGGCCGCCCCTTTCCCGCCCTCTGCCATAAGGACTTGCGGACCTACC[A/G]CGGTTGTCCCTTCTGTCCGGAGATCTATCACGGCCTCCTCCTCTCCTGTC
RAC875_c34939_467	ctctcctgttgaggtatttctgcctgattcagtggctgataaattgtcag[A/C]TGCCTCATCCTCTGCCTGCTCACTGGTTAAAGATGCCCATTTGGGCAAAC
RAC875_c34939_86	ACAGAGGGCTTTGAGTTACTATTCCCACAGCCAACAATAGTATACTGGCT[A/C]GATCTGCCGAATGAAAAGAACATGCATGATCAGGACATTTCTTCTAAACC
RAC875_c35152_372	AGCTAATAGTTAGTATTGGTGTCTGACTGGAGCAACTAGAGTCGCTAGCT[A/G]TTGTGCTAAAAGCAACAGGATGGATTTGCTCCATGCAAGAAGACAGTAAG
RAC875_c35200_230	GAAGAAACAAAAGAAGCAAGCTTTTGCTCGCAAGCATCCTTGAGGCCCTT[A/G]CAGCAGAATTTGTTAGCAAAATCAAGCATCTCCAAAATAGATTCTGCTGA
RAC875_c35438_474	AGCATGTGAACAAAGTTCATGGTGGGAAGGTACCATTGTGCTGAAGTCCC[A/G]TTACATTTTGGTGAGTTGTTGTTGAAGTCTTTAGCTTTAGTTACCACCAA
RAC875_c35819_165	ATGGACCTTTTAAGAATTGGTGAAGCTCATCGTGTTGCTGCAAACACAAA[A/G]ttaaatacagagtcatctcgtagtcatgcaattctcatggtaaatgtcag
RAC875_c35846_671	AGCGACTGTCAAGATGCCAATAATGCTTGCCCCCTGCCATTATTAGTAAT[A/G]CCCTTGCTCTTCTTTATGAAATCTTTCCTATTATATATTGATGCATCAAC
RAC875_c36614_344	AGCAAAAGGCACGAAGAGAAAGGAGTAACGCCATAGGGACGACGTTGTCG[A/G]cagcgcctttgaaaggattcgccatggagaagctacggtggttgaccatc
RAC875_c36670_72	GAAGGAGCGTTGCTGGGCTTTTGCTGCGGCAGGTTGGCTCCATTGCGTTG[A/C]gcagcaaccttctttgcgtgctttgacttgccccgtttcgacttcttctt
RAC875_c36684_56	TAATMGCTGCAAAGGACTACTTAATGGAATCCGAATCCGCAGTGCCACCA[A/C]AATGCCACATGTTCGTGTTACAGCTTACAAAATGCTCATAAAATGTTGCA
RAC875_c37085_317	TGCAATTACCATTTTCTCTTTCGGTCGGTTCAGCAAAAAATTACTTATAT[A/G]CTTCTAAGAAAAAAATGCAATTACCATCATAATGCCGGTTATTTCTCTCT
RAC875_c37166_408	TGTGCATGAATGCATGCAACGGTGTTCACTAGGTAGGTACATGCGTAATC[A/G]TAAAAGTGTGTCGTGTTGCGTTGTTGGAATTAATACTGTACCARACATKC
RAC875_c37988_243	CGCAGCGAGTCGTCACGGGRCAATGGGCGCAGCAGGTGGCAGGGCTTGGC[A/G]TCGAGGATCTGGCATTCTGGCACGGCGCGAAGGATAGGAGGGCTGAACCA
RAC875_c39226_131	GACGAAGAGGAGGAGGCCCATCGACGTAATGCCGTTCCTTGGCCCTGAGG[A/G]GACCAGTCAGAGTGAGCCACTCGAGTCCACATTCATATTTGAGGACAGGG
RAC875_c39312_339	ATGAGGACATCGACAAGCTCCTGGCCGAGATGGAGGATCCTCCCCAACCC[A/G]CAAAGGAGGCTGAGCCGGAGGAGGCTAAAAGGTGGGGATTCTCTGGCTGC
RAC875_c3956_275	ATATCTGGAACTTCAGATTGCTTATGGTGCTTGGGGTATGCCACTTGCCC[A/G]TATAGATCATACTTGTCAATTAACTTGAGTACTGATGTCAAAACAGCTCC
RAC875_c403_2247	TGTTATCTTCAATTCCAATAAGATCTTCATCTTTCACAAGTTCAGGGAAG[A/C]TATCTTGGGACCGTTGTCTTTCCATCTCAGTGCACGGGTCATGAACAAGC
RAC875_c40653_612	TCCCTGGATGCAATCGGATTCCCCTTCCTTCAAGGTTACTTGCCACAACC[A/G]ttctcatctcatcatcaaaaccccttagaggaagctctttcctataaaat
RAC875_c41194_218	TCATCGTGGAAAGAATCTCCCCAATCAAAGAAATGATCGTAGAACACTGT[A/G]gggattccagggtgcgtgagtatataagcatatccctccatgacatggtc
RAC875_c41224_72	AACATCTTAGGATTCCAACCATCAACTTTCTGCATCCACTGGAGAACCTC[A/G]GTATTCACAGGCTGGATTTCGCCGCTTAAGTGTACCGCGAGTCTGTCTAT
RAC875_c41731_321	GATAATTTATAACTCCGTTTTCTGCAGATCATCTCCTACTGGAGGGACAG[A/G]TTGAAGAGCTGGGGCTATGATCCACTCTTTCTAAGTGTTGATCAGAGATC
RAC875_c4186_1198	TGGTAAACGTTGTGAAGTTGGCAACTGGAGTCATGGCTTTTCATATCTCT[A/G]CAGATTTTGATCAAGATCATCCATTTGTTAATATCCTCCTGAAATTTGTT
RAC875_c41903_122	CATACATCATCCATCCATCAGGCTGGTCGTAGTGGTAAGTAACTTGTCGC[A/G]TCCATGATATCCATTACAGGCATGCACACATCCATCCATCCATCCTCTTT
RAC875_c42009_247	TCCACTTGCGCATTATTCCTTGTATCAATGGACTGTATGATATTCCGGTC[A/G]ACAAGCGCCTTGAAAGTCTCATCCGCAATGTCCTCCTCACTGCGAAGAGA
RAC875_c42037_363	ctcctaaattccacctcaccctctgttgtgaagtgtgcatgagctagagg[A/G]TCCAAAAACTCATTGAATGCCTTCTTGTAAAATTCATTGTATTCGGTTTC
RAC875_c42206_305	GGTCCGCCGGCCAGGAGAAGGTATCTGGTGCGTCTGCTTGCCGTTGGACT[A/G]TGTGAATAGCTTGGTTCAGATGCAGAAGCTGCATATGCGCAGTGAAAGAA
RAC875_c42481_438	ACGTAGCGATGAGATCAGCGGCGGCGAACGGATCCGCTGGGGCATAGTAC[A/G]TTTTGCAGTTGCTCAACATACGCGATGCACCAGATATTCAACATTAAACA
RAC875_c43108_1021	CAGATAGTTGTGTATTCATGTTCACATCACTGGACACATGAACAGGTTGT[A/G]TCTTCATTTGCTGCTGCTCCTGTACTGAGTGTTGAACCTGCTGATGATGT
RAC875_c43780_239	CTCTGATAAGGCTGCTGCAGTCTGAACCATTCATTGTATCGCACGTATGC[A/G]CAGACGATACACTGACGATCGCACAAGCACATCAACGTGTACAGCAGGTA
RAC875_c43871_154	CCAAAGCTGGTGGCTGTAAGAAACGAGTCATTACTTAACGAGCTAAAGGA[A/G]GCGTTAGCTGGTTGTGAAGAGATGCCGGAAATTATTCCTGGGGAGCAAGG
RAC875_c4465_549	TTCCTGTTGTGAAAAGCCCTTCTACAGAAGAGCTTAAATGCATCAGGATT[A/G]CTCAATGGCAGGAGCTCGAGGTGACGGGTGGGAGAAGAAATTCCTGCAAC
RAC875_c46007_340	CCAACAGGAGGCAGATTGAGACCATTTGGCCCACAAGAATCCCGAGTCCT[A/G]TGATCAGCACCTAATGAACTTCTTGGCCTCCGTGGGGAAGTAAGATCACG
RAC875_c46194_201	GTGGTCACATGTGGATACTTTTGGTGGGGTATGATGAGGACACAAATGTG[A/C]TTGTTCTGTCTACGATGACTAGCACGTTCATGCTCCAACTTGATTCTATG
RAC875_c46237_294	GGTTTCTTGCGCAGATAGCATATGTAGAACATTTCACAAGAACTACGGGT[A/G]CAATTTTTTATAACTGCACAATGCTAGTCTTGCACTTGTTGGCCTTTTCT
RAC875_c4668_771	CGCCATCTGGTGCTGAACAAGCACAGAAGATGCAACGACTGGGACCCCTC[A/G]GCTGGTTTGGATTTCACTCTGGATACGCAAGGCGCAGCTGATATCTACTC
RAC875_c46980_148	TCCATTCAGCCTGTGAAGCTGCACCAGAGGCTGCCATTGTTCCTGGGGAG[A/C]atggaggacatgcttgagctagaaagctacggagatgtccagcagaaggt
RAC875_c47035_70	GAGTTTGATGCGGAGACCTCCGTGTTCGCAAAGGTTGCCTTATTTGAGGA[A/G]GAGCTACGCAAGACGCTGCCCCCGGCGGTTGAGGCCGCACGTGCTGCCGT
RAC875_c47137_112	ACAGATTGCACTCACCGGACAGTACCGTTACTTTTATGGCCATTGCAGTG[A/G]CAGAAGACAACCTGAACTAACCACAACTTCTGCACATACTTTTGCTTCCA
RAC875_c47161_100	GGTAGAATTATTTTCTCAGTTTACATAACCTGGACAAGGGTTTGCCGTCT[A/C]TATCCTGAGTCCTCACAAATGACAAATGACAAACCTCTTACATACTATTG
RAC875_c48107_65	TGGCAAAACCTCGCTGGCCCTCACCTGCGCAGCCGGATATCAGCCAGCCC[A/G]GAAGGGCCTGTTGAATTGTTGGGAGCTTAGTCGTCGACAGGGTCTCATTG
RAC875_c48283_1574	CCTCAGCTGATGCAGGTGGCACTGCTGGTAGGTCCTTCGATTGACTCGAT[A/G]CGGATGCTAACATCTCTGTCCCCGCAACAGTCGAAGTGACTTCTGTTCTG
RAC875_c48885_107	AATTCAGAAGAGAAGGACCAAGATAGTTCTTTGGTATTCTATTTGGATGG[A/G]GCACACAGCCCTGAAAGTATGGAAATATGTGCGAAGTGGTTTTCCCATGC
RAC875_c49370_327	ATACATATACTATATTACACAGGCAGCGATCAGTTGGTATACTTGCTTGT[A/G]CTCTACATTAATTCTATTCTACAGACAAACGTACTACTTGCCATTTTGAT
RAC875_c49612_102	CATACTGATATGCTGGTACTGCAGCAGCATAGTAATCAGGTGACAACACA[A/G]CTTGCATCAAGCAAGACACGGTTCAACAAGCGGGCGGCAGTATATATATG
RAC875_c50422_299	CTATCATTGGGTCGGCAATGACAGGCCAATTGTTCGACCTGAAAGACCTG[A/C]TTGGGGCATCGACTGAAGTTCTGGGCAAGGGTACAGTCGGGACAACATAC
RAC875_c50732_257	TTGGGTTCACCATCAGGGAAGCGATGTTTGCCCCATCCCTGGGACAACAA[A/G]AATTGAAAATTTCAACCAAAATGTGGGAGCATTAGCTGTGAAGCTCACAC
RAC875_c5080_915	CGCCAACGATACCCATCATCCAAGATGTCAACCTCACTTACAGTCTGAAC[A/G]ACAACACGGGGCTCACGGTTAGGTTTACCCATCAGAGCAGCATCAATACC
RAC875_c5087_310	AAGACCCTAGGACCCTTGGACGACGGCGATGGCGACGGTTTCTCAGTTGT[A/G]CTCGAGTCGATGTTATCAACCGAGGGGCTACCGTTCTCGACATCCAGCGG
RAC875_c5129_280	AGGGGTGGCCTGTACACAGATCAGATGTTGAATCCTTATGTTTATATATC[A/G]CATGCATGATGATTTACATTACAAAATGTATTACTTCCCCGCCGCAGAAG
RAC875_c51459_311	AGAGATATTTGACAAGTAAGGTCGTCACTTTCAGTATCTTTGCTTCCCAC[A/G]TCAACTTTGTCCATATCAACTTTCACATTGGTTGATTTCCTTGGTTCAGC
RAC875_c52086_340	GTAGGTGCAAGTGTAGGACTTGTCGTCCTTGTGATTGTTGTAGCTTGTGC[A/G]TGCTTGATCCAAGAGAGAAGAAAGCTACGAAATATGAAACTGGCCTACTT
RAC875_c52195_324	AGGACGAGTTTGTGAGCCTTGGCAACAAAACCTTGTCCACTAACAAAGAT[A/G]TTTATATCACTATGCTCACCACTTGCAAGGAATTGTTTGATTTTCTGCAC
RAC875_c53382_120	GATTCTGAATCTAGATTCTGCTATTTTGGTTCATATTCCATTGATTTGGT[A/G]TGCTACATCTACATTGATGCATCAACTCTGCCCCATAATATGGATACATG
RAC875_c53725_217	AGGCAAAAGGAACAATTCAGCGATGGTGTTGGGTACAGTTGGATTGATGG[A/G]ttgaaggaccatgctaaagcacatgtgtcggattccatgatgacgaacgc
RAC875_c54248_724	GAGTCGACCACAATTGTTGGTGATGGCAGCACCCAGGAAGAAGTGACTAA[A/G]agggttgcacagatcaaaaatctcattgaggcagcagagcaagactacga
RAC875_c5433_682	CCCAGAATCTGGCGACGACGAGGAAGATGAGATTGACTGGGAAGAAGGTT[A/G]AAGTACAGCGGCAAGTTGCTCCGTCTTGAATTCATGAAGTCAGTTCAAAG
RAC875_c54391_236	GACATCAGCGGAATTGGGGCTACTAATTGTGACCATTCTTTCCAGTGTTC[A/G]tgcgtttcaatgtgggtcagttcatcttgtccggtttgtcagttctgtca
RAC875_c55313_89	TTTAATCACAAATTCACAAAGAAGAACCTGAATCATGTACTGTATCCAAG[A/G]AAAAGATATCCATATCAACAATGGATGCCCGGCGGGGATCAGTAGCGGCT
RAC875_c5544_4156	CTGGTTGCGCCGCATTCAGTTTTCTCTCACTCAAGGCAAGGATGTTGAAT[A/G]CATCAAATCTGTCGTAAACCGTGCGCTTCTTAGTCTACCACAAAGCAAGC
RAC875_c55872_149	AACAAGCTGCACCCACGGGACAAGTAGCCCATGAGCAGAAAGGTGGACAG[A/G]CATCGTAGGATCATGAGCACTCGCCGAAAAACAACCGGCTCTCACCACGG
RAC875_c56040_216	AGACGTGCCCGTCCGAGTTCACTTGCCCAGGCCATTAACGGACGCTTACT[A/G]CTGCACGTACGGGCGCCGAATAAGATTTGCTTTCGATCCGTACTTCATTG
RAC875_c56259_87	GGTGGGTAATGGCTTTCACACTGGACTGGACTGTATTCGTTCTGTTTGAC[A/G]CTGGTGTCCTTGCAGATGAAACTGGAGTTTGCTTCTGTATGACTTCATTT
RAC875_c56535_256	ACGATGCCGACCCTGTTCACAAGGCCACCATTATGCCTAGGGGATATACT[A/C]TTGGCATGGTGGCGCAGCTGCCGGGGGAAGACAGCGAGCTCGAAGTCTCG
RAC875_c57_1178	TTTGGAACTCGCCATTTTAACAGAGAAGGCGGTCAAGGACTCTGAAAACG[A/G]GGTTATGGTACGGCAAGCTCGGGATGTGGATGGATTTTTCAGTGAGTACC
RAC875_c57353_245	TGCAGCACGAGTGTCTTGTCCTTGTTGCTGAACTCAGGGTACTCCGCCGA[A/G]atggcgtagaacctgtagtcctctgaggtttggatacctttgtcctcagc
RAC875_c57938_94	CCAGAGCCAGGCTGAAGAAGAACGAGCTCTGGCGGCTGTACTCTCTGCAA[A/G]AGATGGGTGGCTTGGTGGGCATGGAGGAGAGCCCGTTCCATGGAGAGCTG
RAC875_c58472_109	CAGAACCAGTGTAATGCAGGAACAAGATAGTTCGTCGAAGGCACTGGCCT[A/G]TCGGACCGACGGTTCGGCACTGAACGCGACGTTGAAGTCATTGTTGGACA
RAC875_c58868_397	GTACAAGAAGAGAGGCTGACATCATGTACACTTTACAAAATTGATCTGTC[A/G]CCTGCAATGTCTTGTGGTTTTGATCTTAGTGGTTGTGATGGAGAAGAGCA
RAC875_c59673_188	YCTGTTTGTAGATAAGTTAGTGCATGTTGAGCAGAGTCATTGTAGAGGTC[A/G]AGTGGTATCAAAATGCTTTCAAGAAGGCCAGCATCTTGAGATTCAATGAC
RAC875_c59673_500	TTCCCAAATAGCCCTCCAGGTTTTCTCAGATTGCCACCAGATACAAGCTC[A/G]cagatgagaaattgcaaacaatgaatctgtgcagctgttggtgcaactgg
RAC875_c59682_105	AACATATTGGAGAAGATAGTTGACCACTTGCGGAACCAAACTGCTATATC[A/G]TTGCTGTTTCTTAAACCAGTGACAAAGAAAGTCGCTCCTGATTACTACGA
RAC875_c60161_448	TTCATCGAAAATCGGGCCCAATCTGGTTGACGAGCCCCCGAAACAGTCTC[A/G]CGCAGAGCAAACACGCCCTGCTCTGTTTCATCTGGCATCCTCATCCTAGC
RAC875_c60563_531	ACAGCAGATGCCACATTCCAAAACCTGGACTCGTCGGAGATCTCACTGAC[A/G]GATGTCAGCCACTACTTCGACTCAGACCCGACGAAGCTGGTGCAAGGGCT
RAC875_c60707_1852	AGAGAAGTTACAAACACTAGTGTATACCCTACATCAGGAATTAACACTTT[A/G]TAAATTAATTCTTGAAGAAGACATGACTGATAGATCTGAGAGAATGAGAC
RAC875_c60770_82	TTTGTATAAAGAGTCAGCCACACGAAAGAGCCGTGAGATGATGAGAAATC[A/G]cataatggaaatactcatgctactccagaaatgcaaagggcagcagtttg
RAC875_c609_362	GACTTGGAGAGGGGTTCAACTGCAATCGTGAACAGATGTGATGGTCACCC[A/G]CTCGCTCTTGTTAGTGTTGCCAAAGCTTTGCAAGGTCACAAGTTAACAGG
RAC875_c61597_327	tacataatttgaggttcctggctgctagagcatatagaagataagcatgg[A/G]CGACGAAGAACTGACACCACGGACGCCTCCTGTACATCAGCAACTGCACA
RAC875_c61950_1644	ATCGATCTGTCGCGAACCCCAGATAGCTCACGTGAAACATCCAGTAACTC[A/G]tgaatacggtctgcatagccactgagaagatttaaacgycttgaactggt
RAC875_c62171_386	TGGCTATTGCAGATAAGTTCCACAAAATCCTCTGATTCCTCGACCGGTGG[A/C]TTATGGTCCATGGTCATAGGGTTTGTGCTAGTATGGTGGAGATGCAACTG
RAC875_c62223_86	GGAGCCTGTGCCTCCGCGAGCCTGACAATTTTCTTCATGTGGGATGTGCA[A/C]TTCTGCGAGACATACTCGAAGCTGGCCTGCCGGCAGTTCGCTCTTTCGGT
RAC875_c62483_112	gctatagcttgaagctgcttcacaactttgtatatcagtttatccaaagt[A/G]AAGAGAACGTATGACTGGGTCCCGATAATAGCACGGCAGTCATCCTCAAA
RAC875_c63883_76	ACCGTGCACAGCTCCTTCATATGTAATTGTTCGAGGGATGGCAGAAGGCC[A/C]AGTGCAGGCAGAACTCCCAAGCTCCTGCAGTTAACAAGATGCAAGGATTG
RAC875_c63933_184	GGTTTACCAGTATATTCGCTGGCTTTAGATCTCTATGCACTAGATGTCTT[A/G]cttcatgcaagtacttcaggccaagtaatactttcagtagcatatgcgca
RAC875_c64190_212	TGAGAACTGTTGTGGATTAGCCCGCATCAATTTGTTCATGGAGACGTGTC[A/G]gacagaaaagcggtaaagctcattgcccgcatgtcggttactgagtattt
RAC875_c6429_132	CCTTCGTGACCCCATTCCCAGCCGCTGCCAAAAATCCTACTCCTTGTCCT[A/C]CTTTCAGCGACGATTCCTCACTTGATCCCGGAGGCTGCTGCTGCTGAGCA
RAC875_c64292_78	tcattgatgtgattgagaagggagagacacagccaaacattacaatttcg[A/G]TTTTGGCGTCGGTCATCGTCGTCATTGTGACTGTACTCTTCAGAGCCCTG
RAC875_c65710_156	GAATAACCGTGGGAGAACAATCGTGTTAGGATGTGCCTTGCTGCAAGATC[A/G]GAAAGCTGAAACCTACAAATGGATGCTCCAGACGTTTCTGCAAGAGATGG
RAC875_c66376_395	GGGAGGAGATACTGCGGAAGCGAAGAGCCGGAAAGCTCCCAGGGGACACG[A/G]CGTCTACCCTGAAAGCTTGGTGGCAAGCCCACGCCAAATGGCCGTACCCA
RAC875_c6649_642	ATTCAAGGCGAGGCGTGAGAATAAAGACTGCGATAGGAAGAGGAGGCTAC[A/G]TCCGCAATATCTCCTACAGCAACATAACMTTCGACAATGTTCGTGCTGCA
RAC875_c66820_684	CTGCTATTGAGTACATGATAGCCGAGCGACATGCGGCGGCCTATGATGAT[A/G]CATCGGTTAAACTGGTCATGGCTGGCACTGGATGTTCTAGTGTTGCTGCA
RAC875_c67309_634	AATCTAGTTGGAGAACATACAGTTGAAAACCTAGAAGGACAAACTGGACC[A/G]TCAACAGTGGAGGGTGATAATCTAGTTGGAGAGACTACAACATCAACTGA
RAC875_c67770_822	agaagccggagctggtggacgcggtgtcggaggcgtttgagaacctgcag[A/C]TGAGGATGTACGGGGAGAAGACGCGGGTGCATGACACGCCCACCAAGAAG
RAC875_c67909_226	GGGTCAAACACTTCAGCAGATTGAAGCGGAGCCAATCCAGTTTCTTCCCT[A/G]ATGACACCGCCGACAACGTACAGCTTGTTGTTCAACAGGCCAGTCCTGCC
RAC875_c67940_296	GGCTCCCCGGTGCGGAATTCTAGGCTCGGGCAGGTTGCCTTGCCGATGGT[A/G]TGTGCGCCGGAGAGCGCGACTAGGTCACCCTTGTTAAAGCCGCGGCTGTC
RAC875_c6837_468	TCCCCACCAGTTTTCCATCTTGTAGTTTTTGGCCTGCCTCTTGGACGATT[A/C]TTAACAGGTGGCAAAATATCTTCCATACTCACCCCTTCCTCGAATGGGCC
RAC875_c68398_75	TGTGACAATAGAGTCAGCAGAAGGTGGCTTCACATACATGTTGACTATTT[A/G]TAGTACTAACATAACAACACGTGCTCATTCCATTCGCGATGAAGCTTCGT
RAC875_c68525_284	TTATCAGCAGATCCATCCAGCGATTGCCTCCTCGCGGCACGCCGTGCGCC[A/G]CTGGTATTACTCATGCTATATACCTCTGATGCTTATACTCACCTTACCCT
RAC875_c691_1486	TGGAACAAGCTTACTGGTGGTTGTTCGAATTACAGCGGCAAATGTACTGC[A/G]TCATTCTCATGTCTTCACAAAAATGAGACTGATTCATGGGAGTACGCGTG
RAC875_c7291_388	GTGCCAAAATGCTGGAACCTTGTGTTGCACCACACACATACGGATTGGAG[A/C]ACGCCAACCATCTTGGACAGGTCCCAACCTAACTGGACCGGAGGGCAGCT
RAC875_c7486_1667	tgatcctttttaatatttccatactcattctcgatctgggctagaataac[A/G]TGCCCTCCTTGAGATGCGAACATATTCTCATCCTTCAACATTTGCACTAT
RAC875_c7610_81	AAACTCTTCTTCATGAGATTGGTAAAGAATGAATCACCCGTTTTCGTGAC[A/G]GTAAGGCGATCTACATGTTGAGTCCCAACACAGGGATCTTGACTGCAGTC
RAC875_c7674_634	TTAGTACTCAGATCTTTAGGTGCTCCTGCTGTTCTTTTATCTCTGGCAAT[A/G]CAAGGGGTATTTCGTGGACTTAAAGATACAAGGACGCCTCTATATGCAAC
RAC875_c77648_367	TCTGCCAGTTGGGCAAGTTGATCAAAATCACGCCTGTCCTTTTTCTCCCT[A/C]GACATAATCTCTTGTTCATTGTCGTTACGGAGAAGCATGTGCAGTTTCCA
RAC875_c7947_1288	GTACTAGGAGTCTTATTATCAGTTCTCACATGACGAAGGCCTTTTGCCTC[A/G]TTCGTCTCGGACATGCCATAGTAATCAACTCCATGAATACGCCATAAATA
RAC875_c79649_197	TATGTCTAGTACATAGATACAGGATACTCGCTCTTGGACTACGACAGATT[A/G]CTTACTTCTAACACCTTCCAGCCGACGACAATGCATACATTAGCTAAGGG
RAC875_c79944_269	CAGCTCTCGTGAGGCTCGGCAGAAACAGTTTCGCCACTGGGTGATATGAT[A/G]TGCACGCGAGTTGACAGTTGCCGCCACCAGGTCTTATATCGCAGAGGATC
RAC875_c8088_61	gctggcaccttcagtctccgtcagatacgttttgcaagtgtggatatgga[A/G]CTGCATACAACTTATGATCCAAGTGGACCAGTGTCCGTGTATGATGTTGA
RAC875_c8100_245	GGAACCCTTGGCCAAGTGCAGGAGAGGAACTGGGATATTACAGCTGGGTA[A/G]TTCCATCTCGACGCCGGACGCCCTCTGCCCTTTGGAGGTGGAGGTGGGCA
RAC875_c81076_317	ttttgtttgtatactatgaagagttacagcacatgaagctgtcacaccat[A/C]TCACTTTGGATGCCTGCAGGCTGGAGCCGAGTCGCGTTTGGTCACACATT
RAC875_c8145_1201	GGCTGCTGCGGCTCTATAGCAATTTGCTGCGGCTCAGAAGGCTTAGCAAC[A/G]CCATTCTTCAAATGCTTGGCAAGGGCGCGGTGCGATGCTTTATCTTTTGC
RAC875_c82470_174	TGGGGACGAGAGGCCCGTGCCAGCGGTGACCGGCTTCCATATGGATAGGC[A/G]TCTCCTCCTGCTCCTTGCGCGCCTGGAGTCGGTTCGTGATCCACAAAATC
RAC875_c8254_249	AAAATAGCGTATGGTAATGGCGAGCAGACACTGAGCCGTGACATCTACCG[A/G]CTTGGGCATCGTTTTGATTTCTTCAGAATGTTGTCCTGCTACTACACTAC
RAC875_c826_839	AAAGCCGGTGCACGGGCACAACTGCAACCCACGAAGGTTCTGTTTTCACC[A/G]TTGGCCACACAGAACTCTTGGATTCCTTCTACTCCGAAGACAATCCCTGC
RAC875_c82888_83	TCCCGATGGGCGTGTTTGGCTCCGTGGCCCCGGTGCTCACCCTGGGATCC[A/G]TCTCCAAGAGATGGGTGGTGCCTGGATGGCGGCTTGGATGGATCGTGACC
RAC875_c8459_1291	AATGTCATAACGGGTCTGTGGAAGAAATGCCAGCCAAGGTTCTGACCTCT[A/G]AAGGTGGTGATGCTGAGCTGGTGAGAGGGGAAGTGAAACATTCTAGGAAG
RAC875_c8482_160	tttgttcgtgcagctagctcttgaagattaacatctggagaaaggaaaga[A/G]CTCTCCCTCATCTTGCTTGTATGAATTTGAAGAATTTGCAAACGACCATT
RAC875_c85778_184	GTGCTACCGTGGGCGTCTTCGCCAACATCTCACGCCGGTGAACGTGTCCT[A/G]CCGGTGGTTCCTCCTGCCGTCATAACGTAAACCAGCAAAGCATGTGCGCA
RAC875_c8661_692	GGATGGAGTTCACTTATTGAGAGATACGATGCAAGTAAAAATGAGTACCT[A/G]CAATTCATGTGGCGGATAAGGAAAATCTGGGCGCCTGTTTATTTCAGACA
RAC875_c871_1345	CCAGATCAAGTGATCTGATCATCTCCTGCGGACAGAATCGCCCTACGCTC[A/G]GTGTAAGTTCCCGGCCGTGCACGAACCTGTGACCGCTAGAGCAGTGGCAT
RAC875_c8752_1079	AAAACAATCAAATTGCCAAATATCAGGAGACCCAAAGAATCTGGAGCTCA[A/G]cctgcatgatcttcatcccgcctcttggtactgcgttgcgtggtatccca
RAC875_c8752_705	TGTTATGGCTTGGAAGTGAAGGCACAGGATCTCCGTAGATCGAAAGGCTT[A/C]TGGAATAGTCGTTATCAGTTTAATGCCTACTTTGTGCCATATCTATCTGC
RAC875_c87897_333	CCTGTACTGATTAATGGTTTGGTGCTGTGGTCTGGATGTTACGAATTCAC[A/G]TCTTTTGTAGTATCTAATCTAACAACGTGCACTGGTAGCCTCTGTTCGGA
RAC875_c8842_724	CTGAGACATGCTCTGATCTTCGTGAGCTGCGAGTATTTCCGCTGGATGCC[A/G]CCGAGGACTCTGATGGGTCTGTGTCAGATGTTGGGCTTCAGGCTATATCC
RAC875_c88582_131	CACTGTCATCTGACCCAGCTCAGGCCGCCGCTGTGGTGGATGCCGCCGGT[A/G]ACAGCAAGACATGGGTAGAGTGCAAGCAGATACTCACAACACTGAATTTC
RAC875_c8895_1029	ACGCTGCTAATTCAGTCTCTGACATATTGCGGAGAGTTGGTATTCCATGC[A/G]TTTTGTACCACCGTGAGAGCTCCCTGGAGGAAAGGACAGCCAATTTACAA
RAC875_c8907_453	TGTCAAACCAGCCCAAACTCCGGCCAGGCCAAACACACGTGGAGCATATA[A/G]caagaccaacgatgatatcaccccaaccacaatcgtagcttgagcgacat
RAC875_c8954_479	tcttcagaacccttttcggtggcaagaagccagtggcacctgtgaagccc[A/G]TTGCCGAGGTCAAGAAGCCCAGTGCCACGGAAGCCGATGCCGCTGGAAGC
RAC875_c89908_105	TTGTGCAGGGTGACGCCTCTGTACTTGGAGCTGCCCCGCGAGAAGCCGGT[A/G]CTCTGCCGCCGCAGCACGTGCACGAACTCCTCCTTGGACAGGCCCTTCAT
RAC875_c93959_96	CTCATGCAGTGGTGGAGGCCGGACAGCGAGCTAAAGCTCAGCTGCAGGAA[A/G]TTCACCTACCCCAGAGCATGAGATATCTATGTTATATTATACTCACTCTA
RAC875_c9601_1680	CTGATGAACCAGAATGCCCATTCCTTATGAAGCGTGGGTACTGTAAACTT[A/C]gggcacaatgtaagttttatcacccagaggcttcgagcccaacagatgca
RAC875_c9770_123	AGCGAACAAATACTAGCTCGCATGTCTCTTCTGATGCTGGGCTAGATGAA[A/G]TTCAATCTTCAGCTGGTAAGAGTGGGGATTCATCATTTTTTGGTGGTTTC
RAC875_c99084_580	TACTTTTCATAGAGCGAGTCGAAGCCACATAGCGGGAACCCTTCACCGAC[A/G]TCGGACTCCATCCACTCCCTAGAGCTACTCCCTTCCTCTTCCTCCTCCCC
RAC875_rep_c101664_297	ggcttatggtttatcacctcaggtgccatccatctgtaggtgccagtttc[A/G]GCAGTCATATCTCCCTCTTGCGATCGTTGACGAGAGACACCAAAATCTGC
RAC875_rep_c104791_336	GACATCTTCTTAAGTTCAAGGACTAGTGCTTTCGCTGTTTTCTCAATACC[A/G]cgagtaatttgaacagggttagcaccagctgcaataaccttaacaccctc
RAC875_rep_c105182_460	GCCGCGGCGCGGTAGTCAAACTTGCACTCATGCTTGTCCGAGTAACGGTG[A/C]GTCGCGCAGTAGAGGTTCCCGCACCGGCAGTTGAATCCGGTCAGCCCGAC
RAC875_rep_c105196_532	ATGAGTTGTAACGTTTGGTGGTCATGTGTGTGAACTTTGAGCTGCTCTGT[A/G]TTAGCAAAGACCTGAAGCAATGTCGAATGAGCTTCTTTTTCATGCATTGG
RAC875_rep_c105906_124	TCAATAGAAAACCTCTGGTGACGGACTAGCCTCTCAATGTATTCCTCTTC[A/G]CCTGGGCGACTTGGAAGCTCTGCATATTCTGATGCCGAAGCTAGAATTTC
RAC875_rep_c106118_339	ACCAGGAGATGCAACAGCAGCTTTCATCTGGTTGTCATCGTATTTCCGAT[A/G]TAGATTCTAGCATGCCTGGTTCTGAGTCTGCTTCGCAGTCACAATCTTCA
RAC875_rep_c106439_1159	TACTGTTGCCTGGATTTATTGCTTGAGATGTATTTGTAATTTCTGTTTGG[A/C]TTGCTGTCTATTTGGGTTGGTGTTGAGGTGATTTGCCCGGACCATTTGCA
RAC875_rep_c106542_272	ctacactgctctcattgacctggttctgcggttctacctgaatgtcatct[A/G]CATTCCCCTTCTTGTTGTCGATGCGCGGATTATCTCTCCTCCAAATCCAT
RAC875_rep_c106596_127	ATAGTCCACGACATGGTCCTTGAACACATTGTAGCGAAGGCAAGTGAAGA[A/G]AATTTCATCACTGTGATTGGTGGTAACTGGCTTATGCAGCTACCTAGCAG
RAC875_rep_c106988_401	AAGCTATCACCAGATCTACCACCCGCTGTCGACTTCCACCATGGAAGCTC[A/G]CCTCGGGAGAGAACCAGCCGCCAGGCGCTGCTCGAGGACGCCTGGACGAA
RAC875_rep_c108445_772	AAGTCGCCGCCATAGATGTCCCCCAAGGTGAAGACCCAGACTTCGTCGCC[A/G]TCATCGAAGCGCAGGCCTATATGAAGAGTCTCGAGGTGGTGTTGCCTTTC
RAC875_rep_c109433_782	ACGAATCCCCTTCGCAGGCGCCTAAAAGCTTAATCGCTTTCCCAAAGTCC[A/G]ccaaagattgcccaagttctctgtgcctttttacaaggcgaaatgcttgt
RAC875_rep_c109634_90	acgatgcggaaagaaatatcctcgtatggagggccagcatgaaaccttat[A/G]TGGCATGTCTCCCCAGCGCTTCCATCTTTCTCTATAGTGTATATTGGTGC
RAC875_rep_c110052_194	aaaacacgtctcacagtgttgccaacagcgagctcgatgggattggctgc[A/G]ATGAGATGCTCCCCGACGGCATGGATGGCGTCGGCGAGAGCCGCCGCTTG
RAC875_rep_c110753_119	GGAGAAGCTAAAGCATTACCCAGCCACCGTCAACGATGAAGGGATGTATG[A/C]CCATTCCAAGGAAGTGGCCGAGGCCATGCTCGGGGAAGCTAATGTGAAGG
RAC875_rep_c111557_801	gaaatcgctgtccattgggttggcatggctgagaacgtgcaaattatggg[A/C]TCCTTCGATGGCTGGTCACATGGTGAGGCAATGTCGAGGGAATATTCAGG
RAC875_rep_c111788_130	CAACCCAGAGAGTACCCAAACTGTGGTCCACAACCAGGATTTGTGAGGGC[A/G]cacattgagagtggcggtttcaacatttctccactgaaatcccgtaacgg
RAC875_rep_c111788_253	CACCTTATGCAGATTGATTTGAAGGGTTGGGGGGTTGGCTACTTACCTTC[A/G]tttcaacaacatagcctccttcatatgttgaacagcgttgccgggctcag
RAC875_rep_c112646_106	CAATAATCAGGTAGCTAGTACATACTGTGTTTCTTCTCTCCGAGAGATGG[A/C]GGGACATGGGAGCAGATCCAGTGTTCCTCCAAAAGATGTCCATGTTGCCT
RAC875_rep_c112818_307	AAACTACTCCCTTGAACGGGCAGATACGGGATACAAGTCATCGAAGCATC[A/G]cttgatccagaatttctttctccagtgttataacaggccggcttccttgt
RAC875_rep_c113188_81	ACTCCCTCAGGGATGAAACCAAGCTTCACAAAGTCCTTCACGATTGCATC[A/G]TAATCACGATGAATAAGGTGAGCTATTGCTTCAATCATTCCGTACTTCTG
RAC875_rep_c114200_428	GATTGCACAGTGTGTCTGCATCGTGTGGCCTGCCCTTTGAGTTCAATGCT[A/G]TTCATGCTGCTAGCCATGAGGTTTATATTCAGCATCTCGACATAAGACCT
RAC875_rep_c114561_587	TTAGGGCGCCCGTCATCCATGAAGGAATCATGACGAGGAGGAGGACGAGA[A/G]GTGAGATGCGTGCATGGTCAGGTTAGGTTAGAGACGGGTACGGCACCACC
RAC875_rep_c117959_132	CGTTGCACCCGGTGTTTTAACCATTTGCAAAAGATTGTGCAAGCTCTACA[A/C]ccgttgatgatgcggagcggccagtcggcgcagcttgctcaagagctgaa
RAC875_rep_c118396_333	TCATGAACAACAATGTGACTGGAATATCCTCCCTTTGTGACAGTACCGTC[A/C]GTATCAACACCATTGAAAGTGAAAACAAACTTTGAGCAGTGGTTCTCGAG
RAC875_rep_c119728_146	GATCAACATTGTTTAATCTCTCACTCTTAACATCTGACATGTGGGCAGTC[A/G]ccattcgactactgttctatyaacaacagataaactggctgtactacgta
RAC875_rep_c69356_504	atagcgaatgatccatcagccttggactcccacacatattgtttgtcatc[A/G]TTGTGCTTGCTGACCACTTCAACATAGTCAGCAACCAAGTATACTGAGTA
RAC875_rep_c69602_1119	aagcaggttgaagctttcagatcaggttttagccaggtctttgatatctc[A/G]TCCCTCCAAATATTTTCACCTCAAGAGCTTGACTATCTAATATGTGGTCG
RAC875_rep_c69619_78	GAGGAAAGAGCAGGAGCAGGAGCAGCAAGGCCAAGGGCTCACCGGCAGAC[A/C]cccgctcgccaacggcaggtctggaatgttgccaatgtcgagccctccag
RAC875_rep_c69820_103	CTCAGTGTGCCAATGGTTTTCACAGGTCATTCTCTTGGCAGAGACAAGTT[A/G]GAGCAACTTTTAAAGCAAGGGCGTCAAACCAGGGATGAAATAGATGCAAC
RAC875_rep_c69917_755	AACTTCAGGCAACCAGAGAAGATCACATGTGTTCCACATAACAGGCTGCT[A/G]CGTGTGGGAATGACATACGAGATATAGAGAGATGCTCAGTGTATTGATGA
RAC875_rep_c70357_917	ttgaaccctaaattaagaaccttcaatttgacaagaccttccaatttctc[A/G]CAGCCTTCATCACATATGCCACACCTATTTAGATTTAACAAAACCAATGA
RAC875_rep_c70402_527	GCAACGAGATGGGGCCTCTTTGTCGCTGCCAATTACAGTCTTGTAAAAAC[A/G]ACTTCTTGTCCCTTCATCTCCTTCCCACCAAGCACGTAATGTGGAGCAAT
RAC875_rep_c71112_400	ATTTCTGGAACATCCGCCGTACATCATCACGAGCTCTGTGTTTGGCGGTG[A/G]ATTTGGAGTATCCAGTCCATGTAACTGCTTGTTCCTGCCATCTGATCCTC
RAC875_rep_c71278_345	AGTGTTGTATTGTAGATGGCATGATTTTTTCTAGAAGGCAGAGTAAATTT[A/C]TTTCTTCTTTTATTTCTATGAGCATGTTGCTCCTTGTGGACAACTGGACA
RAC875_rep_c71561_619	tgaacatggctacttcttaaggtggagtagagatgaagagtggcaaacgt[A/G]CGCCCAGGCTTCGGACTTTGGATGGATGGAAATGGCTGAACCAGTGATGA
RAC875_rep_c72107_621	TGTTGAGACTGCGTCTGTGGATCCAGAAGGTACATGGATAAAGGTGCAAT[A/G]GCATTTTTAGCAGCCTTCGCCTCCCTTATTCTTATGTTGTTCAGCAATGC
RAC875_rep_c72435_90	GATAACATCAAACTTGAGTTTACACACGTATCCATAACATAAGCAGCGCA[A/G]CTAAACCAATGTTTATTGGTCACATGATAGTATCTTGCACAGTAATGGTA
RAC875_rep_c72491_171	TCGATGCACCAATGCTGCCTACCAAATTCCTCTACCTTAAGCACCTCAAC[A/G]TTAATTTGAGAACAGGAACAACCGAGTACCGGCCATATGACTATTTTTCT
RAC875_rep_c72596_466	TATAGGCTAGCATGAGTGGTAAGATTGCTATGTGATAACCACTTGATGCT[A/G]TTTCGGATGATTACGGAATTGTACGAGCAAACCTGTTGTCTGGGATAAAA
RAC875_rep_c72879_435	ttgctagacgtgcatcttgttgaaatttaatctcctgaacagctgtaagc[A/G]CTTCATTTCTTTGAGCAGCCAATTTGGTAAGCTTAGACTGAAGGTCCTGA
RAC875_rep_c72890_63	CAGCAACCATGATAGAGCACATGAACAACCTTCTCAAAATACCAGGATCA[A/G]AGGTTCTGTTCGGTGGTGAACCTTTGGAGAATCACTCCATCCCAGAAATA
RAC875_rep_c74070_518	caggggatgaatgaatcggatttacctctgtcagttaactgctggccctc[A/G]GTATCTGGAAATGAAACCTATGTCAACATTGAATATGAGGCTTCAGAGAT
RAC875_rep_c74271_414	TTTCTCAGCTTACTGGATAATACCGTAACTAAGCAACCAGATTACCGGTT[A/G]TATGTGATCCACAAACTGAAGCATCTGCGTTTGCTGGACTTCAAGAAAGT
RAC875_rep_c75251_505	agacctgggagctacgaaatcaagttcttggtggacggggagtggaaact[A/G]TCATCAGAATACCCGATTACCGGCGAGGGATTGACACAGAACAATAAACT
RAC875_rep_c75639_706	AGTGGTATCTTGGAGAAGGTCTTTGTTTGAACAACAGAAGGTTTACCCTT[A/G]gtcagggttccagttttatcaaatatgatagttttaatcttgtgagcttt
RAC875_rep_c75768_245	GGGGAGGAGAGCGTGTTCCTGACCATCACGGACGCCATCGCGTCGTGCCG[A/G]TACGGGCTGCAGAGGTTCAGAGGCAAGGAGGGAGGCAGCGAAGTATAGCA
RAC875_rep_c76047_63	AAAATGCACTGAAAATGGCAACATAATATTTCCTCTCCCAGGTATCAACT[A/C]AAACAGAAGCTCTAATAACATCGACACCAGTTTCGCACATTATTTAGGAG
RAC875_rep_c77646_102	GGTTTGTAACCAGCTCTTGCACTGGAAGTATTCCGAGCAATACTACGGAT[A/G]CTCTTGCTTGGCCGGATGGAATCAACAAGCTGAAGGAGATGAGCTCTAAA
RAC875_rep_c78007_425	TCGAGGGCTGCAGCGCCGATGACCTGACGCCTACCCTGAAGGCGCTCGGC[A/G]TACCGACAAAGTGACAGATAGCCATATAATTTTTGCCCTTTTTTCTTATA
RAC875_rep_c83245_239	TTACACTGTTCTAGATATTTAAACATTCCCAGATCAAACAATCTACTCCC[A/G]CTTAACCTTTGATCCCACTTGGCGACATGGATGTAGCAAGACATGGATGC
RAC875_rep_c85751_268	TGCATCACAGGGTGTATCTAGGAGGAACATAAACGCGGGGGAAGACGAAG[A/C]AACGACACCGTCGGCCGGGGCCGTGACGCGATGGGGAGGGGATCAGTCGT
RAC875_rep_c85788_282	YCCATTTCGTCAATATCCAGCTCAATCTCATCCCCAAGCAGCTCTGGGTT[A/G]TTGACATTCCTCTTGCGCACAATCTGCAGCACATTATGCATCTTCTCTTC
RAC875_rep_c91134_949	CAGACAAGCCAACTGACTGAGAAAAGTGACGTTTACAGCTTTGGCGTGGT[A/G]CTTATTGAGCTTTTGACAAGGGAGAAACCAATATCAGACGGTCAGGTCGG
RAC875_rep_c97032_73	CCAAGGTCTGGCTTTATGACGTCATCTGGAAGATTCACTGCCAGATTAAG[A/G]GGACCAGATTTATGATCTGTATATTCACGAAATGGCAAAGCAGACACAAA
RAC875_s119017_245	TTCATTACTGAAAATGGTCTGGATGATGATAGTTACTCTGAAGCTGGACT[A/C]GCGCTATTCCGGATTCAAGGCTCAGGACCAGAAAACATGCAAGCAATTCA
RFL_Contig1323_544	TCTGCGATCCTTCTGTGACTGTGTACAAAGGCTATTCTCTCCGCAAAGAC[A/G]CCGAGGAGTATCTCGCGGCCCGTGGGTTGAAGAATGCTCTGTATTCCATT
RFL_Contig1404_351	TCTGCCCTACCCAAGTCCTCCAGCTGCGCCCCCAGCTTACCTGAGGAGTC[A/G]TCTGCCCATGCCCTACCGGACTCCCCCATCTTACCTGAGGAAGAGCCCTC
RFL_Contig1456_1130	ACATCAGTTCCTTCAGGTAGAGCATCAGCACCTGCTAGCAGATCATCAAC[A/G]CCTACTTCAAGATCATCAATGCCTGCTACTAGGTCAACTACACCTTTGTC
RFL_Contig1490_386	GGAGAGCCTGGCATGTCAGCAACGCAAGAAGGGACGGCTGCTGTTGACTT[A/G]TCGAAAAGGTTGAAAGATTTACGGCAAGGGAATGACGGCAGCAGCCAAAG
RFL_Contig167_504	CCCATCTCAACAAAGTTTCGCATATTTGGACTGCAATTATGTGACAAGTC[A/G]ttcgtatatttggcagggctccagcttcttttctcatctggaagacgttc
RFL_Contig174_406	TGCATTCGGTTCTGTGATTTGTGTCTTGAAACCCAAAAAACCCCAGACCC[A/G]TGTGGGAGCTGAACCTTAGTTTTTTGCTTGTGGAAAATAATATCCTCGGC
RFL_Contig1820_712	CCTGAATCTGCTGCAGCAATCTGAAACAACTACGTACATTAGTAGTACGT[A/G]GTACTATCTGCATCTATCAATTCTTCAGCCACCAGTGCTTTGTTGTGCTC
RFL_Contig1863_250	aggacagcgggcggaggaggaagagcgaggtcctcctccgagggagaggg[A/G]AAGAAGATGGTTTCGCTGTCGACTTGGTTCCGCTACGCCGCCCACAAGTT
RFL_Contig1899_2863	TTGTTACAAGCAAATATATTGCGCGTACATTAGGGAAAATACATCCCACT[A/G]TCGGGTGCATGTTCATATTATACTATCATGTAGACATATCCAGTGTTTTG
RFL_Contig2160_617	GCATGCCGCCGTGTTCTGTTAGTTTTGCCCGTGTGAATGTGTACTCTACC[A/G]TAGTTGTTTGTACTATTACACTGGGCATTCTGGGTCCTTGTCTTTCTTTT
RFL_Contig2304_1569	GGCTCCCGCGTTCATCCGAACATGCCCCTGGACTTCGAGACCCTGACGGC[A/G]CGCTTCGAGGCGCTGAGGTCATCCGGGGGGAAGCTCCCTTAGCTCGCGCA
RFL_Contig2460_547	ttctcattctctggacctattgagcatatagaccttatcagatcaggagg[A/G]TATGGTTCAACTGCTTATGTGACTTTCAAGGAACCCTATGCCTTGGAAAC
RFL_Contig2615_700	AACATAGTGTACAGGAAAGCAGAGGATATGAACCATCACTCCATCTGTTT[A/G]catgttctggcagattcagtgcggagtgcaggcttgatactagcttcttg
RFL_Contig2656_871	ACTGGTTCCATCATGGTGACCCCAGATTCCACTCAAGTGATTGATCCGGA[A/G]TTTGCCTTCTACGCGCCGATGGGTTACGACATTGGGGCCTTCTTGGGGAA
RFL_Contig2765_1200	ttcgctgaaatgatgagagaagatcttcctcaggttgttgtaccaaagac[A/G]TACCCTGAATATACGTCCAGAAAAGTTCTTACCACAGGGTGGGTAGATGG
RFL_Contig2765_669	cacatcatatcggacctcatcaccgacaaaatcaaggagaacgaagtgac[A/G]CGCGCGATCGAGCTGAGGGAGATCGTCACGTCTTTGGGCCCTGCTTACAT
RFL_Contig2800_905	ACCTGGTGGATCTCATCTACGAGTCCCTGCGGAACCCGGCCTACACGGGC[A/G]TCATCAACGGCACGGCGCCCAACCCGGTGCGGCTGTCGGAGCTGTGCGAC
RFL_Contig2815_1305	ACAATTACTAATTATACTCAAGTTTGGTGGGTTCCCAATGTTGTTGTTGC[A/G]CATGAAAAGGAAGGGATAGAGGCTATTCATCTAGCTTCTGGACGTACGCT
RFL_Contig2877_804	TGGCTGCAGATGGTGCAGCCAGTGATCCAGGAGAGGATCGAGCGCTACTC[A/G]CAGAGCGAGATCAGGTTCAACCTCATGGCCATCATAAAGAACAGGAAGGA
RFL_Contig3271_810	ACCATCGACAATCCAGCCAATGCCTCGTTCTTTGAATCCTATGAAGGAGC[A/G]cactcgatgcgtgattttactggctgtgtagcggagaaacttggtgtcca
RFL_Contig3591_1832	CCCGTCTCGGCTACAACACCATCGCCACCAGCGCCGTGCACTACAATGGC[A/G]TCCTGGAGTACAATGCCCACAGCTTGTATGGCTTCTCGCAGGCCATCGCC
RFL_Contig3621_1157	CTGGCTTCAGCTTATGCATATAGATTTGTGGGTCAGTGGCTGAAGTGGCT[A/G]TACACGGATGTCACACAGAAGCTGGAGGCTAAGGATTACTCAACGCTGCC
RFL_Contig3841_3051	CTCTCAGACCCAACCAACTTCGGGTCCGCGGTAGCGCGGGTCTGGGCCTC[A/G]CTGTACACTCGGAGGGCCATCCTCAGCCGCCGGGTGGCTGGCGTGCCCCA
RFL_Contig3885_1183	TGGTTGATGCCACGGCTCCTGAGTCCTGACTCACAGCGTGAAGTGATGAT[A/G]CTTCTTTCTTCTGTAGAGGATGTGTAAGTACCAATGAAGTAGTCGGGTGT
RFL_Contig3966_1511	CAATCAACTCCAGAACTTAATCCTGGAGGAGGCTCCATAGATAACAGCAC[A/G]CTTTGTGCGCCATGCGCAACCGACCTTCCTTTAGAAAGCGTACTCAAGGC
RFL_Contig4069_2628	TGGGGAGGTGGATGATTTGGAATTTCTGGAGCCGGTGCATCTATCCTCTG[A/C]GATGCAGATTCTGGGACAAGGACCGCGTGGCTGATGCGCCGGTCATTCTT
RFL_Contig4140_1135	GAGTCTCTTGTACAGGTCACTGTCATACCAAAAGGAAAGGAGCAAACTTC[A/G]TCAAAGGACAGTGCCTCCCACAGTGGGGTAACAGATAAGCTACAACAGAT
RFL_Contig4162_1757	TCGGCTTCGGCCTCGACGTGCTCCTCAGCCTCAGGACCAGGCGGGTCTAC[A/G]CCAAGATCCACCAGGCCAAGCGGGCCAAGAGGTCGGCCGCCGCCGCGCAG
RFL_Contig4186_914	GCTTGTCGAGTATGTTATTTCGAGTAGAGGACATGAATCCGTGTATAGTT[A/G]TCCCGGTCTAGTGTAAGGTATCCTCGCGTCCCTGAACTTTCGGCATCCTG
RFL_Contig4235_707	TGCAGCGATGTGATGGTCCCAGTAGCACATTGTGATCGCAGCCCAGTCCT[A/G]CTCCTGATGGGTGGCGGAATGGGAGCTGGCAAGAGCACTGTACTTAAAGA
RFL_Contig4336_184	ggatcccctgccaggccaactgctcccactggttctgcggagagtgcatc[A/G]TCCGTGTTTGGAATCATGGAGCTGCTGTACAGCCTTGCAAGTGTCCCATT
RFL_Contig4499_204	TCGGTCACACTTGAATTGCTGGTGAAGAGGTGAACAGCATCTGACATGCT[A/G]TTGCTGCAGAACAATCTGTAGAAGGACACCCCTTTACCCTTTCGATAATG
RFL_Contig4542_1281	CGGCCCCTCATAGGGGACATTGTCACTGCACTTTCTTATCTAGCTTCCCA[A/G]CATTATGATCCGAAAAGCTGTAGGACCTGCCCGTCTACCCCAAGGGCGAA
RFL_Contig4686_700	AGGCTAAGGAAAGAGGTGGTTGAGAATTACAGAAACATCAAAGGCTGGGC[A/G]TCAAGGCCTGGTCTCCAGCTTCCCACTCTAGCTGAATAAACATCTGTCTA
RFL_Contig4751_1197	TTTCTCTTTTCGCGAGGAAAACTCTGTTAATTCAGTACATACCCAGTTCT[A/G]TAGATCGAAGTAGGTGTTGGTTGATTTTGACAAGTTGGGTCAAGAGTTTC
RFL_Contig4881_137	gtcgctcccgcgccgctcgccggatccgccgtttctcaggaaatggctgc[A/C]CTGCAACCATCGTTCTCGTCGCTAATGGCTATGAACAATAGCTGCAACAC
RFL_Contig4977_2333	AGCCCCTTCTGACGCTGACGGCCGCCTCCCTGCCTCTGTATGTAAAGTCT[A/G]TCCCCCCGGTCATCGCCTGTTCCTCACGTCCTTCGTTTTGTGTTTGCACA
RFL_Contig5031_526	GCTTGCATATGGTGAGGATGGCTCCCCTCCAGTCATCCCTCCAAATGCGA[A/C]GCTGCAGTTTGATGTTGAGCTTCTCTCATGGGCAAGTGTCAAGGACATTT
RFL_Contig5137_602	AACAATCTTCCTCCAGAACTCTTCCCTCAGTATACCACTATTGAGTACAT[A/G]TCCACTGCAGAAACAGGTCCTGTAATGCCTCCTGTTTTCATCTTTGTTGT
RFL_Contig5162_345	GGGTAGTTGGATTGGCTTCCCTTCTTGCACTCCCTGGGATATTCGTCTCC[A/G]tctccgtcgaggccagcccgggagatgctgatccgcactacagaacttgt
RFL_Contig5170_330	AGGGATGGCGCAGATGGCCCGGAATCCGCCACCATCGAGATCAACATCAA[A/G]accctcgagtcgcaagtgcacaagctccgcgtcgacaagaatgagactgt
RFL_Contig5246_1091	GCGACCAAGGGTGAGACGACAACAGTAGAATGCGAGGAGGATGGTTCACC[A/G]CAGTCAAAGCATTGCACCTCAGTAGAGGTGAGGAAGGGGGAGGGGGACTT
RFL_Contig5262_1500	CAGCTAAGATTGGATGGTTATTGCTTCTGACAGGGAAGGTGACCGAGTCC[A/G]TCCCATATTTGGAGGATGCAGTGGAGAGGATGAAAGAAAGTTTTGGGCCG
RFL_Contig5290_1493	CCCAGATTGATTGGATGCGTCAGCGACAGCGCTTATACACTGTTATTCTG[A/C]GTATTTTGCATGGGTTTATTAGTATGGTTTATCAGTATGTAACTCTGGTG
RFL_Contig5320_731	gcgaacaacccagctggtcttctcgcaatcggtgaggagaccttgacagc[A/G]TTCCTGTCCAAGGCGACCGGAACCGCTGTCGAATGGGTGCAAATGATGGG
RFL_Contig5337_1453	acctttctctcagagtctatccttgaagaggtcatatacgaagatcttcc[A/G]TCAAATTTATGTGCAATCCGTGATTATGTTGAAAAGGCAGAAGCTGAGAG
RFL_Contig5418_347	TCTCCGATGTGCAAGAGCTGCGGGGCGTGGATCTGGTGATTGAGGCCATC[A/G]TTGAGTCCGAAGACGTCAAGAAGAAGCTGTTCGTGGAGCTGGACAGGATC
RFL_Contig5709_3005	CAACATGGTTATTGAAAGTTCCCATGAGGGGAACACCAAGTCAGGTGGCT[A/G]CGGTTCAGGTTGTGGTGGCAGTTGCAGCGGTATGGTGGTCGAAGGCTCCA
RFL_Contig5917_2433	GGCAGATTGAGGATATGTGTGGGATGACAAAGGCTGCTGCTGTTCCTGTT[A/G]ttcctgattctgaaggcaccgattcaaatccattctctcttgaagctctt
RFL_Contig6074_1058	GGTTCCCCTCAAGGAGGGGCTTGTCGAGACATACAAGTGGTATGTGGAGA[A/G]TGTCATCGCCGACAAGAAGTAATGGGGTGGTATCATGTTCTCCTTTGCCT
RFL_Contig622_1601	caacggcaggcatgcatacataccatttcatagagtgacatcaacacgga[A/G]CAAGGTCAAGATCACGGACAGGATGTGGGCAAGGCTGCTGTCATCAACAA
TA001002-0479	[A/C]GAACATGCTAGGGACAACCCACgTAGGTTGCACTAcATTGCtAGAGCTTA
TA001092-0715	TGCAATGCCAATAAGAGTAAGCCGTTGCAACAAATCAAATCCTTCTGGTA[A/G]AAC
TA001218-0519	GAA[A/G]TGTATACGCTGCACCAGCAGGCcTATGCTTGCGCAAACAGTTCAACTGTG
TA001322-1176	AGTTGCCAAGGCTGTTTTCCTGTGTGCAACAATGCTGACAAATGGACATA[A/G]TGC
TA001383-0516	TTT[A/G]TTTTGTCCTTGGTAGCAACACTATCTGGAGTAGTAAACCAGTCAGGTACT
TA001604-0648
TA001746-1415	TTCATCTCAGGTCTATAACCAGCCGCCTGATGCACAGGCTGAGATGGCAG[A/G]ACA
TA001769-0538	GAC[A/G]TCCTCACCTATCTCTTCCTCAAGAGCTTTCAACGACTTCTcAAATCCACT
TA001786-1535	TTTTTCGGAGATGGTGGATTCCCtAATGcCACAaGGTCTTCgTGTCTCAT[A/C]TGT
TA001799-0868	ATC[A/G]ATGGCTGtAGGGGGGATATTTGGGAGCTTATTGGGAGGATACgCATTGTC
TA001821-0411	CgATGGTCTTTGATCCACATCAAGGTTAAGaCATTCCAaAGCGATCgcTG[A/C]CAA
TA001859-0887	TTA[A/C]ATTTccTgtTTGTGTGAACAGGCACTGCAGTGGTTATAGTTATGCTAGTG
TA001896-0654	GATGATATTAATATAGCACTACACCTTTCTACCAGTCTTCCGAAGGcCTc[A/G]CTG
TA002086-1469
TA002196-1336	ACCTTGTTCGGCAaCAAGCAGCTCAGCATGACAGACATGGtcGCgCTCTC[A/G]GGT
TA002380-1222	cTCCTAACAtTCTgAcAGTACTATATTTTGCCAAtTAAAACTTAATGGTA[A/C]AGA
TA002501-1291	CCA[A/G]TATCCAGAAGCAAAACTTACTCCcGGGGTGGTGATTGTGAGGGTTGATTC
TA002629-0202	CCAAGATCACTaCAAAGGGGCTGGTTCAACTGGCAAAGAAGTGGGCACAA[A/C]ttg
TA002938-0337	GCATTCTCCCGACTTGAgAGACAAATGCAATGCATAGTGAGGAGAACCGG[A/G]GAT
TA002989-0535	ttgtcgatgtagacgaggccgaatcgtgagctgtagcccaggctccattc[A/G]aag
TA003058-0693	GCT[A/G]GTTTTCTCCGAAGACAAGGTGCATCATGTGCTCCATTTTTGCAgAAACAG
TA003210-1094	ccc[A/C]ATGCGCCCAAGCAGAGAaAGTCgTTGGCtTGTCCCCGCACTCTGATGCTA
TA003225-1427	AGG[A/G]AACTGAACTCGGATGACAGCTTGTTTGTACTTCTGTCGAGCAGCCAGTGC
TA003390-0807
TA003586-0637	GTGAGTGGACTAGATTTCaTTaTATGGCGCTGTTcGGTCaTTCCAGGgCT[A/G]ATG
TA003589-0518	CACATGCCAcTCTCACATCTGTGaATAAATAcGcAAAGTGaGATGAAATA[A/G]TTA
TA003600-1008
TA003609-0197	ttt[A/G]TGGTACATCAGTGAGAGTATTTACAgGTCAATGCATGCTTACTTCAGTGT
TA003665-0980	GGCTATGTTCAGAGGCATTAAAATATTTTACAGTTTAGTTATGCAACAAC[A/G]AAT
TA003725-0553	CAATtgcAAGCTTaGGTGTGATACACCTGTCCTGCTTCAACGCATTAATC[A/G]TTG
TA003745-0632	gAtACGGTGAAAACTTGCTCTaGTTGCCACATTCCAGAAATGCTTGGATC[A/G]CTT
TA003766-0683	TGC[A/G]AAGGTTGCAGGGATAGAGCCAGTAAAGAAaTTGTTCGACAAGTTGAGAGA
TA003860-0675	TG[A/C]ATGtTTTAAtCATcGGGtTCAGGCTCACCATGATgATAGTAGCATTtGGG
TA003872-0714	GATTTCTGGTACTCTGCTGTGCAATGCGATGCAGGATACAGCTATTCGCA[A/G]CCT
TA003900-0407	TTGCCAGCTCATTGCAAAATGTCCgAACtTACTaGTtCTTGCGGTAATGG[A/C]
TA004043-0135	ata[A/C]gTaTATCATTAGTTgGTGATAGGGCTCACGAATGCGACACTTGCAGTGCA
TA004132-0670	AGCATGATgAAATTGGAACCACGTTTGCaGTgCAcaAagTGGTGTgTCCt[A/G]
TA004199-0831	CA[A/G]ATGTCAGCTTCATTCTcCACAAcACTCaGTTAACTCCGGTTCTTGATTCa
TA004358-0724	TGT[A/G]GAAAGGAACATACTCTTGCTCTAAGGTCAAGTACTCTTCCCTCTCgGCAG
TA004372-0730	CACCgTCACTaTCTACCTTGTCATCCAAaGTACCAACAGCATCGGATGCC[A/G]AGA
TA004380-0362
TA004394-0527	TCCTGCTCCTGCtCTGCAACTTCTtCgTCgTATGCAGGGCTTGTTTCTTC[A/C]
TA004548-0753	TTTtCTTGgtACTaCtaCAGCTGGTCAcGATtTAGTTTCACTAACAGTaA[A/G]A
TA004556-0470
TA004947-0758	TGTCTCCTCTATGCATGTTGTGAGCGCTTCAGATACTGaCTCAGGtTTAG[A/C]G
TA005019-0461	TTCATCgCTTACCTTcGGTGaAACCACAAAATTCATCTTTGAcAGTCCAA[A/G]TAA
TA005062-0529	CAT[A/G]AGCACTAGCTGCAAGGTCAAAAAGATTCTATGAATTTGTTTCTCCTCTGA
TA005107-0866	ATGAAGAAGAAtATACCGGGGAAtGTCACAGCTGTTGcAGTGTGAGGACA[A/G]GT
TA005127-0595	TCA[A/G]CTGCGAGCACAGGCATGCATCTTGCAATGTAGATGACAAATGACATGTCA
TA005260-0974	GcCacATTGACCCTTGGCATGTTTGACATTaTTTACTTTCAGGTTACAAA[A/G]ACA
TA005289-1104	GgAAgTGAATAGTTTaTGCAAGAGGCAGgcAGGGtGAGGGAGgTGTGACT[A/G]ACC
TA005348-0816	TCTGAATCTGCTTCAGAAcTGAACACTAGTGAtGCTTCAgAACTTTCTgT[A/G]
TA005377-1076	cct[A/G]TTAGTgCcAAACCAGaATgCaGTGGAGCTCTGGTGTCCtGCTTtTgTTAG
TA005387-0575	TTCATGTATCATTTGTtGTGATCAAGGCAGACACTCCaTGGCACTAtAGC[A/G]AGG
TA005690-1190	T[A/G]TTCTTTGTACCAAGGATAACTTCTGGGGCACGGTAATGTCTTGTTGACAC
TA006136-0595	[A/G]CTAAGCAGCTCGAAACGTTGCTTGATGTGGTTGATTCTGTTAGTGCAAAT
TA006276-0443	TGC[A/G]TTCAACCTATTGTCGACGTCGAGCGAACAGTTTTTTACCGAGAAAAgGCT
TA006348-0950	[A/G]CaTCTCTATGgAAGTGACACCAaGAGCgAAaTaTTaCCAGTgtTACGaCA
TA006523-0748
TA006649-0689
TA006853-0531
TA007097-1100
TA008254-1297
TA008713-0632
TA009539-1329
TA009869-0749
TA012984-0128	GGC[A/G]AGCATGATCTCCACAGACGCCATCCCAAAATTTATCCCGGGACATATCCT
TA013564-0487	ACGACGACGACGaCATCACCCTGTAGCCTATTGGGTGAGTAGAGTATGTG[A/G]TTT
TA015516-0532
TA016282-1180
TA016674-0391
TA017943-0495
TA020105-1083
TA020319-0161
TA020686-0548
TA020776-0309
TA024766-0933
Tdurum_contig100003_292	TAGTTCCCATCAAATAAGAATTAACAAGCAGGGCAAAATAGTTTCCACAC[A/G]gaagaactcatcaacaaaatatgtgatgtataaaacagaagactaacctg
Tdurum_contig100212_141	CGGATTTAAATAGCCTACAACTACAACGACATTAAAGTTGACTACTAGGT[A/G]GGATAGGACTACCATCAAAGATGAACTGCATCTGCTAATAAACATCACCC
Tdurum_contig10036_1044	AATATGTTCTTGTTAAAGACCAGTTTGCTTCAACACATAACTGATGTGAT[A/C]aacgatccctcagctgattctattgtacggtcaagggcatcattgatcag
Tdurum_contig100733_89	TCTTCTCCATCTATGTCGAGGTATGGATTTTCTATCCACCTCACAAGGCA[A/G]ccctgcattttaactgagagctccatatttgaaatcagtaaaaatctttg
Tdurum_contig10099_538	TTTTCTTTGAGAAGGTCGATGGACCGCCTTGTGATGTGGCTGACCAGCTC[A/G]TCCTCCATCTCAAAGTGCCTGCCGAAGCTCTTCTGCTGCTCATCAGAGTT
Tdurum_contig10100_523	TTCAGTACATGGTACTGTTGTCCGAGTTGAGGAAGGTTTACGCCCAGCAG[A/G]atcctcttgatgtgttggatgttttagactgtagaagacgatgtgttgcg
Tdurum_contig10107_580	gacaagccgctgaaatcaactaccctgtttttttcttctatatttgtaca[A/G]CCGTACAGTCTCAACGTTTTGTCTTTGTTACTTTCTGATTATAAGATTGT
Tdurum_contig10219_295	ggccttgggccgaagcagtatggcctcgtctccgaggcctcccgcgacgc[A/C]GCCGTCGTCATCATGACCCCCGCCAGCCTCGTCGAGATCCTCATGGACGT
Tdurum_contig102404_127	GCTTCATCCTGAAGCATGAGCACCATGACAGAGAAAACATCTCCCATTGG[A/G]AGAATTTGTTTGACAACTTCAGTGCTGACATTGAATGGTAAGTTTGACAC
Tdurum_contig10322_1908	CCTTTTTGTACTCCAGTGTGTGGGTGGGAGGTGTAACATGTAGTAGTAGT[A/G]GTGGTCGAATGCTGCAGACGAATGGAATGACTTGTTGCACATGTTGTCCG
Tdurum_contig10408_1548	ttgtgtctgcatctgtgacgaagcaccgtcgcgcgctgcctgtaagcttc[A/G]GAATGGTTGGGGTCGAGCTCGAGGACGGCGTTGAGCAGACCGAGCGCCCC
Tdurum_contig10426_280	ATTGCTCTAAAAGGTAGTGATATTGTAGCTGTGGCGAAGACAGGTTCTGG[A/G]aaaaccctgggttatctacttccagggtttatacttgtcaagaacctacg
Tdurum_contig10580_316	tacataacatcaccaagcgacagcctgctgaaaatgatgagcgggcaagc[A/G]CACGAAACATAGGGCAAACAAAGCAATACGAAACGCCTAACGCACGTTCT
Tdurum_contig10861_942	acggttcggtgtatggtgtacttattcatgggcattgccggggaggaaat[A/G]TTCTGAAGGCTCTCAACTTCCATAAGAAAATGCTGCAGTGTGGTTTTCCT
Tdurum_contig11114_335	AAGCAAAGACCAGGACACACTACTAGAAAACTAGGACATCACCATCATCA[A/G]CAAAAGAGTAAGCCTGGCCTGCTTTTAATTAACCGAAGTTGAACTGGAAG
Tdurum_contig11121_739	GAGTATGTGACGCCTGAGAAGTTCCAGTTTTGGAAGGAGTATGGTGAATC[A/G]ttgggtttttgttatgttgctagtggacctctggtccggtcttcgtaccg
Tdurum_contig11192_373	gcctgcggattcccttcttccagaacctttacaaggagagggattgcccc[A/G]GATACGCTTATGATGGGCTTATTTGTGGATGAGGCTGAGAGAGTGAGGAT
Tdurum_contig11349_810	agctgtcctttgttgtcgaatggtataaccttaaacaatccatcatagag[A/G]TGAAGGCCAATAAGTCTACAGTCAGGGTCGATGATCCCAATCTGTCCATT
Tdurum_contig11439_387	gtgcgatgtggaaggcgccccaatgcagtagagccaagaatgatttgcct[A/G]CAGACAACCAGACGGAGCCAGAGCCGGCCATGGCCGGCTCTTGATCTGGG
Tdurum_contig11613_329	ATCTTAGCGACATACTGACCGAGTTGAAAGGAATGGCCATTGACATGGGA[A/G]ctgagattgaggggcaaacaaaggatctgggtcatgcagagaaggacttc
Tdurum_contig11756_264	aatctattggcaaagcagtaatcatacaagaaggcaggaagggagcaggc[A/G]GGTGAGGCAGGCAGATAGCACATTCTACATTAATCTACAACAAACTGATG
Tdurum_contig11756_458	acaatgcggggcgacggtaatgcactagccttcatttcttgattcccact[A/C]ACCATTTACAACACTGCTACCAGGAAGATATTTCTGAGGCATCCAAAGGA
Tdurum_contig12045_613	AAGAAGGGAAAGAAGAAACAGGCGAAAGATGAGCTGGACCGCCAGAAGCA[A/G]gctgagaaaaagaggcgacggctagagaaagcactcgcaaactctgctgc
Tdurum_contig12454_585	TCCTCATGGCTGTGAACAACAGGTCGATTTGCCGCTTCCTTTGCACTGCT[A/C]agtcttcgagaaacttcagccatgcatctgtcgcaaactcggactggttg
Tdurum_contig12525_769	CAGTAGGCGGTGGAGATATTATTGTGTTCGACACAGAAACAGAGTCATTC[A/C]GGTGGATGTGCAGTCCCACCCAGCCCTGCCGTTATAGGAAGTTGTTTGAC
Tdurum_contig12831_69	ATGAAGTAACAAACAATTCGAAGGAGCGGCCAGATGTTTGGATAGAAAGC[A/C]ctgataagtcagtcatactatctataacaagtgatattcgaacaattaaa
Tdurum_contig12836_418	CAGCACATGTATCCAGCCAGCCAAGGAACCAAAAGTGGACTCAGATTAGT[A/C]agcaatttccacacaaccaccgccccatgttgttaagattaaggttaatc
Tdurum_contig13287_203	ctcaccgaggcataaacaaactgagcttttcttccctcatgttacagtta[A/G]AAGTCAATCGATGTACAGCCATCCCACCAAAATACAGAAGTCGATATACA
Tdurum_contig13287_811	acaaatttgacaatgtcaggagtgagcatcgggttcttgtgcgagaacca[A/G]GAGTCCGTGGCTTTGTCGTAGATGTCCCAAGAATTAGGTGACTTGTCTGT
Tdurum_contig13459_543	TCATCTTCCCTTACGGCTTTTTCCCACCGTTCTTTGAACTTTTCCAGCTC[A/C]gctgacgattgtcttctaatgtgtgtccgcagatccaaagatcttcgagg
Tdurum_contig13659_615	agaccaatatccacaaagatgtgcttcgtgtctggcacttctgcctgcat[A/G]TACACCTCTGACCCAAGATTGACCATAGATCGCATACTCGTTACACCATT
Tdurum_contig14130_315	atatatacaggccgtacaagtttttttttcctttttcttttttgaaaaaa[A/G]AGAGCGGGTTATAGATCATACATATACAAAGTACACAAGACACATTAGAG
Tdurum_contig14404_319	CACTTCTCAACCTTCTGAATCACCAGGCAACCATACATGTGAAGACCCAG[A/C]attaatacatgacccttgggtaggtttgccaattgcttcttttctggctc
Tdurum_contig14482_1073	GGGGAGTCGAGCATAACAACTTGGTAATTTTTGGTGTCAAAGTATGCTAC[A/G]ccgacattcatcgtaatgccacgtgccctttcatcagcactgtcgtccat
Tdurum_contig14482_423	tcgggtcgatcccttgcagtccaatcgcaatgttgtcgccggctcttgcc[A/G]AGCTGAGACGAGAGGAGTCCCGCTCGATGATTTTCACTGTAGCTAGCTCT
Tdurum_contig14559_741	TACGTGCTTGGAAGCCAGACATACTTCATGTACATCTACCTCCAGGCCTT[A/G]gcattcattgtattagggttcggtttcgtcggcacgaaaactccgtgttc
Tdurum_contig14947_611	ccaagcagcggaatcaatccaataaaatttaaagagaaaaaagtcaccag[A/G]TAGTTTCGGTTACGACAGACAGACAGACGGACGGTGAGGGTTGGGTTGGG
Tdurum_contig15015_883	ccataacagtctagataatcatcctgaacttggaagtaagttcccatctc[A/G]ACAAGTATGTTCTCTACAGCACCGTAGTTCTCCAAACTCTCACCAGAGAG
Tdurum_contig15285_588	gctctcgaattcaatgccatcacccttgacttcctatcagtccctatcct[A/G]AAATACACCGGTGGCCTCTCCTTTGGAACTATCCTTTTCCGACATCGACC
Tdurum_contig15593_407	AACACAGATGCTGGCTTATTCACTCTAGAGCTCAAGTCAGGGCGAGTCAG[A/G]aaggttgatgagcccgcacagtactttagcgtcctaccctacatgagctt
Tdurum_contig15762_139	gagcttccagtacggccaggcaatggcgcattaagcagtttgctttgcat[A/G]TTGTTCTGGTAGTGTCCGCGAGATCCAAATAGATACGACGACGGGAAGGA
Tdurum_contig16632_288	TTTCAGGCACATTGGGCAACCTCAGCAACGGATCCAGCCAGCATGCCACC[A/G]gacatgttcttgggacagctgcggcgctcacatatctgcgacggaccaaa
Tdurum_contig17050_547	cccggtatatccgtccacctaagactaaagcaactgatgctgtgacaact[A/G]AAACTTCTAAGTTGGAAGAAGAAGCTTCAACCGAGGCATCTAATAATGAT
Tdurum_contig17697_771	ATGTTCCGTCACCTCTGCTTACTGTCACTCTTAAGGCAAGAGGACCTTTT[A/C]TAAATGTATTCCAGTATTGTTGAGCCTCTTCTATTTTTTACTTTTGGCAT
Tdurum_contig17712_115	GCTGCAGAATCTTGTCCTCTTGCTTAACCCCTCGTACGGAGCCTTCTCTC[A/G]GCTGCTTGTCGGTCTCCCAGCACCTCTATGCTTGTCTGGAGCTGCTAGAT
Tdurum_contig18858_324	GCTTAAGTGGTGCTCTTTGGGATGAGCATACATGCACCATTGTGCTTGAT[A/C]aggagcattatgccagtcacgttaaggaccaccatagtgatgccgacttg
Tdurum_contig23504_196	CAAAAACAAGTGCAGGTGCCATGCCAGCTCTCATACTGGTTAATCGTTGC[A/G]atcaggttaagtatgaataaattataagcagttgacaaaaggttgctttc
Tdurum_contig24416_284	agcctgcccccgtacacctcgggcagctgggactcgtcgatggagtcacg[A/G]AACGTGGCATCGAGGTCTCTGTCGGCGACGAACACAAACTTCTCCTTGGT
Tdurum_contig25393_218	TGGAAGGAAGCCTACAGATGCTATGTTCGTCGGAGAATTAAGCCTCAGGC[A/G]ATGGGTTTACCAGTCATTTCCTGCAAAGCTGAGCCATGTCGTTGATGCCC
Tdurum_contig25432_1377	GTGAGGATAAGCACCGCAAAAGTCCTTGGAAGCCCACCCCCGAGAGCTGG[A/G]ACACTGGACTTGACATAGTCAAGAAAAAGGACTGGATAGAGAGCATTATC
Tdurum_contig25513_123	AATAGCATCTTCTCGAAGTCGTCGTCCTTCCTGTGGATGTCCTTGTAGCC[A/G]TACCGCGCCACGCAGCGGAACATGTGGAAGTTCTTGGGGCCAATCCGCTT
Tdurum_contig26542_457	CAATGGAAAGGGTTGAACTCGAGTTGGCAGGGTTCTCCATTTTTTTCAGT[A/G]tagtgtatagacttggaggcggagcattttttttttctcattcaatttta
Tdurum_contig27634_93	TCTCAGTCATAGCACTGTATGAAATGAGGATGATGCTCACTGACAGCCGC[A/G]GTGTCTTGAAAGACTGGAACAATAACCAAGTGAGCCCCTGCTATTTTGAT
Tdurum_contig27828_177	aataggccatgttatgtatcaagtttagtggcttcaatccaattttcttt[A/G]TTTATCGTGTAGACGTGTTTTGTTTACTGAAGCTGCTAAAGGTATGTTAT
Tdurum_contig28176_55	gtaaattttctcaggggcttactgctctgaagatcaggaagacaggaact[A/G]TTGACAAGGGGGGATCACCATGGGTACCATAATAACAGACGACGACGCTT
Tdurum_contig28305_106	CTAATCTGCTCGTCGCCAGGGATGTTGCCGTCTTCATGCGCTACGCCGTC[A/G]GGGAGCTGTTCTCGGGGGAAGCGGAGGGAGCTAAGGGAGAGGCCACGGAG
Tdurum_contig28353_1628	GCTGTCCTTGCCACTCACAACGCCTCAGCGGCTCGAGTATGGGGGCTGTT[A/G]TCCTTCTGGTGTCACCAAGACACTTAGCGGTTGCCATGTAATAAAGTTGT
Tdurum_contig28490_463	acgataggttcctcgattgaaacaaactcaagctcaccaccccctgtgcc[A/G]GAAAGGTATGGCCTGATCTCGTCAAGAACCTTTTCTATGTTCTCTTCATT
Tdurum_contig28530_380	TGGATCACCAAAATGTCCTCCGGTTTTCACACACTGCTTGCCAAAATGTA[A/C]gaggatcaacgacggccactagcaaagggcagaaggaacaagacgcactt
Tdurum_contig28712_225	cgaagaagcccaccaagcggtcccgccccaccatgggccgcgggaacacc[A/G]GGTCCTCGTACACGCACCCCTCCGCGATCAGCGGCGCCACCGCCGCCAGG
Tdurum_contig29112_483	aaattttccggcttgagatcgcggtgcatcacaccaagtgaatggcacat[A/G]GCCACAATGCTGACAACAATTCTTGTAATCTCTGCAGCCTTCATCTCACT
Tdurum_contig29240_206	AATGTAGTATAAAACACATAACCAACATACTCTACACTAAATTAACGTTA[A/G]ACAACGTGTAACCAACATACACTGAATTTCTTTTATCTTCTTCCAGATTA
Tdurum_contig29319_475	GGGTCCTCAAGAAATTTCGAAGCACAAAATTCTGTGGTGAACACCTTGTA[A/C]ACCCAATAATAAACTCAAAATTAACAAATGCAAATCAATGATACTAAAAA
Tdurum_contig29563_257	ACGACTTCACTGATGTTTTGCTTTCTATCCAACAAGAGTACAAACTCACG[A/G]gagatcatattaaggctcagttagagatcatgttccaagctggcactgat
Tdurum_contig29989_132	ggcgaaaatcgagccttccccatgatactgtgggcgcggcgacgacaagc[A/G]CGAGATGAATCAGTGTTCTTGGCACCTCTGCCATCTCAGGGTCATCGCGC
Tdurum_contig30640_263	ccagatttcaggacattaatgaggcataccaagttcttagcaatccagta[A/G]AACGGCAGGAGTATGACAAGAAAGGTGTTTTATACGTTCAGGATCAGAAT
Tdurum_contig31201_380	TGCGGAGGAACCTAGGCGCGGTTGCCACCACGGGGCCCGTTGAACGGCTG[A/G]cggtagggggcggcggaggaggtgacttcgggggcgcgctcgacgccggg
Tdurum_contig31218_279	aaaattccattccgcagttcctgagacggccaggcatgtacatcgaaaac[A/G]ACAGCGCTTGCTCCTCGACATGGCGGCTCAGCTGAACGCCCTACTAAAAG
Tdurum_contig31624_230	CTGATGGCACAGCTATACTATAGCATAATAATACCATTAAGTCTCGCAAC[A/C]TTCCATCTTTGACAGTAAATCAGACTCGTATCTCTGCCGATTGATGAGAA
Tdurum_contig3182_132	AGATTCACATTTTCATTGTGACACATCAATGCAGTAGTCTATGTGATATA[A/G]ttggcaagttatttgagattagaatgaattattgttttgaataattggtc
Tdurum_contig31845_322	gaatgctctgaacagaggaaatgataagtttcattgttttgttttaagag[A/C]AAGGGAGTTGATATGTAGTCCCCTGGCTTATGTGTATGGCCAAAGAAATC
Tdurum_contig32579_121	ACATCCATGTTACCGTAACACAAATTCCATGTTACACGGCCAGAATGAAC[A/G]gaagcatcccttcaggaagtgggatcagctaccaactagccctagcaagt
Tdurum_contig32775_78	TCAGTAAGAATTGGCCTCCCAATTATTGTTTGAGCTTGTGAGCCAAGCAT[A/G]agaactcgatttaaaactaacttgtcattcacatcgcagaacttgagcct
Tdurum_contig32812_325	CTTTGTTCTCTGGAGCGCCATCAACTGGATTCTCAGCTGTGTCCGCCAGC[A/G]CTCTGGGCTGCCGTCGAAGGGGCCCAGCATCAAACCATGGGTGCTGGAGC
Tdurum_contig33207_282	TGGTCGCCATCTTCCGGCACTACACAGACCTCGAAGCTCATCACGAACTG[A/G]tgtatcctcatcactgtggccgctctgacattacgacgaacacttggtct
Tdurum_contig38751_317	CTCTTTCTCTGGCCAGTGGACAAGTGCGGCACAATCATTGATGCACAAGC[A/G]ttggagctgtacaaagcatgcacatagcttggttatgcctgacttaaagc
Tdurum_contig40560_375	TCGTCTTCATCCATGAGGTCCGACGTGAGGAAGGAGTCGGTGTCGGAGCC[A/G]TCACCCAAGGAATCAAATGAGGAAGAGAAGCCAGAGGAGAAATCACTGTC
Tdurum_contig41906_1385	TCTGCAGCAATTTGGTATCTGGTTTTTATTTCATTTTCTTACAATTCACA[A/G]TAAGCCTTCTCGAATAAATCACAGTGTGACCTAATCTTACGTGATTGGAT
Tdurum_contig41931_480	CTTGCAGTTGCAGTCTACACACACTCACCTAAATCTCAACAACAAGAAAC[A/C]tattctgttattcattcatgtaattcatgttcagttacatcttgacttga
Tdurum_contig41980_1727	taaaaatccaaggtagaaaaaacaagcacataatgcaaagaggtagagat[A/G]TAAGATCAATTTCCAGGACCAAGATATGCATTCACTAAGACCTTGCTATA
Tdurum_contig41980_619	ggtactctcttcgaattttttctccttctttgctttccttacacccctct[A/G]GAAGTGTTAGGCAGTAAAGAAAAGGAAAATAACCTTGAATGGTGAAGAGC
Tdurum_contig42083_890	gccagaaatgagaaggatatctcatccgatttgagttggaagttcggccc[A/G]TGCTGGCAGGAGCAGGCACGCCCAGGCCCCTCACCGGGGCCGGGCTAAGC
Tdurum_contig42092_348	AAAGCAAAACAAACAAAGGCAGAAAATACAACAGATACAACAAAGCTATC[A/G]agtgttgtatctgaaaacctgaacccaatccatgaggccagtgagctcct
Tdurum_contig42093_1170	TTGTCTAGTCATATTCTGTTGAAGGTATATGAAGGATCTCTGCACTTTGC[A/G]AATTTTCTTGAATCCATGATTCCCAGCATCCAATACTTTTGCATCAAGTT
Tdurum_contig42366_893	CCACTCATCAGGATCAGAGAAACAAACCGGGGTCTCCAACACATGGGTGA[A/C]CTGCTGGACCAGCAACGGGACAGACTCCTGAAGCATGTTGCAATTACCTT
Tdurum_contig42489_768	CCGGCCTGCAGCAGTATCTTGGCGCTCAGCTCGTTGGATGACATCTCCCT[A/C]atcgccttcagtgtcgcctccctcgccggcaggccgccggtcttgatgat
Tdurum_contig42491_750	ACAATCCTCACGCGTTGACTTGGATAATAAAAATAAGGTGCATCTTCAAA[A/G]aggattggaggaatgggcttcagtacctcagagtcccttaacagcatttc
Tdurum_contig42495_389	GCAAACAATGTGTTCAGTCTTCTTCCACTGAACCCTCCCCTCTCCTGTAG[A/G]tcgccacacaagtaaaatttgcttgtcgtctgcacttccgttggtaccca
Tdurum_contig42520_585	cagttctttctcaggtactccagtgcatctttgctggctttacacaactc[A/G]GTGCAGAGCTGAACTGCAGATATCAAAACCCCATGGTGTTTTTCCTTCAG
Tdurum_contig42528_884	gatcaactccttcacttcatcaacttctctccgtgagtctaccacgatca[A/G]GGGAATGGTATGCAAGATGCTGAGGAACTGTCTCAGCGCTTCTGGGAACT
Tdurum_contig42584_1190	TCCGAATCAGCATCGGATTCAAACTCTGGTGTACTGGGCTCTGCTGTACG[A/G]ggctctgctgtacggggctcagtggtccgcttcctgggtttatttactgt
Tdurum_contig42813_935	aggcaagcgcttggctggatataagttatcaaagagtacatgggcaagca[A/G]CCGTGGCTGGAGGAGAGCACGCACAATCTAACCTGTGCCGCCGTGACCAC
Tdurum_contig42906_732	ttgctccactgttagtgtctttacttttggtcagaaatcattcagttagg[A/C]AACACAGAAGCATCCATTGCACAAATGGTGAATTATTGCCAGAGGAAGTG
Tdurum_contig43538_1306	atgccatcggagacctcatgcacacctggaatcgggataatctttccctg[A/G]GAATTGCGCTCCCGTCCCTCGATATGCAGTTCTTTGAACAAAAGCCAGTC
Tdurum_contig43566_801	TCCTCCTTGATGCTAATTTGCTCACGAAGTATGCCGCATGTACTTAAGAT[A/G]ctcaagattgaacgaactccttcatcaaccttttcacattcaatataaac
Tdurum_contig43874_1129	CAGAAATCATCATTTAAACAAGAATCTGAGCTAAACATTCACCACTTCCA[A/G]CTCCGCAAGGACTTAAGAAATGAGAGCGCCTAACTCTTGATGCAGAACTG
Tdurum_contig43943_1165	TACTTGAGTGTGAGGATACCTCTCTTGGACTGCGCCTCATCACCAACATA[A/G]gcatccttctgccccatccctaccataacaccagtgtgccgagggcgacc
Tdurum_contig44173_792	AAACCCAGGCATGATCGTGGCACGCCGTCACGGTGTGTGGCTACCGTACA[A/G]GCGACGGAGGCCAGTCGAACACTCGAGTCCGTCCGAACCGATGCGTCGCT
Tdurum_contig44861_1253	GAACACCCGTGGCCGACCCTTCCCGGCAAGTTCAACAGGGTTGGCAACAA[A/C]gagttctgtgtccggtccacggttgacgatcatcaccctaagaggatgga
Tdurum_contig45240_1309	GGCAGCCTCGGCTCAACATCGTGAGCTGGAATGGCCACCTTGTTGATACT[A/G]GCTGCGTTAATTTTCTTCGGCGAATGCGTGCAGATTTAGACCGAGCAGAC
Tdurum_contig45550_918	CGTATCGCATCCAGCTCGGTGAGTGTAAAGGGGCGAGGCTTGCCTGGAGC[A/G]TAGGGGATGGGTTCGGTTTGTGGAGGCTGCAGCTGACGGTGGAGGGGAGG
Tdurum_contig45714_546	TTGCCAGGTTGAATCCGACGACACACTCGATTCTTAGGTTGACGGCGAAC[A/G]acatctggatgaggcacaatttcaaggtttcagcacaatgaacatgctct
Tdurum_contig45738_670	AGGTAGAAAGTGAAACGTGAGGAAAGCAAAACCTCCAGACATGAGAAGCA[A/C]gcggctcaagctttaaccatcgcactgcctgaaatcacctcactggaagg
Tdurum_contig46670_1262	GCGCCTCCAGGACAGAGCTTCATTGTAGGGGGGTCAAGCCCGAGCTGACC[A/G]gccatatagagaatctctccataaagtgttgcctggctataaggtccaat
Tdurum_contig46670_911	GATGATGGCTTTGACCCTCCGGTCTCCAGCTCTTTGGTAATATCTCCATC[A/G]TCGTCATCGCCGTCGTAGTCATCAGTGGGGACATACAACGTTGGTTTTAT
Tdurum_contig47083_278	acaacctagggcacacactccagcagaatgtcagtaaacaggaaaaaggc[A/G]AATGTCCAGCTAGTCTTCATCTTCTTCTGTTTCCTCATCATCGGCGTTCT
Tdurum_contig47202_1699	GCGCTGAAGGACATAGTCTGGGCTTGGCAAGGCGAGCAGCAGCCGCCCCC[A/G]CCGCAGCAATCATGTTAAGAAGAACTGTGCCAAGTGCAACATTTTTACAA
Tdurum_contig47253_1624	TGGACTCACAAATCTACCATACTCATCATTATGGCGCACTGTGCACAGTG[A/G]ACGGGATGCGGAACTACGCAAGATGAGCGCGTTCTGCTGCCTGGTCAGCC
Tdurum_contig47429_501	agcaccagtttaccaagcgtccgatggagagcatcgatgatgctgtggtg[A/G]CGAAGAAGGTTCGTGATGATAGCTCCAGGATGTAGAGAATTTGCAGTGAT
Tdurum_contig47476_495	TGGAACGGCCATAGAGGCCGCGGCCATCGGGGTGATTTTGTGGATCACGA[A/G]ccgactccaggcgcgcaaggagcaggaggagatgcctatccatatggaag
Tdurum_contig47622_234	ttgagtgcttggaacaaaatgtctcgcgccagcaacaagcccggggtgtc[A/G]CAAATCGGAGCCCCCAGGAAGAGAAAATGGTGCACCGAGCTTGTTTTCTT
Tdurum_contig47833_484	ATTTGCCACATTCATATGACTCTTCCTATAAAGCTAATCCAACTTGTGCA[A/G]GTTTCACTTCTAACCGTACTGTATACAAGGAGGGGGAAAAGCCTTTTGTA
Tdurum_contig4864_86	AAGCTCAACAGGGTTAATTAAAATCAGGGAAGACAAAGACAAAGTATAGA[A/C]CAATTTTTTGAACACTCAGGCTATCTAATGAAGCAATTGCAGAAAAATTA
Tdurum_contig49145_914	CGCCTCCTGATTACGGTGTAATTTAACTTGAGTGTCCTAACATGGTTGAG[A/G]TAGCTATATTGTTGAGAAAAAGATATACAGGAGTATTACTGAAAGGAACG
Tdurum_contig49186_437	GAAAAGAATTGTGTGTGGCGAAAAAGCTGTAGATCGATCGACGAACAGCG[A/G]agaagaaaattacggcaaaaagtcagtaattatgaggatcgaaatctact
Tdurum_contig49206_350	TGAACCGGAGGACACCATCATTCAGGCCACATGTACCAGGGGAGCGGCGG[A/G]atcgtcgtcgttttccgtcatcccgatcggtgtaacgcccgcggtcatca
Tdurum_contig49751_2541	TTGAAGGTAATGTAGATGCAACCCAGGTGTGCAGGTGTTTTCTTCGCGGC[A/C]GCCGGAACGGAAGCAGCCCTACGCGCCTGTAGGTGTGTGTTTGGACTACG
Tdurum_contig49928_424	TAAAAGCGAAAAACAGAACTGAGCAAGACGGCTTAAAACTCCTACATATC[A/G]AATTCTGCAGGTCCCCAGCTCACGAATCCTATGGGCAAAAAGCGGGACAT
Tdurum_contig50536_603	gccagagtcttcaggcggatgcgctcggccctagacccgatggtctgccc[A/G]AGGATGGAGGCTGCTATGGTGAACACCATCGCGGTCCTGGGCATGTTGAC
Tdurum_contig50617_713	GGTCCTTCTGTGAGTGCAACTCAGCCTCCCGCACCATCTTCTCGATCTCT[A/G]ACTCAGAAAGCCCACCGGACGATCGGATGGTGATCTGCTGCTCCTTTGCG
Tdurum_contig50720_482	gacccgagcgccgccccggtccttgctgccgtggcgagacccgggtctcc[A/C]TTGTTCCTCTCTGGTCTTTCTCCTGGAGACGAACTGATTAATCGCCGTAC
Tdurum_contig50731_961	AGCGCGGCTTCGTTCATGGCTCGTCGGTTCGAAAAGGGAGGAAGAAACCC[A/C]GCAAAAGTGTGCCTGAGCAAGCAGATGATTTTGTACGCTCGCTCTCTCTG
Tdurum_contig51566_561	ACCTCATCTTTCCAGCTCTTGCTATCCCCACTGTCGCTAGACTGCGCACC[A/G]CGGCCCCCTCTGACCCATGAGTACCATGACGCAGATCCTTCCGAATCTTT
Tdurum_contig51605_137	ggagcaagccgcgacaggccgaaatcggcaaccttggctacaaacttggc[A/G]TCCAGTAAAATGTTGCTGGCCTTGATGTCGCGATGGAATATCGGAGGGTC
Tdurum_contig51640_847	TGGTCGCAAATGCTGGTGATTGCCGGGCAGTCCTTTCCCGGCGCGGCGCC[A/G]CAATCGAAATGTCCAAGGACCACAGAACCTGCTGCCTGAACGAAAGAAAG
Tdurum_contig51676_120	tacagtggtttcgcggacggaaaccgaggcatacattgctataataaggt[A/G]GTGAAAGCTGAATATTTACATGAATGAAGAACCTAAAAATGGTAGAGACC
Tdurum_contig51717_1582	TGGAACTACAGTTGGTTCAGCTGGTCATGAAACCCGAGGGCACGACGGGA[A/G]caacaaggtagaagaacctcgcgtggtcccaaagattacaatcagtgaag
Tdurum_contig51818_145	AAGCGTACAAATGAATTTGCAACATGTAATCACTTAAGACAAACATGGAG[A/G]AGCGTTCATGAGAGCAAACATAATACAAATTCTATCGGCATTTGAGTTAT
[truncated: 11,007 more rows]

## Sheet: Table S2 
Table S2: In total,7,245 iSelect markers with physical and genetic positions
Chromosomes	Markername	cM	BP
1A	BS00033749_51	1.7	219507
1A	wsnp_Ku_c1818_3557408	2.8	3072771
1A	tplb0025b13_1721	2.6	3074438
1A	tplb0025b13_2054	2.8	3075137
1A	Kukri_c7192_1128	2.6	3080185
1A	IACX2941	4.6	4242873
1A	CAP12_c3074_192	4.1	4258443
1A	BS00023130_51	4.1	5610497
1A	Ku_c28007_1398		6123844
1A	Kukri_rep_c102231_265	2.6	6537879
1A	wsnp_Ex_c2868_5293485	5.1	6540773
1A	BS00073243_51		6619819
1A	BS00056550_51	5.2	6621719
1A	BS00023201_51	6.7	6918848
1A	wsnp_CAP11_c710_458019		6939263
1A	wsnp_Ex_rep_c106111_90308719	6.6	7477864
1A	Excalibur_c71158_54	6.6	7600384
1A	Excalibur_c5139_198		8184934
1A	Excalibur_c82557_201	8.4	8194521
1A	Kukri_c2446_683	10.6	8541566
1A	BS00108351_51		8979230
1A	wsnp_Ex_c1358_2600929		8999235
1A	Tdurum_contig46413_680	10.8	8999795
1A	tplb0053o08_2004	10.6	9084299
1A	Tdurum_contig56871_696	10.6	9084675
1A	Kukri_c29150_143	10.6	9093410
1A	Excalibur_c114401_105		9094912
1A	GENE-0172_551		9127166
1A	Tdurum_contig43943_56	10.8	9128395
1A	CAP11_c2581_302	10.8	9129201
1A	CAP8_c2448_355	10.8	9129256
1A	RAC875_c57939_78	14.5	10189404
1A	Kukri_rep_c69910_1153		10515097
1A	BS00069300_51		10634995
1A	RAC875_c34888_65	14.2	10707668
1A	RAC875_c16352_594		10712350
1A	BS00022667_51		10770430
1A	Excalibur_c5892_1129		10979219
1A	BS00077350_51		11052101
1A	wsnp_Ex_c7965_13520238	15.8	11057087
1A	Ku_c4823_673	16.5	11091975
1A	wsnp_Ex_c1137_2182795	16.5	11204447
1A	Tdurum_contig42479_3110	16.5	11205034
1A	Tdurum_contig42479_3800	15.8	11205722
1A	tplb0043h23_1346	16.7	11619295
1A	Kukri_c41943_535	16.3	11695308
1A	wsnp_Ku_c5756_10191339	16.5	12061359
1A	wsnp_Ex_c7252_12453079	16.7	12063283
1A	RFL_Contig1338_2062		12117808
1A	BS00081680_51	16.7	12118227
1A	Tdurum_contig83113_134	18.4	12344798
1A	Tdurum_contig52332_94	19.6	12442474
1A	Tdurum_contig50845_82	19.6	12465398
1A	Tdurum_contig61492_458	19.7	13713387
1A	RAC875_c54245_88	19.8	13713487
1A	Tdurum_contig61492_684	19.7	13713613
1A	BS00003761_51	19.8	14994557
1A	RAC875_c2040_564		15846589
1A	BS00064714_51		15853783
1A	BS00039749_51	20.7	18563909
1A	RAC875_c37934_225	20.7	18723995
1A	Excalibur_rep_c92985_510	20.9	20001329
1A	wsnp_Ex_c10783_17554146	27.9	24175996
1A	CAP7_c4833_141	27.9	24177307
1A	Kukri_c7436_2259		25108313
1A	wsnp_BF484606A_Ta_2_3		29803358
1A	BS00079462_51		30368586
1A	Kukri_c13136_1363	28.4	30658065
1A	Excalibur_c7026_2635	28.4	30663617
1A	RAC875_c14926_589	28.7	30668163
1A	Kukri_c22508_119	28.7	30813060
1A	Kukri_c12534_559	29.5	31273986
1A	wsnp_BE586140A_Ta_2_1	31.4	33745308
1A	wsnp_BE586140D_Ta_2_2		33745415
1A	GENE-0002_856	31.4	34081518
1A	wsnp_Ex_c31983_40709607	31.9	34782964
1A	Kukri_c46010_146	31.9	34783589
1A	Tdurum_contig50355_269	31.9	34891212
1A	Ra_c22663_367	31.8	34891493
1A	Tdurum_contig13946_241	31.8	35202761
1A	Tdurum_contig13946_329	31.8	35202849
1A	Tdurum_contig77289_179	31.9	35203606
1A	Tdurum_contig29280_216	31.9	35205898
1A	Kukri_c82555_88	31.8	35206034
1A	RAC875_c826_2186		41113234
1A	TA003773-0807	35.7	41113489
1A	wsnp_CAP12_c2438_1180601	40	41348510
1A	IAAV5652	36.7	43398520
1A	IACX11153		43565455
1A	Tdurum_contig9199_714	37.8	48130822
1A	Tdurum_contig5008_635	37.8	49460108
1A	Tdurum_contig5008_556		49460187
1A	RAC875_rep_c81479_191		49474895
1A	BobWhite_c4646_119	40.7	50765028
1A	IACX5982	40.7	50765097
1A	Kukri_c44738_477		50995801
1A	BS00072193_51		51500753
1A	CAP12_c2978_93		52844746
1A	IAAV5931		54795839
1A	BS00031658_51		54848472
1A	Excalibur_c20610_251		58404893
1A	RAC875_c11899_366		59533686
1A	wsnp_Ex_c2181_4089639	44.3	66921716
1A	wsnp_Ex_c2181_4089788	44.3	66921975
1A	BobWhite_rep_c53779_108		67503312
1A	RAC875_c37183_331	44.3	69156727
1A	wsnp_Ex_rep_c66318_64485410	46.1	87235766
1A	wsnp_Ra_c7847_13421750	46.1	87734231
1A	wsnp_Ku_rep_c104517_90964418	46.1	87741871
1A	Ex_c23451_720	45.8	88269386
1A	wsnp_Ex_c11374_18361760	46.1	90564561
1A	wsnp_Ex_c28165_37310070	46.1	91086861
1A	IAAV2342	46.2	107044505
1A	Ex_c801_555	46.2	109497316
1A	Ex_c801_820	46.2	109497581
1A	RAC875_c2202_1097	46.2	114298212
1A	Ku_c2449_578	46.2	114299583
1A	wsnp_Ex_c44498_50537128	46.2	117477281
1A	wsnp_Ex_c48375_53299028	46.1	120909807
1A	CAP11_c2984_419	46.2	120911549
1A	RAC875_rep_c76047_63	46.2	121507778
1A	IAAV7414	46.2	122981227
1A	BS00066852_51		128622337
1A	IACX6344		130085713
1A	wsnp_Ex_rep_c105244_89727666	46.1	138448327
1A	BS00030644_51	46.2	139667583
1A	Excalibur_c64855_328	46.2	144603180
1A	Excalibur_c6255_1119	46.2	156958310
1A	wsnp_Ex_c15852_24239968	46.1	168519464
1A	wsnp_Ex_c591_1177097	46.1	169131036
1A	wsnp_Ex_c17684_26426672	46.1	170680081
1A	wsnp_Ex_rep_c67763_66441222	46.1	182857340
1A	wsnp_Ex_rep_c70593_69508988	46.1	187341775
1A	IAAV5756	46.2	190286152
1A	wsnp_Ex_c13783_21613564	46.1	210346075
1A	wsnp_Ex_c3567_6526582	46.1	223260783
1A	wsnp_Ra_rep_c105422_89367749	46.1	224344195
1A	wsnp_Ex_c21450_30588044	46.1	225232205
1A	wsnp_Ex_c6934_11953178	46.1	230358327
1A	wsnp_Ex_c19730_28728245	46.1	234242563
1A	wsnp_Ex_c8374_14111734	46.1	238583955
1A	wsnp_Ex_c11697_18821490	46.1	239632865
1A	BS00063063_51	46.2	243004290
1A	wsnp_Ex_c3365_6183009	46.1	248255558
1A	wsnp_Ex_c18196_27006489	46.2	251874799
1A	wsnp_Ra_c6474_11298858	46.2	254432824
1A	BS00066549_51	46.1	258482301
1A	wsnp_BE518393A_Td_2_3	46.2	258627269
1A	BobWhite_c2506_332	47	299386330
1A	Excalibur_rep_c88290_94		299751324
1A	BS00102492_51		299758503
1A	TA001042-0912	47.8	302767962
1A	Kukri_c27717_316		303210197
1A	IAAV4916		303343476
1A	GENE-0099_329		303344010
1A	BS00031200_51	46.8	303351644
1A	Ra_c2322_174	46.8	303424693
1A	wsnp_Ku_c30921_40705731	47.8	305470924
1A	IAAV3552	47.8	305691994
1A	BS00064679_51	47.8	313632131
1A	BS00072686_51	48.1	314979300
1A	GENE-0572_334	48.1	315603293
1A	wsnp_BE585780A_Ta_2_1	48.1	320762257
1A	wsnp_Ku_c17726_26872129		339358150
1A	wsnp_Ex_c44049_50205457	49.1	339379249
1A	wsnp_Ex_c44049_50205904	49.4	339379838
1A	BS00090408_51	49.2	345419154
1A	IAAV5730	49.3	346223745
1A	Ex_c5759_663	49.3	346921243
1A	Ex_c5759_628	49.7	346921278
1A	BobWhite_c8428_346	49.3	347599789
1A	GENE-1214_288		349690268
1A	wsnp_Ex_c43454_49770425	50.4	351774211
1A	RAC875_c6338_2719	49.7	351782922
1A	wsnp_Ex_c8885_14842394	49.7	353906986
1A	wsnp_Ex_c21592_30743513	49.7	355040872
1A	wsnp_Ex_c3572_6531810	49.4	355393746
1A	RFL_Contig5001_1099	49.8	355676250
1A	RAC875_c33300_141	49.8	356027054
1A	CAP12_c6266_339	49.8	356537886
1A	CAP12_c6266_298	49.8	356537927
1A	BobWhite_c46349_402	49.8	356661802
1A	Excalibur_c17872_137	49.9	357065741
1A	CAP8_c2843_226	50.1	358234431
1A	Kukri_rep_c103147_745	50.1	358235172
1A	RAC875_c38417_246	50.1	360505139
1A	Ra_c11023_679	50.1	364524897
1A	Kukri_c47825_138	50.4	365350048
1A	CAP11_c6014_160	50.4	367180580
1A	wsnp_Ex_c3906_7086162	50.4	370452014
1A	Tdurum_contig48416_335	50.9	371173960
1A	GENE-0053_224		371775429
1A	Kukri_c67601_267	51.1	371777425
1A	wsnp_Ex_c4605_8240189	51.3	371788588
1A	wsnp_Ex_rep_c101414_86781128	51.3	371789335
1A	TA001772-0625		375602790
1A	BS00094681_51	53	376072479
1A	wsnp_BE403956A_Ta_2_3	53	376857291
1A	wsnp_Ex_rep_c69738_68695568	52.4	377518636
1A	wsnp_Ex_c10100_16600633	53	379068961
1A	RAC875_c12808_182	53	383873129
1A	wsnp_Ku_c37925_46679146	53	383873801
1A	BS00065146_51	53	384381376
1A	wsnp_Ex_c6817_11761300	53	384382870
1A	GENE-0491_632	53.3	392016552
1A	Ex_c25689_1606	58.4	434525707
1A	Ex_c12584_2014	58.4	436559985
1A	wsnp_Ku_c4018_7333828		464822059
1A	wsnp_Ex_c572_1138770	61.2	464822225
1A	IAAV7203	61.2	464822456
1A	wsnp_Ex_c572_1138503	61.7	464822492
1A	wsnp_Ex_c572_1138339	61.2	464822656
1A	BS00016654_51	61.7	465704874
1A	Excalibur_c59894_97	62.8	466241430
1A	RAC875_c86680_391	62.8	467274178
1A	Kukri_c88698_296	62.8	467303185
1A	BS00022318_51		467569736
1A	IACX3496	67.7	473397635
1A	Ex_c8514_1342	68.5	473584671
1A	wsnp_Ku_c557_1166684	67.7	474080841
1A	wsnp_Ex_c25734_34995416	67.7	474081779
1A	Ra_c58315_265	67.8	475652833
1A	RAC875_c41275_131	67.8	476202448
1A	Kukri_c10239_2186	69.2	479642979
1A	wsnp_Ra_c7818_13376644	69.2	479643216
1A	Kukri_c27785_400	70.5	481780169
1A	RAC875_c2734_135	70.7	482665498
1A	BS00023126_51	70.7	482671429
1A	BS00067420_51	70.7	482795661
1A	BS00067421_51	70.7	482795680
1A	Excalibur_c7033_159	71.6	484188152
1A	BS00087600_51	70.8	484190531
1A	BS00087601_51	70.8	484190699
1A	wsnp_Ex_c5216_9235964	70.6	484226523
1A	BS00022698_51	70.7	484855281
1A	BS00002216_51	70.8	484861678
1A	IACX4378	70.8	484861698
1A	RFL_Contig3203_1971	71.3	485541645
1A	RAC875_c43643_176	71.3	485600819
1A	RAC875_c31276_1128	71.3	486834358
1A	wsnp_Ra_c12148_19539667	71	486834944
1A	wsnp_Ex_c5192_9203682	71.3	487502894
1A	wsnp_Ra_c37745_45806931	71.3	487813079
1A	wsnp_Ex_rep_c66628_64934660	71	487827542
1A	Excalibur_c49421_443	71.3	488747845
1A	wsnp_Ra_c16080_24638622	71.3	490172417
1A	BS00021714_51	72.2	492517847
1A	BS00022733_51		492741169
1A	wsnp_Ex_c21193_30320134	72.7	493634717
1A	wsnp_Ex_c21336_30465618	72.7	494643379
1A	Kukri_c25215_124	72.7	494645857
1A	BS00032112_51	73.6	497008443
1A	IAAV5535	75.1	499103336
1A	IACX3047	75.1	499286524
1A	wsnp_Ex_c55986_58282517	77.1	500339542
1A	Ra_c105707_788	76.9	500339619
1A	BS00089894_51	76.9	500341739
1A	wsnp_Ex_rep_c109742_92411838	77.5	500863678
1A	wsnp_Ku_c21316_31053745	77.7	500957969
1A	Kukri_c30322_414	78	501336944
1A	RAC875_rep_c112044_340	78	501638786
1A	TA003955-1138	78.1	502441134
1A	BS00094553_51	79.2	503802489
1A	wsnp_BE445113A_Ta_2_1	78.9	503852231
1A	wsnp_BE445113A_Ta_2_2	79.9	503852304
1A	wsnp_Ku_c15214_23756800	79.9	506157418
1A	Ku_c67089_214	79.9	506158285
1A	wsnp_BG314157A_Ta_2_1	79.9	506234994
1A	RAC875_c29540_1109	80.2	507116362
1A	RAC875_c29540_413	78.1	507117058
1A	wsnp_Ra_c33025_41968284	80.2	507118246
1A	wsnp_Ra_c11877_19161832	80.2	507120144
1A	BS00021728_51	80.2	507121017
1A	Kukri_c58155_786	80.2	507262465
1A	RAC875_c37545_289	81.6	508119202
1A	Kukri_c39377_286	81.6	508366594
1A	Kukri_c29039_315	81.6	508504262
1A	wsnp_Ku_c1642_3232242	82	509906708
1A	wsnp_BM140362A_Ta_2_2	82	509907425
1A	TA004476-0719		510917166
1A	wsnp_CAP12_c1960_972031	82.8	511245529
1A	GENE-0511_161		513801059
1A	wsnp_Ex_c32590_41222878	84.7	515577058
1A	Kukri_c54678_88	84.7	516344079
1A	Kukri_c1313_1158	84.9	516381794
1A	Ku_c1313_1673	85.1	516382309
1A	Ku_c10813_1122	85.5	516632322
1A	RAC875_c1211_3475		516634547
1A	Ra_c64515_242	85.5	516634614
1A	wsnp_Ex_c1997_3757721	85.6	516883396
1A	wsnp_Ex_c1997_3755945	85.5	516885293
1A	wsnp_JD_c6544_7697578	85.6	516885633
1A	Jagger_c5280_407		516885649
1A	Kukri_c12984_465	85.6	518077596
1A	RAC875_c80876_67	85.6	518084880
1A	wsnp_Ku_c23012_32893918	86.7	518866374
1A	BS00022158_51	86.7	518866454
1A	Excalibur_c44668_382	86.7	518925316
1A	Ra_c3045_2659		519018872
1A	BobWhite_c11946_277	87.3	519222503
1A	BS00022788_51	87.3	519222582
1A	Excalibur_c1845_4911	88.8	519877991
1A	RAC875_c12993_201	89	519885665
1A	RAC875_c45115_509	89	519887138
1A	Kukri_c18017_1696	90.8	522867939
1A	IAAV2694	91.3	522921515
1A	BobWhite_c12977_65	91.7	523117982
1A	Excalibur_c49946_169	93.5	523970706
1A	BobWhite_c14158_112	93.6	524010430
1A	BS00039378_51	94.7	525150723
1A	Jagger_c5542_100		525192025
1A	CAP12_c3602_91	94.7	526137987
1A	wsnp_Ku_c5210_9289260	94.7	526766972
1A	wsnp_Ku_c17322_26392311	94.9	527537192
1A	GENE-0392_97	94.9	528098727
1A	BS00062876_51	94.9	528634429
1A	BS00034278_51	94.9	529033541
1A	wsnp_Ex_c43228_49605281	94.9	529033816
1A	CAP7_c1891_230	95.2	529037382
1A	wsnp_Ex_rep_c68085_66839109	94.9	529075063
1A	BS00009808_51		529084250
1A	wsnp_Ra_c11594_18777085	95.5	529087951
1A	GENE-0527_92	97.4	530388332
1A	BobWhite_c96_170	96.4	530451854
1A	wsnp_Ex_c5060_8985678	96.4	530452004
1A	IAAV9177		530939285
1A	IACX223		530942939
1A	Kukri_c45512_193		532704930
1A	BS00012042_51	97.5	533155646
1A	BS00110130_51	98.2	533726223
1A	wsnp_BG606986A_Ta_2_1		534008306
1A	RAC875_c25814_361	97.2	534016212
1A	BS00022396_51		534111929
1A	RAC875_c6798_467	99.8	535332698
1A	BS00109991_51	99.8	535340517
1A	BS00022261_51	99.8	535340617
1A	BS00110627_51	99.8	535340669
1A	GENE-0262_431	99.9	535489880
1A	RAC875_c56690_320	102.2	535819298
1A	Excalibur_c47013_1503	100.5	535824038
1A	BS00073413_51	100.8	535947631
1A	GENE-0069_468		537007841
1A	Excalibur_c97157_65	102.7	538599388
1A	BobWhite_c23632_322	102.7	538663374
1A	Tdurum_contig21114_255	102.8	538860140
1A	Kukri_c24570_282	102.8	538929668
1A	RAC875_c21411_162	102.8	538930139
1A	wsnp_RFL_Contig3542_3718200	102.8	539016685
1A	Kukri_c7119_392	102.8	539017214
1A	wsnp_Ex_c33452_41938013	102.8	539017745
1A	IACX5994	102.8	539017873
1A	wsnp_Ex_c33452_41938159	102.8	539017880
1A	wsnp_JD_c3973_5044238	103.2	539109144
1A	wsnp_Ex_c41953_48657850	103.2	539110145
1A	RAC875_rep_c72890_63	103.2	539110295
1A	wsnp_Ex_c41953_48658353	103.2	539112007
1A	Ra_c110766_321	103.8	539287577
1A	RAC875_c12348_720	104.3	540601771
1A	wsnp_Ex_c28900_37982485	103.8	540932825
1A	GENE-0033_233	104.5	540935881
1A	wsnp_BE443588A_Ta_2_2	104.4	541105337
1A	Tdurum_contig96086_74	104.6	541793452
1A	BobWhite_c41272_159	104.6	541793482
1A	RAC875_c32379_216	105.5	542894841
1A	BS00070580_51		542896204
1A	TA005289-1104		542928777
1A	BS00023203_51	105.5	543123731
1A	BS00037976_51	105.5	543136893
1A	Tdurum_contig51833_439	106.8	544678885
1A	Ra_c29200_300	107.1	544848510
1A	wsnp_BE494527A_Ta_2_1	107.1	546289021
1A	wsnp_Ex_rep_c81556_76277906	107.4	546306357
1A	Ku_c3523_1959	121.1	546958595
1A	BobWhite_rep_c49755_131		549412857
1A	BS00030043_51		549509892
1A	wsnp_Ex_c6488_11266589	121.2	549665966
1A	Ra_c41164_730	112.1	550401847
1A	Ra_c5683_1762	112.2	550535981
1A	JD_c285_1438	121.2	550554668
1A	RAC875_c7563_273	116	555367126
1A	wsnp_BF474340A_Ta_2_1	116.4	556083500
1A	Tdurum_contig56662_54	116.4	556928390
1A	wsnp_Ku_rep_c109724_94227136	119.9	563553755
1A	Excalibur_c1936_1072	120	563899960
1A	Kukri_c51781_199	121.2	568500693
1A	wsnp_JD_c825_1223506		569445249
1A	CAP12_c8163_118	121.3	569463568
1A	BobWhite_c37358_208	110.1	571674721
1A	Excalibur_c66_147	120	572226944
1A	Tdurum_contig81011_244	121.2	572227039
1A	wsnp_CAP11_c146_160903	121.2	572227189
1A	wsnp_Ex_c18499_27344859	132.7	576670791
1A	BS00023114_51	132.7	576853818
1A	BS00106641_51	132.7	576853830
1A	BS00022824_51	132.7	577234501
1A	wsnp_Ex_c9343_15514687	134.7	577598816
1A	wsnp_Ex_c9343_15514531	134.7	577598972
1A	Ex_c3201_1046	142.6	579446228
1A	RAC875_c62550_470	143.7	583854279
1A	BS00036189_51	144	584307301
1A	BS00070991_51	146.1	586247770
1A	BS00035273_51	146.3	586686344
1A	Excalibur_c12932_2102	146.8	587094727
1A	GENE-0543_1074	146.8	587099757
1A	Kukri_c4204_1673	146.8	587100110
1A	BS00009375_51		587243704
1A	BS00011168_51		588380284
1A	BobWhite_c33208_98		588380948
1A	IAAV4435	147.6	588383902
1A	Excalibur_c981_294		588384079
1A	BobWhite_c44947_277	147.7	588495649
1A	BobWhite_rep_c63205_143	148.3	588947302
1A	BS00059313_51		589107278
1A	wsnp_Ex_c1255_2411550	148.9	589472663
1A	wsnp_Ku_c330_683203		589473312
1A	CAP11_c1115_150	149.5	590596832
1A	BS00021780_51	149.9	591379316
1A	wsnp_JD_c12333_12595897	150.2	592955244
1A	wsnp_Ex_rep_c72011_70562321	150.2	592955721
1A	tplb0059i08_441	150.2	593104569
1A	Tdurum_contig47006_2711	150.2	593106040
1B	BS00076192_51	-1.6	1847383
1B	BS00050522_51		2218355
1B	Excalibur_c21898_1423		2233543
1B	Kukri_c44369_131	-1.6	2234865
1B	BS00022180_51		2401313
1B	BS00108305_51		5647095
1B	BS00087787_51	27.6	6062013
1B	BS00087784_51	27.2	6062633
1B	BS00087783_51		6062669
1B	IACX502	27.1	6564597
1B	BS00065844_51	27.4	6596027
1B	BS00022504_51		7030740
1B	BS00022505_51		7032128
1B	BS00083177_51		7034530
1B	BS00005004_51	3.9	9958824
1B	wsnp_BE405749B_Ta_2_1	3.9	10243239
1B	Kukri_c36151_170	5.2	10638223
1B	BS00004903_51	6.1	12389998
1B	IACX3811	6.1	12567221
1B	Ku_c1312_1194	6.1	12567632
1B	Tdurum_contig68637_256	6.4	12567773
1B	Ra_c69552_1419	6.1	12583169
1B	wsnp_Ex_c50340_54659660	6.1	12588693
1B	TA004380-0460	6.1	13219366
1B	wsnp_BE637971B_Ta_1_20	6.1	13219710
1B	wsnp_Ku_c3682_6786230		13570601
1B	Kukri_c76307_182	8.3	14071389
1B	TA005766-0499	8.5	14795541
1B	wsnp_Ku_c28164_38103270	8.5	14824424
1B	Excalibur_rep_c67198_530	8.5	14824656
1B	BS00105846_51	8.7	14950067
1B	BS00108058_51		15021807
1B	BS00089524_51	8.5	15029858
1B	Kukri_c38845_821	8.5	15030990
1B	BS00011695_51	10.1	15261924
1B	CAP7_c3847_204	12	16400265
1B	BS00105833_51	13.2	17475156
1B	Tdurum_contig78972_316	14.3	17851170
1B	Tdurum_contig50667_306	14.5	19555301
1B	BS00110121_51	15.7	20508480
1B	GENE-0449_141		21994594
1B	wsnp_Ex_c5780_10153638	19.4	23748469
1B	Tdurum_contig44861_1253	19.4	23749037
1B	Tdurum_contig56188_569	20.5	26807760
1B	wsnp_Ex_c2117_3976893	20.5	27016477
1B	Tdurum_contig777_260	117.6	28384485
1B	Tdurum_contig9874_391	21.8	32658972
1B	Tdurum_contig9874_547	21.7	32660038
1B	BS00065053_51	23.2	40663289
1B	BS00022590_51		40730916
1B	Kukri_c47342_73	23.9	41094787
1B	BS00067003_51	23.9	41518608
1B	Kukri_rep_c100936_449	25.4	42334624
1B	Tdurum_contig55639_241	25.4	43956840
1B	IAAV2838	25.4	43957164
1B	BS00012068_51	25.4	44064005
1B	Tdurum_contig9762_314	25.7	45077385
1B	RFL_Contig2160_617	25.5	49454086
1B	RAC875_c90169_393	26.1	50082750
1B	IAAV8952	27.2	53610311
1B	Kukri_c8533_1398	27.2	53615749
1B	BS00012936_51		55738210
1B	Tdurum_contig82187_189	27.4	56121213
1B	BS00095225_51		56123392
1B	Ra_c24839_215	27.6	57751013
1B	Excalibur_c94756_540	27.6	57751046
1B	wsnp_Ku_rep_c70742_70379526	27.6	57751144
1B	wsnp_CAP12_c633_339740		58883638
1B	RAC875_c8271_1469	27.6	59123159
1B	RAC875_c8271_1352	27.6	59123276
1B	wsnp_Ku_c11987_19473636	27.6	59124232
1B	RAC875_rep_c96733_369	27.6	59124895
1B	IAAV7915	27.6	59124901
1B	wsnp_Ex_c6417_11155739	27.6	59126026
1B	Tdurum_contig75938_1546	27.6	59872830
1B	CAP8_rep_c9642_82	28.8	60903239
1B	RAC875_c79370_378	29.9	64121727
1B	RAC875_rep_c69508_215		68088673
1B	BS00022902_51	30.5	70022444
1B	BS00083533_51	30.5	72449359
1B	Kukri_c5861_360	30.5	72862306
1B	TA004123-0331	30.6	88779794
1B	BS00022916_51	30.6	88780042
1B	RAC875_c10659_570	33	95880746
1B	Kukri_c43552_443	33	97053529
1B	IAAV2324	33	98963841
1B	RAC875_c28894_526	33	108237065
1B	wsnp_Ku_c16938_25916260	33.7	111180819
1B	wsnp_Ex_c11976_19193550	33.7	111182147
1B	Ra_c455_283		118726434
1B	Ku_c3695_1696	33.7	118735092
1B	wsnp_Ku_c3695_6810121	33.7	118735200
1B	Ku_c11706_149	33.7	120463772
1B	BS00093740_51	33.8	122272546
1B	BS00093736_51	33.8	122272683
1B	IAAV2452	33.8	122275139
1B	BS00010992_51	34	123692838
1B	Kukri_c5098_1902	33.7	124961546
1B	BS00073034_51	34	131260850
1B	wsnp_BE399980B_Ta_2_1		136996410
1B	BS00063574_51	33.7	138868381
1B	BS00035690_51	34.6	138929420
1B	BS00090553_51	34.6	142277905
1B	BS00003575_51	34.6	142750300
1B	wsnp_BE443531B_Ta_1_1		143889555
1B	BS00097433_51	34.6	143891064
1B	Kukri_c7_731		147876515
1B	BS00066165_51		152196266
1B	Tdurum_contig42092_1047		153491747
1B	BS00106581_51	35.5	160375625
1B	BobWhite_rep_c62985_546	35.5	162668340
1B	Tdurum_contig13095_97	35.5	190055993
1B	BobWhite_c8218_162	35.7	191185742
1B	Kukri_c14968_674	35.6	206341778
1B	Kukri_c147_1620		207767872
1B	IAAV3828	35.7	211022600
1B	Kukri_rep_c105316_262	35.5	220875595
1B	BS00110104_51	35.7	223640146
1B	Excalibur_rep_c68921_433	35.6	223644240
1B	BS00023006_51	35.7	249843540
1B	Excalibur_c6497_535	35.7	270629948
1B	BS00050126_51	35.7	284179394
1B	GENE-0379_108		285473778
1B	TA015141-0717	35.8	291207528
1B	RAC875_c30381_573	36.3	296078601
1B	BobWhite_rep_c66146_237	36.9	296104185
1B	Tdurum_contig31624_230	37	296870011
1B	Kukri_c10308_342	37.1	297252621
1B	BS00067247_51		297272006
1B	Ra_c7745_1438	36.9	300480549
1B	Excalibur_c20228_135	37.1	302862763
1B	Tdurum_contig13391_680	37.1	302862921
1B	IAAV7260	36.9	303625575
1B	wsnp_Ex_c2111_3963161	28.8	304201793
1B	RAC875_c826_839	28.8	304203315
1B	IAAV5269	36.9	305569430
1B	wsnp_Ex_rep_c69266_68192766	36.9	308203001
1B	Tdurum_contig60809_268	37.1	309171757
1B	Tdurum_contig43346_108	37.1	312427502
1B	Ra_c16069_1820	36.9	313321584
1B	CAP7_rep_c12580_266	37.1	317453084
1B	RAC875_c18282_1390	37.1	318519472
1B	Tdurum_contig31201_380	37.1	319833722
1B	Excalibur_c15885_1145	37.1	320977471
1B	wsnp_Ex_c1429_2745237	37.2	322272588
1B	Tdurum_contig45715_549	37.2	325761359
1B	Tdurum_contig45715_1246	37.2	325762056
1B	Excalibur_c18876_334		325762175
1B	wsnp_Ku_c2115_4089288	37.2	325764733
1B	BS00018461_51	37.2	327176405
1B	BS00061923_51	37.2	327364280
1B	Kukri_rep_c111517_289	37.2	328664781
1B	Excalibur_c27675_912	37.1	328665759
1B	Excalibur_c32608_500	37.1	328953801
1B	wsnp_BE424100D_Ta_1_1		329620032
1B	CAP7_c1241_128	37.2	329622385
1B	tplb0029b01_123	37.2	329796717
1B	BobWhite_c1456_615	37.2	329797046
1B	BS00011450_51	37.2	329798138
1B	tplb0029b01_1022	37.2	329799949
1B	BobWhite_c4236_410	37.2	332658776
1B	BobWhite_c22266_315	37.9	333205552
1B	Excalibur_s113941_196	37.9	333961396
1B	wsnp_Ra_c21132_30487331	37.8	335152424
1B	Kukri_c49091_415	38.5	338035523
1B	RAC875_c44575_561	38.5	340033378
1B	wsnp_Ku_c30982_40765254	38.8	340169076
1B	Excalibur_c1729_841		341806958
1B	IACX1008	38.6	349272019
1B	Ku_c17486_152	39.1	355386552
1B	wsnp_Ex_c7629_13033231	39.1	355387885
1B	Tdurum_contig33207_282	39.9	361212886
1B	BS00031023_51	39.9	361212951
1B	BS00066976_51		361379140
1B	TA004947-0758	39.9	361549422
1B	BS00101500_51	41.2	363870596
1B	Tdurum_contig61425_242	41.9	365556283
1B	BS00022490_51	41.9	366271265
1B	Tdurum_contig51348_326	42.2	369936354
1B	IAAV1158	42.2	370854343
1B	GENE-0193_197	43	373812234
1B	Ku_c42700_2798	43.2	377885150
1B	IAAV178	43.2	378613393
1B	Tdurum_contig42182_6396	43.5	382971450
1B	BS00029345_51	43.5	387331761
1B	Tdurum_contig84184_124	43.5	387969334
1B	Kukri_rep_c70738_896	43.5	388760891
1B	BS00003600_51	43.5	388761599
1B	Tdurum_contig53888_350	43.5	388765964
1B	BS00041010_51	43.5	388767093
1B	BS00052075_51	43.5	391580522
1B	BS00052089_51	43.6	391580650
1B	Tdurum_contig46780_203	43.6	393803024
1B	CAP7_c302_518	44.1	394368091
1B	BobWhite_c1318_691	45.3	400697538
1B	BS00021947_51	47.1	412087862
1B	Tdurum_contig43910_687	47.1	414732014
1B	wsnp_BE442716B_Ta_2_1	47.1	415557240
1B	Ku_c13515_171	47.1	415577314
1B	JD_c64600_281	47.6	415931043
1B	BS00022581_51	47.6	420328848
1B	IACX2701	48.1	425538344
1B	BS00071083_51	48.7	427331430
1B	RAC875_c5796_424	48.7	430326590
1B	BS00038929_51	48.7	430441327
1B	BS00075663_51	48.7	430442405
1B	tplb0058h11_348	48.7	430852939
1B	Excalibur_c59016_839	48.9	431454244
1B	Tdurum_contig28305_106	50.1	432402569
1B	BS00093841_51	50.4	433526526
1B	IACX5764	50.6	435228775
1B	Tdurum_contig28530_380	50.2	435546217
1B	BS00078228_51	50.3	435697361
1B	BS00022089_51	50.3	437038708
1B	BS00033681_51	50.3	437598068
1B	JD_c6360_288	50.3	438212560
1B	BS00021907_51	50.3	443159639
1B	BS00022324_51	50.6	444312945
1B	BS00022133_51	52.2	448947819
1B	tplb0023b14_704	52.2	450312350
1B	wsnp_Ex_rep_c67036_65492436	52.2	450561536
1B	wsnp_Ra_c8484_14372772	52.2	450562993
1B	wsnp_Ex_c17452_26163465	52.2	450563339
1B	wsnp_Ex_c17452_26163496	52.2	450563370
1B	BS00073132_51	160.5	452206117
1B	BS00032364_51	52.2	452207275
1B	Tdurum_contig70304_781		452360639
1B	wsnp_JD_c4485_5618761	52.2	453282225
1B	Kukri_c4951_503	52.2	454150574
1B	wsnp_Ku_c4951_8856170	52.2	454153655
1B	wsnp_Ex_c52474_56060204	52.2	455633504
1B	wsnp_Ex_c22006_31180883	52.2	456080604
1B	wsnp_Ex_c22006_31181239	52.2	456080960
1B	GENE-3626_308		457690294
1B	RAC875_rep_c74070_518	53.2	458320507
1B	BS00069723_51	53.2	461188084
1B	wsnp_Ex_rep_c68712_67571580	53.9	461207624
1B	wsnp_Ra_c2027_3945764	53.9	461957232
1B	wsnp_Ex_c3681_6715277	54.1	461957775
1B	wsnp_Ex_c2025_3799847	54.1	461957873
1B	wsnp_Ra_c2027_3943938	54.1	461959119
1B	Ra_c3083_982	54.1	462301752
1B	Kukri_c51474_334	54.1	462329052
1B	wsnp_CAP7_c940_480745	53.9	462406212
1B	IAAV5704	53.9	462406410
1B	Kukri_c38105_452		466345908
1B	wsnp_Ex_rep_c66883_65286958	54.3	469660896
1B	wsnp_BE443332B_Ta_2_2	54.8	471197046
1B	BobWhite_rep_c66032_270	54.8	471197156
1B	BS00078431_51	54.8	472382544
1B	wsnp_Ex_c2004_3770146		475096654
1B	Kukri_rep_c69810_502	54.8	475100386
1B	IACX15424	54.8	475102556
1B	BS00095568_51		475123951
1B	BobWhite_c1967_388	54.8	475125933
1B	Tdurum_contig56874_562	55.9	476591895
1B	Tdurum_contig60052_184	56.3	478882443
1B	wsnp_Ku_c24323_34285350	56.7	479467537
1B	Kukri_c67707_114	56.7	479814190
1B	Tdurum_contig44255_814	56.7	481498221
1B	GENE-0142_178	56.7	481512530
1B	CAP7_c3456_113	56.7	481513283
1B	BS00071465_51	56.7	481741727
1B	Excalibur_c50665_1323	56.7	482341711
1B	Excalibur_rep_c105376_485	56.7	482343126
1B	BS00023142_51	56.7	482345365
1B	Tdurum_contig15593_407	56.7	482347176
1B	Tdurum_contig28316_243	56.7	482897746
1B	RAC875_c56417_377	56.7	482912368
1B	wsnp_BE446240B_Ta_2_3	56.7	482924835
1B	Ra_c68984_1882	57.6	486888342
1B	RAC875_c87890_234	58.6	493544062
1B	Tdurum_contig59449_400	58.6	493545007
1B	Tdurum_contig59449_249	58.6	493545158
1B	Excalibur_c90096_77	58.6	493625366
1B	GENE-0107_807	59.1	494317380
1B	IACX3408	59.1	494975398
1B	RAC875_c5556_328	59.5	496096487
1B	tplb0024i15_1754	61	497167997
1B	BS00022920_51	62.2	498894620
1B	JD_c3116_778	62.2	498896219
1B	TA003725-0553	62.2	502277198
1B	RAC875_rep_c119728_146	62.2	503946784
1B	Tdurum_contig81102_102	62.2	503947105
1B	Excalibur_c5218_75		503987571
1B	Tdurum_contig10026_1493	62.2	505376365
1B	BS00022615_51	62.2	506240115
1B	TA003900-0407	62.2	507358067
1B	CAP11_c2974_53	63.3	510797159
1B	Kukri_c4412_383	64	514061077
1B	RAC875_c10497_231	64	514236223
1B	Tdurum_contig60509_232	64	516677156
1B	Kukri_c13188_256	61.6	516918622
1B	wsnp_Ra_c19148_28288923	61.6	517135647
1B	RAC875_rep_c98040_163	65.2	518417181
1B	IACX10809	67.4	523698893
1B	Excalibur_rep_c103109_88	67.6	525930257
1B	wsnp_Ex_c53976_57027635	67.6	525933671
1B	wsnp_Ra_c5088_9081927	67.6	525936017
1B	Ra_c6701_506	67.6	526215635
1B	RAC875_c6701_291	67.6	526215850
1B	Kukri_c22155_1010	68.1	526355337
1B	CAP7_c12162_251	68.1	526664615
1B	Tdurum_contig50473_889	67.8	526670688
1B	BS00009270_51	39.4	529740414
1B	Ra_c25590_1486	68.9	531235036
1B	CAP12_c424_402	70.8	534199599
1B	BS00036362_51		534857356
1B	Tdurum_contig31102_299	70.5	534857632
1B	BS00000066_51	70.5	534859770
1B	wsnp_BG606586B_Ta_2_13	70.8	534860057
1B	Kukri_c559_193	70.8	535064342
1B	wsnp_JD_c11014_11565501	70.8	535303996
1B	RAC875_s110519_303	70.8	535304002
1B	RAC875_c8888_802	70.8	535304029
1B	BobWhite_c16005_289	70.8	535304146
1B	Tdurum_contig87938_342	70.8	535343443
1B	Ra_c62804_1641	71.4	536853941
1B	Excalibur_c48379_413	71.4	536853986
1B	Excalibur_c48379_116	71.4	536854438
1B	Kukri_c27693_551	71.4	536855653
1B	Excalibur_c23992_436	71.4	536856186
1B	Kukri_c27693_260	71.4	536856213
1B	Ex_c102909_778	71.4	536859910
1B	RFL_Contig4977_2333	72	540690012
1B	CAP12_c1129_220	72.5	540941819
1B	BS00011973_51	73.7	544594293
1B	RAC875_c7674_634	74.1	545386021
1B	Kukri_c73734_175	74.1	545872959
1B	wsnp_CAP11_c543_375403	75.1	547329170
1B	BS00038643_51	74.7	547796197
1B	Excalibur_c8613_1266	74.7	547896960
1B	wsnp_BG274294B_Ta_2_3	74.7	547897968
1B	wsnp_Ex_c7447_12752449	74.7	547975432
1B	wsnp_Ex_c7447_12751589	74.7	547976292
1B	BS00048610_51	74.7	547979644
1B	Tdurum_contig83770_218	75.1	548308650
1B	Excalibur_c30955_479	75.1	548311098
1B	RAC875_c32077_284	77.3	548890127
1B	IAAV3567	78	550037770
1B	Tdurum_contig25457_175	78	550517331
1B	Tdurum_contig892_633	78	552400455
1B	D_GBF1XID01DNWRS_378		553096820
1B	RAC875_c3835_782	78.6	553298727
1B	Ex_c402_1223	78.6	553411122
1B	wsnp_Ex_c402_791233	78.6	553411458
1B	Tdurum_contig42797_2922	78.6	553412368
1B	Tdurum_contig42797_3196	78.6	553412642
1B	wsnp_Ku_c23096_32987510	78.6	553414930
1B	Ku_c4348_862	78.6	553450348
1B	Tdurum_contig42749_3287	78.6	553451254
1B	Tdurum_contig44540_510	78.6	553454876
1B	RAC875_rep_c109215_398	78.6	553666117
1B	Kukri_c66451_128	78.6	553832866
1B	Excalibur_c19237_895		553837289
1B	wsnp_JD_c6331_7499499	78.8	553898946
1B	Kukri_c1918_1074	78.8	553899909
1B	D_contig06122_208		554438686
1B	GENE-0293_445	21.8	554446636
1B	BS00096719_51	79.2	556107655
1B	GENE-0120_397	79.2	556110649
1B	RAC875_c95548_156	79.2	556131522
1B	IACX9308	78.6	556290993
1B	wsnp_Ex_c3831_6966926		556291174
1B	wsnp_Ex_c1440_2764867	79.2	556291207
1B	wsnp_Ex_c18462_27305612	79.2	556976434
1B	Kukri_rep_c111991_498	79.6	558167950
1B	BS00093475_51		558317597
1B	BS00067769_51		559211990
1B	wsnp_Ex_rep_c101231_86636951	79.6	560274566
1B	BobWhite_rep_c57575_65	81.2	560626626
1B	BS00082521_51	81.2	560802184
1B	BS00021975_51	78.8	560802242
1B	RAC875_c32687_153	81.2	560813252
1B	BS00081396_51	81.2	561002541
1B	BS00107749_51	81.2	561009588
1B	Ku_c18920_414	82.2	562068345
1B	CAP8_c818_370	82.2	562623253
1B	tplb0048b10_1365		564675057
1B	BS00089563_51	82.2	564930855
1B	Tdurum_contig48523_1605	82.4	565284321
1B	Tdurum_contig48523_1838	82.2	565285651
1B	GENE-0315_356		566310775
1B	RAC875_c24895_311		566311779
1B	wsnp_Ex_rep_c66389_64589189	82.7	566530125
1B	BS00088039_51	82.7	566530188
1B	IACX9183	82.7	566531692
1B	wsnp_Ex_c39616_46871127	83.2	567427826
1B	BS00021710_51	83.2	567931959
1B	wsnp_Ex_c22439_31632880	83.6	568059239
1B	Excalibur_c60931_1260	83.6	568061805
1B	BS00063092_51	83.6	568325466
1B	BS00076405_51	83.9	568566465
1B	Ku_c106533_550	83.9	568716778
1B	JD_c107_683	83.9	568717489
1B	Tdurum_contig8158_269	83.9	569263316
1B	IACX11374	83.9	569263390
1B	RAC875_c55891_659	84.5	569999261
1B	RAC875_c55891_712	84.5	569999313
1B	Excalibur_c14911_976	84.5	570658748
1B	Tdurum_contig42852_667	84.5	570661683
1B	BS00039740_51	85.5	570990387
1B	Kukri_c7770_176	86.1	571575920
1B	Tdurum_contig47550_699	86.1	571576020
1B	BobWhite_c11044_322	85.5	571660271
1B	Tdurum_contig604_356	84.5	571761629
1B	IACX11320	84.5	571840725
1B	Kukri_c15391_468	84.5	571840922
1B	RFL_Contig4235_707	84.5	571843419
1B	Tdurum_contig52782_382	86.1	571846985
1B	Tdurum_contig30517_578	84.5	571848006
1B	Tdurum_contig30517_310	84.5	571848274
1B	Tdurum_contig30517_174	86.1	571848410
1B	Excalibur_c9149_1326	86.1	571850022
1B	Excalibur_c10496_651	87.1	573723492
1B	BS00031596_51	87.1	574239322
1B	wsnp_Ex_c21198_30327016	87.1	574434562
1B	wsnp_Ex_rep_c107911_91350930	86.9	574442153
1B	wsnp_Ex_rep_c107911_91350866	86.9	574442217
1B	wsnp_CAP11_c287_244799	87.1	574616806
1B	wsnp_Ex_c15611_23929128	87.1	576022661
1B	wsnp_Ex_c5101_9053178	87.1	576023180
1B	wsnp_Ex_c5101_9052671	87.1	576023686
1B	Kukri_c9133_2211	87.1	576024355
1B	wsnp_Ku_c13043_20902807	87.1	576215150
1B	Ku_c956_1797		576600529
1B	wsnp_Ex_c7585_12957020	87.1	578016368
1B	Tdurum_contig13117_1316	88.2	579324764
1B	RAC875_rep_c106876_558	88.2	579325093
1B	Kukri_c25961_166	88.6	582641977
1B	Kukri_c8143_355	89.1	588080115
1B	Kukri_c9752_793	89.1	588083859
1B	Tdurum_contig69792_167	89.1	588083959
1B	Excalibur_c27915_560	89.1	588623634
1B	BS00022551_51	89.7	590479013
1B	Ku_c1932_1583	90.7	591205490
1B	wsnp_Ex_rep_c67299_65844168	92.8	593333481
1B	wsnp_Ex_rep_c67299_65845319	93.3	593337179
1B	TA005251-0278	92.8	593341758
1B	BS00069125_51	93.3	595464670
1B	RAC875_c62171_386	93.3	595614175
1B	wsnp_Ex_c32284_40970312	93.3	595614653
1B	wsnp_Ex_c27644_36826484	93.3	595616464
1B	RAC875_c32848_578	93.3	595767188
1B	BS00066338_51	93.4	595782813
1B	BobWhite_c17644_456	93.5	596044971
1B	TA004690-1102	93.5	596113102
1B	BS00040568_51	92.6	596190474
1B	BobWhite_c39656_106	93.3	596987391
1B	BS00040743_51		597044468
1B	BS00010436_51		598347336
1B	Kukri_rep_c112383_588	93.3	598350958
1B	wsnp_Ex_c6378_11086366	92.6	598351108
1B	BS00042244_51	92.6	598470803
1B	Tdurum_contig83079_133	95.1	599756860
1B	BS00069341_51	96.1	605709602
1B	RAC875_c39401_502	96.2	606229680
1B	BS00023071_51	96.2	606230219
1B	Excalibur_c44818_109	96.2	607424027
1B	Kukri_c13978_132	96.2	607424539
1B	BS00064162_51	96.8	607532330
1B	Excalibur_rep_c107047_469	98.8	609661012
1B	Excalibur_rep_c107047_605	98.8	609661125
1B	Excalibur_rep_c107047_742	98.8	609661262
1B	Tdurum_contig96049_200	98.8	610156156
1B	IACX886	98.8	610930638
1B	BS00022775_51	98.8	610931730
1B	wsnp_JD_rep_c63201_40318622	101.8	619565245
1B	BS00023941_51	102.3	619573923
1B	RAC875_c78619_523	102.3	619882571
1B	Tdurum_contig10362_555	102.3	620357385
1B	Tdurum_contig10362_328	102.7	620357612
1B	IACX906	106	620496040
1B	TA003586-0637	106	620499744
1B	Kukri_c19247_711	104.4	620499837
1B	BobWhite_c48071_144	103	620500069
1B	Excalibur_c93510_360	106	620917293
1B	Kukri_c30461_857	106	620918980
1B	wsnp_Ex_c3147_5816957	106	621245851
1B	RFL_Contig2736_827	106	621247453
1B	wsnp_Ku_c56140_59771244	107.5	621261149
1B	wsnp_BE590634B_Ta_2_1	106	621261891
1B	IACX1891	106	621262003
1B	wsnp_BE590634B_Ta_2_5	106	621262003
1B	Tdurum_contig15015_883	106	621262140
1B	Kukri_c11389_232		625782415
1B	wsnp_Ex_c194_381656	108	625784836
1B	BS00022851_51	106	625786881
1B	Ku_c16636_347	108	625789098
1B	wsnp_Ex_c18384_27213023	106	625790535
1B	BS00021680_51	106	625790880
1B	RAC875_c64190_212		625791153
1B	Ku_c79340_308	108	625792895
1B	wsnp_Ku_c41261_49287074	108	626541086
1B	Kukri_c14733_486	106	626782804
1B	BS00067024_51	106	627704114
1B	BS00063928_51	108	627706074
1B	BS00022530_51	106	628430439
1B	wsnp_BE494527B_Ta_2_1	108.1	628572585
1B	RAC875_c16136_1597	106	628587814
1B	BS00069829_51		629581594
1B	BobWhite_c42716_71	109	629941109
1B	wsnp_Ex_rep_c66255_64400455	109	630019411
1B	RFL_Contig5937_1677	109	630020132
1B	RAC875_c47427_75	109	630020875
1B	BS00083060_51	109	630021148
1B	Excalibur_rep_c72368_68	109	630470549
1B	BS00110231_51	109	630632713
1B	Excalibur_c581_947	109.8	631183657
1B	Excalibur_c581_1220	109.8	631183912
1B	Tdurum_contig47253_1624	110.8	632329253
1B	Tdurum_contig67656_387	110.8	632937492
1B	RAC875_c66649_186	113.4	633762160
1B	IAAV7352	115.1	633768211
1B	Tdurum_contig49651_227	114.8	635076674
1B	wsnp_Ex_c5296_9365860	114.8	635076811
1B	wsnp_Ex_c5296_9365847	114.8	635076820
1B	Tdurum_contig53772_362	114.8	635126294
1B	Tdurum_contig65853_242	115	635616380
1B	Tdurum_contig57927_171	115.7	636329103
1B	BS00022411_51	115.1	636329517
1B	BS00072791_51	115.1	636433073
1B	BS00022249_51	115.1	636636284
1B	IACX2961	115.7	637100794
1B	BS00096498_51	115.7	637102023
1B	Jagger_c7235_96	115.4	637102170
1B	Ra_c17685_927	115.7	638548466
1B	RAC875_c42275_224	115.7	638930448
1B	tplb0043k02_463	115.7	638931463
1B	RAC875_c4190_337	114.8	639089398
1B	Kukri_c51735_79	116.7	640130923
1B	TA001769-0538	117	640162087
1B	BS00022176_51	117.4	642433395
1B	BobWhite_c2844_569		642445067
1B	BS00039135_51		642445067
1B	Kukri_c5357_323	118.9	642952919
1B	Excalibur_rep_c70674_83	118.1	642954135
1B	tplb0043a07_880	118.1	642954390
1B	tplb0034e16_1165	118.9	643012020
1B	BS00094237_51	118.9	643211561
1B	BS00089790_51	119.1	643929459
1B	IAAV1683	121.3	645124874
1B	Tdurum_contig10036_1614	120.8	645125640
1B	Excalibur_c34765_1023	121.3	645126223
1B	Tdurum_contig10036_1044	120.8	645127433
1B	Tdurum_contig10036_977	120.8	645127456
1B	Tdurum_contig10036_741	120.8	645129260
1B	Tdurum_contig10036_474	120.8	645130528
1B	Excalibur_c11980_619	120.8	645487160
1B	BobWhite_c2027_215	121.4	645487190
1B	BobWhite_c2027_84	120.8	645487319
1B	Kukri_c39223_871	120.8	645487757
1B	Kukri_c39223_831	121.4	645487797
1B	Tdurum_contig93532_89	120.8	645491080
1B	TA004946-0577	121.3	645492052
1B	BS00069044_51	120.8	645545818
1B	Excalibur_c96904_336	121.3	645572386
1B	Excalibur_rep_c67747_629	121.3	645776878
1B	wsnp_Ex_c27176_36393952	121.4	645778762
1B	Kukri_c4453_1248	121.3	645778988
1B	GENE-0371_208	121.3	645779390
1B	RAC875_c17188_1696	121.3	645779412
1B	Tdurum_contig42491_750	121.3	645779719
1B	RAC875_c15593_1421	121.3	645779726
1B	JD_c954_2440		645780490
1B	Ra_c18630_284		646078101
1B	Excalibur_c63885_115		646722510
1B	IAAV5863	121.8	647665946
1B	RAC875_c818_1185	121.8	647844480
1B	IAAV7428	121.8	647845186
1B	wsnp_Ku_c51703_56915288	122.9	648232404
1B	TA004668-0687		648232766
1B	BS00084895_51		648237347
1B	Excalibur_c8585_701	128.8	650744371
1B	BobWhite_c23617_167	128.8	650744430
1B	Tdurum_contig11216_942	127.4	650744986
1B	Jagger_c3757_131	128.8	650745025
1B	BS00099794_51	128.8	650853791
1B	RFL_Contig1823_1044	128.8	650853870
1B	BS00070285_51	128.8	651353790
1B	BS00002484_51	128.8	651354148
1B	Kukri_c25512_53	129.7	654222547
1B	BS00077498_51		654607102
1B	wsnp_Ex_c13878_21738866	130.2	655283466
1B	IAAV565	129.7	655286043
1B	BS00068077_51	130.2	655296982
1B	Tdurum_contig8840_575	135.3	656607229
1B	BS00064052_51	135.3	657906663
1B	Tdurum_contig75731_537	136.1	658355789
1B	BS00045568_51	136.1	658372046
1B	BS00071893_51	137.1	658491952
1B	TA004059-0492	136.8	658517894
1B	Kukri_c36758_140	136.6	658520778
1B	RAC875_rep_c111494_195	136.6	658585995
1B	BobWhite_c44460_821	136.6	658586779
1B	BS00075129_51		658705208
1B	Tdurum_contig13250_137	139.2	663062786
1B	GENE-0063_68	140	664140255
1B	Tdurum_contig57153_1356	140.1	664141769
1B	CAP12_c1085_283	141.3	664599640
1B	IACX8074	141.9	665189457
1B	IACX9290	141.9	665191190
1B	BS00078413_51	142.7	665466905
1B	BS00078414_51	142.7	665466921
1B	Tdurum_contig18557_228	142.7	667041280
1B	IACX2234	142.7	667067331
1B	Tdurum_contig55429_147	142.7	667067441
1B	Tdurum_contig55429_116	142.7	667067472
1B	wsnp_CAP12_c1337_682282	142.7	667375964
1B	wsnp_Ra_c53181_56932563	142.7	667408060
1B	BobWhite_c9963_51	144.3	668021209
1B	Kukri_c30490_328	144.3	669627754
1B	RAC875_c4047_115	144.3	669967592
1B	wsnp_Ex_c38849_46284348	144.7	670016342
1B	Tdurum_contig61914_169	145.1	670696602
1B	BS00037246_51	145.6	671217424
1B	CAP7_rep_c6352_375	145.4	672282637
1B	Tdurum_contig94450_255	150.9	674036287
1B	IAAV3040	150.9	674363860
1B	BS00022398_51	150.9	674452394
1B	RAC875_c9770_123	152	675002284
1B	BS00084990_51	152	675004460
1B	Tdurum_contig10354_170	152	675054920
1B	wsnp_CAP11_c2596_1325540	152.5	676345722
1B	Tdurum_contig42558_134	152.5	676504629
1B	BS00107837_51	152.5	676649424
1B	BS00060686_51	152.5	677133235
1B	IAAV5776	152.5	677335392
1B	Kukri_c14292_157	155.3	677679469
1B	Excalibur_rep_c102637_58	155.3	677679950
1B	wsnp_Ku_c40759_48907151	155.3	677844819
1B	RAC875_c24317_1351	155.3	677848527
1B	BS00063512_51	154	677939397
1B	BS00066305_51	155.3	677948520
1B	BobWhite_c34125_183	155.3	678009821
1B	Kukri_c82190_267		678010304
1B	BS00063302_51	155.3	678645534
1B	BobWhite_c20073_443	156.3	679792954
1B	BS00024107_51	156.3	679793009
1B	Tdurum_contig52086_129	156.3	679799346
1B	D_contig03023_692	156.1	680220681
1B	Excalibur_c35289_64	158	680256913
1B	BS00022654_51		680943414
1B	Tdurum_contig13879_919	158	681763526
1B	Tdurum_contig13879_352	158	681764416
1B	wsnp_Ex_c649_1279852	160.5	682519107
1B	Tdurum_contig10099_538	160.5	682862305
1B	wsnp_Ku_c26281_36243489	162.3	682866529
1B	BS00010807_51	162.3	682867000
1B	Tdurum_contig44851_888	162.3	684453668
1B	Tdurum_contig29915_167	161.5	684457062
1B	Tdurum_contig49509_606	162.5	686384940
1B	Ra_c109187_371	162.3	686713283
1B	Tdurum_contig1631_240	162.1	687787716
1B	wsnp_Ex_c750_1474351	162.7	687791142
1B	Excalibur_c10063_189		688017335
1B	Excalibur_c10063_93		688017431
1B	wsnp_Ku_c13952_22097895	163.9	688365238
1B	wsnp_Ku_c13952_22097856	164	688365253
1B	Tdurum_contig9144_222	164.1	688702926
1B	Tdurum_contig92835_177	164	688703483
1B	BS00027006_51	163.9	688703599
1B	Excalibur_c25640_110	163.9	688776112
1B	Tdurum_contig51922_676	163.9	688908370
1B	RFL_Contig2550_583		688908899
1B	BS00104270_51	163.9	688909467
1B	BobWhite_c38981_117		688916059
1B	RAC875_c6537_584		688959493
2A	wsnp_Ex_c2772_5130007	2	2600007
2A	BS00067382_51		2727855
2A	wsnp_Ex_rep_c66982_65424063	2.3	2768790
2A	Excalibur_rep_c67619_217	2.3	2768939
2A	wsnp_Ku_c23598_33524490	2.3	2879331
2A	BobWhite_c13373_250	9.4	3329071
2A	wsnp_Ex_c11950_19164191	7.8	3707707
2A	wsnp_Ku_c33374_42877546	8.6	4319053
2A	Kukri_c33374_1048	8.6	4319389
2A	TA002095-0637	9.4	5208025
2A	Kukri_c40204_141	8.4	5693054
2A	Excalibur_c25599_358	9.4	5694043
2A	Excalibur_c18324_390	9.4	5711671
2A	Excalibur_c12980_2621	9.4	6226074
2A	Excalibur_c12980_2392	9.4	6226268
2A	Kukri_c31776_1621	9.4	6230763
2A	RAC875_c42847_141	9.4	6382183
2A	Tdurum_contig49928_424	11.2	11762651
2A	Kukri_c30439_2407	13.2	11907928
2A	Tdurum_contig63196_123	13.2	15002668
2A	Tdurum_contig77522_310	13.2	15009938
2A	RAC875_c829_1215	16.1	18480163
2A	BS00071755_51		19134980
2A	Kukri_c12648_434	21.9	21812224
2A	BS00003867_51	21.9	22181606
2A	BS00021706_51		25071328
2A	Excalibur_c21663_145	24.5	25317733
2A	RAC875_rep_c111906_144		31073387
2A	Tdurum_contig42153_5854	35	31088510
2A	GENE-0717_28		32502932
2A	CAP8_rep_c8022_270	35.6	33508091
2A	RAC875_c11652_544	35.6	33560625
2A	BobWhite_c2022_245	35.6	33572181
2A	CAP11_c2293_200	35	33575135
2A	BS00093757_51		33575407
2A	wsnp_Ex_c61879_61748626	37.8	33784073
2A	Kukri_c84087_154	36.8	33916474
2A	Ku_c34562_480		34995528
2A	BS00004724_51	36.6	35692468
2A	RAC875_rep_c78744_228	38	35883686
2A	Excalibur_c92241_336	38	36059986
2A	BS00022982_51	38	36060157
2A	GENE-0749_215	38	36190107
2A	Ku_c23118_149	43.5	37976099
2A	Tdurum_contig11803_475	46.6	39633057
2A	Tdurum_contig11803_306	46.6	39633226
2A	wsnp_Ex_c19556_28530243	46.6	39641785
2A	wsnp_Ex_c19556_28530231	46.6	39641797
2A	BobWhite_c26374_339	46.6	39725595
2A	wsnp_Ex_c2033_3814035	46.6	40214625
2A	Ku_c269_2643	47.2	40214681
2A	BobWhite_c10977_834	50.5	43584029
2A	BS00022332_51		43755575
2A	Ra_c58279_684	50.9	44148739
2A	wsnp_Ex_c5412_9564478	50.9	44152388
2A	BS00075524_51	51.6	45278297
2A	Tdurum_contig55610_784	51.6	45346381
2A	BS00064905_51	52.9	47513046
2A	IAAV2654	52.9	47560103
2A	wsnp_Ku_c1292_2572053	52.5	47830802
2A	IAAV7468	54.6	48766766
2A	Kukri_c56203_965	54.6	51553883
2A	Excalibur_c61806_213	54.6	52167332
2A	BS00066186_51		52559169
2A	IAAV8184		59476747
2A	BS00045900_51	66.3	61316943
2A	wsnp_Ex_c15822_24204224	67.3	61951039
2A	BS00083146_51	67.3	61951583
2A	Tdurum_contig47258_1039	67.5	62208289
2A	TA004602-1630	67.5	64104528
2A	RAC875_rep_c116200_396		70197009
2A	BS00062864_51		72127759
2A	Excalibur_c11947_746	90.7	73074586
2A	RAC875_c34757_180	90.7	74091521
2A	Ku_c57425_413	90.7	74199018
2A	BS00080749_51		74199708
2A	Kukri_rep_c73477_888	78	75520607
2A	wsnp_Ex_c2887_5330426	74.6	75520757
2A	wsnp_JD_c18695_17091254	78	75553940
2A	JG_c936_115	90.7	75744792
2A	BS00036766_51		77766221
2A	BS00036767_51	91.6	77766324
2A	Kukri_rep_c83485_398		77788525
2A	BS00039210_51		77815753
2A	BS00039211_51		77815917
2A	Tdurum_contig9731_121	90.7	77815990
2A	Tdurum_contig48302_532	90.7	78407903
2A	Excalibur_c15733_252	90.7	78408840
2A	Excalibur_rep_c111743_194	90.7	78409043
2A	RAC875_c20700_853	90.7	78506214
2A	RAC875_c13116_541	90.7	78591308
2A	GENE-1365_255	91.9	78788670
2A	wsnp_BG314532A_Ta_2_1	91.9	78790154
2A	Tdurum_contig5311_67	91.9	78969710
2A	Tdurum_contig82812_213	91.9	78994520
2A	RAC875_c31560_141		80905649
2A	wsnp_Ex_rep_c68113_66877517	92.1	81173338
2A	Kukri_rep_c104727_91	92.1	81380886
2A	wsnp_CAP11_rep_c8768_3788007	92.1	81929371
2A	BS00082604_51		81929735
2A	wsnp_CAP12_c901_472535	92.1	81929993
2A	wsnp_Ex_c15325_23565935	92.3	81931588
2A	Kukri_c40035_258	93.2	82187952
2A	RAC875_c24517_558	93.2	82471225
2A	Kukri_c24852_466	93.2	82471758
2A	RAC875_c31493_120		82795130
2A	BS00021739_51	93.2	83242851
2A	RAC875_rep_c73925_276	93.2	83242974
2A	Excalibur_c6808_541		85238701
2A	Excalibur_c6808_959	93.2	85239879
2A	BS00080239_51		85796000
2A	Excalibur_c12169_1088		85796401
2A	Excalibur_c4847_631	95	87375211
2A	wsnp_Ex_c36242_44232305	96	87379999
2A	wsnp_Ex_c41913_48628389	96	88408088
2A	Excalibur_c50934_159	96	88745803
2A	Ex_c721_2374	96	89107561
2A	Ex_c721_2127	96	89107808
2A	Ra_c2655_504	96	89111449
2A	BS00074780_51	96	90433471
2A	BS00107555_51	96	90989242
2A	RAC875_c25986_82	96.2	91393777
2A	Kukri_c29034_801	96	91418480
2A	Kukri_c29034_867	96	91418546
2A	IACX636	96	92656215
2A	Excalibur_c28938_185	96	93024195
2A	Tdurum_contig44062_733	96	93298946
2A	TA004478-0271	96	93949814
2A	wsnp_BE498730A_Ta_2_2	96.3	94265453
2A	Tdurum_contig45580_3981		97388650
2A	Tdurum_contig45580_1717	97.3	97393399
2A	BS00028759_51	96.3	97398605
2A	Excalibur_c21269_176	97.3	97424913
2A	BobWhite_rep_c64680_305		97491841
2A	BS00090940_51	97.3	100761853
2A	Tdurum_contig93884_223	97.3	101597802
2A	BS00104558_51		102547083
2A	BobWhite_c26259_248		103386655
2A	wsnp_BF201533A_Ta_2_3	97.3	104675393
2A	RAC875_rep_c119471_174	97.3	105200954
2A	BobWhite_rep_c62964_873	98.2	108341243
2A	TA003045-1227	99	118470051
2A	wsnp_Ex_rep_c69124_68035485	99	118770877
2A	Kukri_c45015_145	99	120603175
2A	wsnp_Ex_c12219_19526749	99	120796284
2A	Kukri_c55028_182		121917968
2A	Kukri_c44442_274	99.8	127098782
2A	RAC875_c68079_214		137941001
2A	IAAV5331		137962200
2A	wsnp_CAP11_c1787_968410	101.6	151410749
2A	Tdurum_contig27887_55	102	158767160
2A	BS00089457_51	102	160324040
2A	GENE-1028_694		162269368
2A	wsnp_Ex_c22862_32074455	104	168176997
2A	wsnp_BG263521A_Ta_2_2	104	168178241
2A	BobWhite_c23953_312	104	168247323
2A	Excalibur_rep_c107523_281		168949366
2A	BS00091670_51	106.5	202264413
2A	BS00039489_51	107	205473036
2A	wsnp_Ex_c23720_32957892	107.6	207718551
2A	IAAV3570	107.6	207734452
2A	IAAV1587	107.6	209342384
2A	BS00097263_51	107.7	213104102
2A	CAP12_c1437_261	107.7	238285317
2A	BS00031140_51	107.7	272391217
2A	Excalibur_c640_464		290984897
2A	IAAV1691	107.7	304790126
2A	Kukri_c41543_366	107.7	329652868
2A	CAP7_rep_c6939_197	107.7	330401406
2A	BS00073720_51	107.7	330685394
2A	RAC875_c76620_361	107.7	332834419
2A	JD_c3358_1128	107.7	333485517
2A	RAC875_c102123_159	107.7	337324301
2A	wsnp_Ku_c38662_47257696	107.7	342911080
2A	Ku_c36017_329	107.7	346831848
2A	BS00056232_51	107.7	358125667
2A	RAC875_c38750_86	107.7	361194666
2A	GENE-1326_350	107.7	368187390
2A	wsnp_Ra_c10861_17763060	107.7	378421745
2A	CAP12_rep_c8488_146	107.7	385220341
2A	Ra_c53882_371	107.7	385837730
2A	wsnp_CAP12_rep_c4379_1995966	107.7	385967728
2A	CAP7_c239_267	107.8	390989429
2A	Ra_c15346_447	107.8	391794972
2A	wsnp_Ex_c12068_19316125	107.8	398857200
2A	RAC875_c19144_117	107.8	407602734
2A	GENE-0922_327	107.8	408094579
2A	RAC875_c47395_652	107.7	410563032
2A	wsnp_BE403352A_Ta_2_1	107.8	410577436
2A	IAAV6884	108.2	418929817
2A	Ex_c20159_635	108.2	419514919
2A	wsnp_Ex_rep_c66709_65042923	108.4	419578953
2A	BobWhite_c42875_115		426419942
2A	BobWhite_c38716_323	108.7	426680513
2A	wsnp_Ex_c15301_23528979	108.4	426775500
2A	RAC875_c29377_471	108.7	432921028
2A	Ku_c14091_814	108.7	434157249
2A	wsnp_Ku_c16371_25240695	108.7	445049057
2A	RAC875_c50732_257	108.9	447397798
2A	Ra_c69516_1472	108.9	454975754
2A	Ra_c37220_262	108.9	455699384
2A	wsnp_Ex_c2138_4015881	108.9	457622370
2A	wsnp_Ku_c8765_14824678	107.7	458213577
2A	GENE-1057_41	108.9	466419141
2A	RAC875_c41731_321	108.9	466420315
2A	RAC875_c11682_1624	108.9	490918535
2A	Tdurum_contig76960_213	108.9	493568848
2A	Ku_c59581_1412	108.9	493953188
2A	Ra_c71628_188	107.7	493953737
2A	wsnp_Ex_rep_c66615_64916512	108.9	494021266
2A	RAC875_c41194_218	108.9	494021598
2A	wsnp_Ex_rep_c66615_64916114	108.9	494021685
2A	Ra_c22880_760	107.7	494021965
2A	GENE-1350_36	107.7	497735272
2A	wsnp_Ex_rep_c66809_65185215	109	498816928
2A	Kukri_c15489_626		499841203
2A	wsnp_Ex_c31900_40635609	109.5	499841224
2A	BobWhite_rep_c64242_111	109.5	500123306
2A	wsnp_Ex_rep_c66800_65171259	109.4	500123395
2A	wsnp_Ex_c3869_7028759	109.3	500215473
2A	wsnp_Ex_c27023_36242252	109.3	500216595
2A	Excalibur_c27023_134	109.3	500216700
2A	IAAV9024	109	500218012
2A	TA001220-1276	109	500218115
2A	IAAV444	109.5	500469881
2A	wsnp_Ex_c25057_34318425	109.5	500856777
2A	BS00032606_51	107.7	503215216
2A	Kukri_c11327_977	110.1	503518282
2A	Ra_c29240_628	109.9	504576700
2A	BS00055514_51	114.5	539038975
2A	BS00062756_51	114.7	550245129
2A	BS00067806_51	117	561795516
2A	wsnp_BE403597A_Ta_2_1	116.6	561922561
2A	BS00041707_51	117	562151919
2A	RAC875_c992_718	117	563802501
2A	wsnp_BE406351A_Ta_2_3	117	563804320
2A	Kukri_c9713_1999	117	563879611
2A	BS00040337_51	117	563896812
2A	BS00040336_51	117	563896898
2A	CAP12_c6044_69	117	563897125
2A	Excalibur_c1793_97	117	567458234
2A	BS00085765_51	117	567880330
2A	RAC875_c63975_307	117	567881875
2A	BobWhite_c28819_733	117	569425565
2A	Tdurum_contig10579_790	117	571073602
2A	BobWhite_c4743_63		592666150
2A	wsnp_CAP8_c2677_1394934	120.7	597739651
2A	Excalibur_c47535_389	122.2	597763632
2A	Excalibur_c28017_641	120.7	597775956
2A	Tdurum_contig30451_88	121.3	597900753
2A	BS00049644_51	122.2	599299570
2A	Ku_c5710_312		599948929
2A	BS00041816_51	125	604990257
2A	BS00022896_51		606481376
2A	BS00062679_51		608923320
2A	BS00063518_51	131.7	630057687
2A	RAC875_c38018_278		632208961
2A	BS00090569_51		647669314
2A	BobWhite_c5419_643		667079440
2A	RAC875_rep_c69987_930		668983383
2A	RAC875_c35521_185		668984049
2A	BS00110587_51		668984154
2A	BS00022377_51	141.4	668990665
2A	BS00070005_51	141.4	668996423
2A	RFL_Contig3780_644	141.4	668998089
2A	wsnp_JD_c514_781859	136.9	669474585
2A	TA001859-0887	139.5	670247264
2A	IAAV2718	144	674085257
2A	RAC875_s119017_245	144.7	680183269
2A	BS00065259_51		680185261
2A	BS00010696_51		681926795
2A	GENE-1381_132	145.8	684186073
2A	GENE-1381_110	145.9	684186095
2A	wsnp_be471201A_Ta_1_1	145.8	684188167
2A	Ku_c8927_2075	145.8	684468543
2A	Excalibur_c6660_746	145.8	684469327
2A	wsnp_Ku_c8927_15048149	145.8	684470018
2A	BobWhite_c3833_815	145.9	686054113
2A	Kukri_c29170_702		686434614
2A	Kukri_c29170_680	145.9	686434636
2A	BS00022666_51		687837565
2A	RAC875_rep_c73777_485	146.5	689985205
2A	CAP12_rep_c6956_169	146.5	690377692
2A	BS00096882_51	148	694101868
2A	Kukri_c44255_832	144.7	694590889
2A	GENE-3975_114	148	694594382
2A	BobWhite_c20952_105	150.4	696515409
2A	Kukri_c40121_373	150.4	697505135
2A	RAC875_c13861_1248	151.2	698292996
2A	wsnp_JD_c15127_14676522	152.1	698515516
2A	BS00029332_51	152.5	698535661
2A	Excalibur_rep_c102052_721		698560480
2A	BS00107804_51	154.6	699884316
2A	wsnp_Ex_rep_c66358_64543218	154.6	702672238
2A	BobWhite_c12157_747	154.6	702821028
2A	Ku_c35823_743	154.6	702822898
2A	Kukri_rep_c104611_210	154.6	702828278
2A	Excalibur_c3171_416	154.6	702828502
2A	Excalibur_c7282_285	155.7	703103065
2A	Excalibur_c47219_186		704432801
2A	IAAV6408	154.6	704764443
2A	CAP12_c2521_103	154.6	704768362
2A	Ku_c69608_894	154.6	705495500
2A	RAC875_c13774_161		705497522
2A	RAC875_c17696_225	154.6	705641219
2A	Excalibur_c41125_360	156.3	706337513
2A	RAC875_c81899_216	156.3	707237565
2A	TA005062-0529		707658740
2A	RAC875_rep_c70010_692		708323682
2A	RAC875_c42648_115	159.1	709156977
2A	wsnp_Ex_c59095_60108185	158.7	709489556
2A	wsnp_Ra_c32271_41304469	159.1	709490864
2A	wsnp_Ex_c10751_17505459	158.7	709953131
2A	Jagger_c4026_328	159.1	710203630
2A	Excalibur_c62255_986		710225554
2A	wsnp_BE445431A_Td_2_1	159.6	710628906
2A	Kukri_rep_c103890_185		711133868
2A	BS00080751_51	159.9	711379259
2A	BS00080752_51	159.9	711379293
2A	BS00093201_51	159.9	711621149
2A	BS00108775_51	159.9	711739558
2A	BS00081506_51	159.9	711747299
2A	Tdurum_contig33398_106	159.9	711931080
2A	RAC875_c16333_340	161.8	714313180
2A	Excalibur_c74714_108		715201059
2A	tplb0050m09_1890	162.3	715537445
2A	GENE-0638_1119		721144646
2A	wsnp_Ex_c14953_23104041	169.3	721812246
2A	RAC875_c16967_68		722384458
2A	BS00057059_51	169.3	722385684
2A	BS00057060_51	169.3	722386081
2A	BS00082084_51	171.8	725697765
2A	BS00024921_51	171	726230624
2A	RAC875_rep_c69619_145	176.5	727535098
2A	RAC875_rep_c69619_78	176.1	727537862
2A	BS00068413_51		727771777
2A	RAC875_c19904_308	176.5	728143479
2A	BS00065366_51		728171498
2A	wsnp_JD_c2578_3489735	176.5	728474025
2A	Tdurum_contig93508_295	179.5	731835003
2A	Kukri_c31121_1011		731838702
2A	BobWhite_c13924_707		731838760
2A	BS00077768_51		732738090
2A	BS00077769_51		732738172
2A	BS00110128_51	181.2	732849235
2A	Kukri_c25978_561	180.3	733078331
2A	wsnp_Ex_rep_c70299_69243835	180.3	733078481
2A	wsnp_Ex_rep_c70299_69243401	180.3	733078914
2A	wsnp_Ra_c66636_64922359	180.9	733083606
2A	wsnp_Ex_c5740_10081171	181.2	733532517
2A	Ex_c5740_1133	181.2	733533252
2A	BS00022813_51	181.2	734035422
2A	RAC875_c33037_578	181.2	734705702
2A	RAC875_c25848_122	180.9	735237118
2A	IACX5800	181.2	735640259
2A	GENE-4595_130		735926326
2A	Ra_c3750_1082	181.2	736162257
2A	Excalibur_c42110_66	181.2	736860981
2A	IAAV3791	182.3	736998946
2A	Excalibur_c44487_642	182.3	736999022
2A	Tdurum_contig49145_914	186.1	737583788
2A	Tdurum_contig86183_221	186.1	737584226
2A	BS00022409_51	186.2	737643276
2A	Tdurum_contig82404_354	186.5	739234344
2A	BobWhite_c31163_694	186.5	739234403
2A	RFL_Contig927_1591	186.5	739234444
2A	tplb0060h04_139	186.1	739313528
2A	Tdurum_contig84245_154	186.8	739313745
2A	BS00000209_51	186.8	739315821
2A	IACX3245	187.4	739658957
2A	BS00062732_51	187.4	739659657
2A	BS00024884_51		739729219
2A	BS00000250_51	187.5	739824595
2A	RAC875_c4609_1756	187.7	740125473
2A	Tdurum_contig63071_67	187.7	740138903
2A	wsnp_RFL_Contig2104_1368653		741419958
2A	TA004785-1734	188.7	741420827
2A	Kukri_c50391_219		743655229
2A	BobWhite_c5178_188	189.8	743655304
2A	BobWhite_c4517_120	189.8	743825105
2A	wsnp_JD_c13946_13810300	189.8	744217907
2A	BobWhite_c15773_166	189.8	744219104
2A	Excalibur_c72359_56	189.8	744228011
2A	wsnp_Ex_rep_c101342_86720058	189.8	744410258
2A	Excalibur_rep_c110586_1083	189.8	744411157
2A	Excalibur_c20439_825	192.7	746228480
2A	BS00023075_51	193.1	746598281
2A	Tdurum_contig47508_250	193.1	746598381
2A	BS00063368_51	193.1	746615364
2A	BS00074648_51		747513129
2A	BS00067663_51		747683247
2A	RAC875_c1706_1888	194.7	748014273
2A	Tdurum_contig61938_424	194.7	748029205
2A	CAP12_c575_105	194.2	748035121
2A	wsnp_Ra_c6586_11477949	194.8	748131165
2A	wsnp_Ex_c2137_4014287	194.8	748132574
2A	BobWhite_c42181_327	198.7	750362118
2A	Excalibur_c44834_80	196.5	750362310
2A	RAC875_c21750_784	196.5	750365359
2A	Excalibur_c52319_257		750366834
2A	wsnp_Ku_c26323_36285601	196.5	750366883
2A	RAC875_c96399_610	197.6	750727446
2A	BS00065245_51	197.6	750728682
2A	RAC875_c1043_258	197.6	750732345
2A	Tdurum_contig53038_714	197.6	750759944
2A	Tdurum_contig53038_684	197.6	750759974
2A	BS00011539_51	197.6	750760308
2A	Tdurum_contig56321_232	197.6	750852888
2A	Tdurum_contig56321_179	197.6	750852941
2A	IAAV5232	197.6	751323201
2A	IAAV6102	197.6	751323340
2A	wsnp_Ex_c10555_17236072	197.6	751323687
2A	Excalibur_c91176_326	197.6	751785407
2A	IAAV7086		752320527
2A	CAP8_c3129_381	200.7	752410834
2A	tplb0025l18_1788	197.6	752674103
2A	wsnp_Ku_c2838_5354231	197.6	752751364
2A	BS00087932_51	197.6	752754372
2A	Tdurum_contig50720_482	197.6	752893779
2A	RAC875_c35688_178		753000093
2A	RAC875_c35688_382	197.6	753000289
2A	Excalibur_c62106_387	197.6	753610902
2A	Tdurum_contig8350_243	197.6	753611021
2A	Tdurum_contig8350_350	197.6	753611128
2A	RAC875_c22328_490	197.6	754712332
2A	Excalibur_c7971_712	197.6	754714204
2A	wsnp_Ku_c16547_25454123	197.6	754859159
2A	Tdurum_contig52350_902	197.6	754859309
2A	Tdurum_contig52350_296	197.6	754860101
2A	BS00098033_51	197.9	755241665
2A	BS00049210_51		755398798
2A	D_contig36004_217		755398939
2A	Tdurum_contig10048_207	197.4	756133937
2A	Kukri_c53501_305	201.1	756991157
2A	Kukri_c50116_107	199.1	757113979
2A	Tdurum_contig50839_593	201.1	759026577
2A	Tdurum_contig50839_279	201.1	759026891
2A	Tdurum_contig62210_229	201.1	759028671
2A	wsnp_JD_c289_450995	204.3	763115347
2A	BS00091763_51	204.3	763214445
2A	wsnp_Ex_rep_c108004_91402649		764743086
2A	RAC875_c35807_1110	206.8	765268743
2A	Excalibur_c8768_1163	208.6	767888547
2A	tplb0060e06_1267		767888672
2A	RAC875_c64504_417		767888761
2A	BS00060596_51	208.9	768885844
2A	Excalibur_c2311_2260		769734099
2A	TA001167-0831	210.8	769734384
2A	wsnp_Ex_c3964_7181151	208.7	769734453
2A	wsnp_JD_c16948_15934352	208.7	769735826
2A	wsnp_Ku_c850_1758318	208.7	769739251
2A	RAC875_c68649_457	210.8	771628528
2A	BS00094172_51	210.8	771628860
2A	RAC875_c24364_307	210.8	771629541
2A	wsnp_JD_c30_49073	210.8	771631702
2A	wsnp_JD_c30_49876	210.8	771632807
2A	RFL_Contig2972_2819	210.8	773626712
2A	RFL_Contig2972_2285	210.6	773627246
2A	wsnp_Ex_c63909_62932437	210.8	773844093
2A	wsnp_Ex_c63909_62932669	210.8	773844530
2A	wsnp_Ex_c63909_62932893	210.8	773845634
2A	BS00012014_51		773858205
2A	Kukri_c3688_407	208.7	774280737
2A	wsnp_Ku_c3688_6797159	208.7	774282166
2A	Kukri_c52608_142	208.7	774530862
2B	tplb0054d13_2445	0	963578
2B	BobWhite_c11397_231	0.1	1626052
2B	BobWhite_c12144_216	0	1627999
2B	BobWhite_c17047_268	0	2006286
2B	Tdurum_contig10208_447	0	2006530
2B	Excalibur_c29417_499	3.1	2123694
2B	Excalibur_c29417_400	3.1	2123793
2B	Excalibur_c2656_3198	3.1	2125204
2B	BS00058815_51	3.1	2130879
2B	Kukri_c6306_1151	3.1	2130915
2B	Excalibur_c42248_663	3.1	2881048
2B	IACX6340	3.1	3258776
2B	Ex_c525_1401	3.1	3278825
2B	wsnp_Ra_c1501_2991585	3.1	3279472
2B	GENE-1442_78	3.1	3279871
2B	tplb0034e07_718	3.1	3304076
2B	tplb0034e07_1869	3.1	3306652
2B	Excalibur_c17250_104	3.1	3355826
2B	Excalibur_c39493_251	3.1	3401795
2B	Kukri_rep_c97239_133	3.1	3401959
2B	RAC875_c34512_685	4.1	3460258
2B	RAC875_c34512_493	4.1	3460747
2B	Excalibur_rep_c107769_116	5.9	3949032
2B	Excalibur_c34937_710	5.9	4329678
2B	RAC875_rep_c112807_403	5.9	4329972
2B	RAC875_c27611_467	5.9	4603309
2B	BS00023068_51	6.6	4779664
2B	BS00044332_51	7.9	6152568
2B	Kukri_c46542_414	7.9	6377498
2B	RAC875_rep_c115433_378	7.9	7007510
2B	wsnp_Ex_c7776_13247365	8.4	7813894
2B	wsnp_JD_c640_960796	8.4	7820994
2B	Kukri_c40204_617	8.3	7838863
2B	Kukri_c30847_344	8.3	7839667
2B	Kukri_c30847_551	8.4	7839955
2B	Kukri_c98858_299	10.4	8288938
2B	BobWhite_c7145_355	10.4	8289920
2B	BS00081871_51	10.4	9010755
2B	BobWhite_c19945_341	10.4	9645044
2B	Excalibur_c841_609	12.3	13269536
2B	Excalibur_c31042_178	12.3	13270389
2B	Kukri_c16758_443	12.2	13271875
2B	Excalibur_c42928_135	12.4	13483794
2B	RAC875_c62831_255		13483956
2B	Tdurum_contig44328_448	12.4	13696360
2B	Excalibur_c30167_243	12.3	13698694
2B	GENE-1018_99	12.3	13700486
2B	Excalibur_c19499_948	12.4	13700827
2B	RAC875_c87052_193	14.5	13890160
2B	tplb0058m16_1152		13891064
2B	Excalibur_c41459_96	14.5	13930984
2B	Excalibur_c4748_360	14.5	13938834
2B	wsnp_Ra_c10712_17572884	14.5	14048846
2B	Tdurum_contig20262_440	14.5	14670977
2B	BS00061979_51	16.1	15698945
2B	RAC875_c63883_76	16.7	17830380
2B	BS00109330_51		19845335
2B	BS00072620_51	17.7	20094884
2B	BS00070900_51	19	20418957
2B	BS00053880_51	18.5	20795171
2B	wsnp_Ra_c4321_7860456	19	20795367
2B	BS00022059_51	18.5	20872349
2B	wsnp_Ex_c19371_28311667	18.5	20983866
2B	Kukri_c63748_1453	18.5	20987499
2B	tplb0058j01_762	19.4	21052110
2B	BS00038498_51		21216431
2B	BS00011149_51	22.7	21582913
2B	BobWhite_c9843_117	22.7	21927102
2B	RAC875_c47161_100	24.6	22159437
2B	RFL_Contig1863_250		22263869
2B	BS00065036_51		22296778
2B	Excalibur_c2454_333		22297094
2B	RAC875_rep_c106596_127	24.6	22363805
2B	GENE-1676_57	26.5	23959629
2B	Tdurum_contig29563_257	27	24012834
2B	Tdurum_contig64563_491	27	24070697
2B	TA001263-0453	27	24072888
2B	Tdurum_contig28712_225	27.1	24113357
2B	Kukri_rep_c104422_192	27.7	26271741
2B	Kukri_c53810_137	30	28208540
2B	BobWhite_c2988_493	34	31087030
2B	Kukri_rep_c113120_104		31087064
2B	Ex_c14755_1362	34	31087881
2B	wsnp_Ra_c19083_28215239	34.6	31172826
2B	Excalibur_c100910_239	36.7	36818015
2B	wsnp_Ex_rep_c72511_70872203	37.2	36963607
2B	wsnp_Ku_c4962_8872507	36.7	36967472
2B	wsnp_Ex_c1962_3696265	37.2	37293130
2B	RAC875_c31358_214	36.9	39563172
2B	BS00055665_51	36.9	39570444
2B	Kukri_c6343_1453	36.9	41569748
2B	BS00077914_51	36.9	42150157
2B	Kukri_rep_c103893_875	36.9	42867506
2B	BobWhite_rep_c63363_160	37.2	43461559
2B	wsnp_JD_c42879_30043973	37.2	43475298
2B	BobWhite_c5072_107	37.2	44064770
2B	BobWhite_rep_c65082_84	37.2	44229405
2B	BS00022950_51	37.2	44302504
2B	wsnp_Ex_c163_321026	37.2	44324116
2B	Excalibur_c21220_88	41.9	44807063
2B	Ku_c41677_924	41.9	45430594
2B	wsnp_Ex_c56027_58308093	41.9	45753064
2B	Excalibur_c53516_119	41.9	45756830
2B	RAC875_c17720_570	41.9	47205483
2B	RAC875_c17720_501		47205552
2B	RAC875_c17720_436	40.7	47205617
2B	RAC875_c23425_208		50086739
2B	Kukri_c59939_94	42.8	53248432
2B	Kukri_c11318_591	42.8	53248546
2B	BS00009807_51	42.8	53876724
2B	IAAV3165	42.8	53877109
2B	wsnp_Ex_c10596_17293192	42.8	54204139
2B	wsnp_Ex_c10596_17293363	42.8	54204693
2B	Kukri_c26288_419	45.1	58281740
2B	wsnp_Ex_c21092_30220342	45.7	63234416
2B	BobWhite_c41535_52	45.7	63235444
2B	RAC875_c26469_480	48.1	69423667
2B	RAC875_c61801_299	48.2	69429949
2B	BobWhite_c47608_273	48.2	69739052
2B	RAC875_c34516_316	48.4	69798065
2B	BobWhite_c31129_60	50	75945476
2B	Kukri_rep_c107572_121	50.2	76128650
2B	Tdurum_contig45255_3473	51.8	77153323
2B	Kukri_rep_c69803_82	51.8	77156243
2B	Kukri_c12368_82	51.8	77157279
2B	RAC875_c22429_249	51.8	77157378
2B	BS00065105_51		77384354
2B	wsnp_Ku_c31_62657	54.1	83299658
2B	IAAV8040		85284766
2B	GENE-0581_156		85284807
2B	RAC875_rep_c99492_65	58.2	96002050
2B	Kukri_c44_1704	58.2	96008785
2B	Kukri_c62277_80	58.2	96011670
2B	Excalibur_rep_c68899_1400	59.3	98439353
2B	IAAV1101	59.3	98439865
2B	IACX6239	59	98440043
2B	Tdurum_contig47202_1699	59.3	98440462
2B	BS00023221_51	60	99846034
2B	Tdurum_contig62458_179	60	100011646
2B	Kukri_c36879_83	60	102586468
2B	BS00067337_51	60.1	104148948
2B	CAP7_c1018_75	60.1	104399554
2B	Excalibur_c12135_100	60.1	104890034
2B	RAC875_c26415_350	61	105289354
2B	RAC875_c76533_442	65	105321173
2B	Tdurum_contig59780_988	62.4	105326272
2B	BS00043099_51	65.2	106674510
2B	wsnp_JD_c12687_12877994	64	106677533
2B	wsnp_Ex_c741_1456698	65.2	106679036
2B	tplb0045o20_1168	64	106679116
2B	tplb0045o20_699	64	106683378
2B	BS00038217_51	64	107031814
2B	BS00038218_51	64	107031818
2B	Tdurum_contig1653_190	65.2	107176190
2B	Excalibur_c4303_206		108301162
2B	RAC875_c3302_1411	65.8	110018946
2B	wsnp_Ex_c5239_9272511	65.2	110019543
2B	Tdurum_contig62852_302	65.2	110945198
2B	Tdurum_contig62852_538	64	110946115
2B	Excalibur_c25430_183	65.2	110946242
2B	wsnp_Ex_rep_c67391_65971023	65	111134250
2B	BS00079213_51	65.8	111134384
2B	RAC875_c11609_62	65.2	111136831
2B	RFL_Contig2231_346	65.2	111422043
2B	Tdurum_contig68806_677	65.2	111425302
2B	BS00103461_51	65.8	111428257
2B	BS00021675_51	65.5	111657917
2B	RFL_Contig4542_1281	65.8	111672483
2B	BS00071690_51	65.8	112255206
2B	RAC875_c46454_129	65.8	112539736
2B	BS00110319_51	65.8	112540009
2B	BS00110442_51	65.8	112540109
2B	BS00110554_51	64	112540129
2B	Kukri_c4790_154	67.2	112929599
2B	Kukri_rep_c85389_715	67.2	112995038
2B	BS00067975_51	65.8	114018467
2B	BS00068042_51	64	114348158
2B	Kukri_c40637_223	67.6	115173067
2B	Excalibur_c22315_894		116716841
2B	RAC875_rep_c70402_527	68.5	117750075
2B	Excalibur_c17456_428		121332120
2B	wsnp_BM140364B_Ta_2_1	69.7	121500356
2B	wsnp_Ex_c31274_40086873	69.7	124022896
2B	GENE-0767_62	70.1	124024364
2B	BobWhite_c38833_197	70.1	124280595
2B	wsnp_Ku_c4042_7375053	69.9	124650015
2B	Ku_c4042_576	70.1	124650890
2B	TA001821-0411	69.9	125000022
2B	wsnp_Ex_c269_517710	70.1	125073113
2B	wsnp_Ex_c269_518324	70.1	125073834
2B	IAAV2480	70.1	125502460
2B	Tdurum_contig77602_931	70.7	127452151
2B	wsnp_BE497494B_Ta_2_1	70.1	127772975
2B	wsnp_CAP11_c3947_1866837	70.1	127778854
2B	BS00003404_51	70.1	127779004
2B	BS00082605_51		127779321
2B	Kukri_c46621_143	70.1	128064567
2B	BS00070001_51	70.1	128397931
2B	IAAV980	70.4	129080055
2B	BobWhite_c10238_127	70.7	129145085
2B	RAC875_c52566_644	71	133469377
2B	BobWhite_c6166_319	70.4	135400448
2B	RFL_Contig1633_304		136821603
2B	BS00083078_51	71	137574996
2B	wsnp_Ex_c6537_11338763	71	138099492
2B	wsnp_CAP7_rep_c12606_5316797	71	138101451
2B	BS00022657_51	71.8	138904543
2B	BS00063577_51	72.1	139155714
2B	Ku_c23446_2209	72.1	139615557
2B	JD_c39990_130	72	139777612
2B	Tdurum_contig83066_276	72.1	140333157
2B	Ra_c6728_590	72.1	140701531
2B	Excalibur_c13239_85	73.2	141595752
2B	GENE-0644_42	72.2	141600205
2B	GENE-0644_421	72.1	141600330
2B	RAC875_c79857_301	73.2	141607425
2B	Ra_c106376_879	72.2	141716121
2B	BS00067845_51	72	142076321
2B	Excalibur_c13339_561	73.2	142788715
2B	Jagger_c4412_265	73.2	143020221
2B	Tdurum_contig98206_211	73.7	143020407
2B	RAC875_rep_c72435_90	73.2	143020785
2B	BS00066905_51		143112618
2B	BS00059315_51		144429377
2B	Kukri_c7139_6288	73.7	145622810
2B	RAC875_rep_c112008_519	73.7	145629807
2B	wsnp_BE499478B_Ta_2_1	73.7	145631583
2B	Kukri_c40953_658	74.5	146199597
2B	BS00099097_51	74.5	146209753
2B	Kukri_c67546_342	74.5	146211676
2B	Kukri_c67546_279	74.5	146211739
2B	RFL_Contig1385_326	73.7	147198598
2B	RAC875_rep_c118376_304	74.2	149521985
2B	Kukri_c9387_372	75.4	152532208
2B	Kukri_c9387_112		152532467
2B	RAC875_c2110_117	74.5	152555266
2B	RAC875_c14105_66	74.5	152726871
2B	wsnp_CAP11_rep_c8700_3756682	74.7	152884543
2B	IAAV6156	75.4	154088022
2B	wsnp_Ex_c27867_37030229	75.4	154088602
2B	IAAV7129	75.4	155579734
2B	Tdurum_contig10994_617	75.4	156279373
2B	wsnp_Ex_c13351_21042379	75.4	156366928
2B	IAAV4434	75.4	157283199
2B	RFL_Contig1483_1765	75.4	157284752
2B	Tdurum_contig71387_65	75.4	157730457
2B	BobWhite_c662_148	75.4	158115545
2B	Tdurum_contig18197_86	75.4	158245470
2B	wsnp_Ku_c13905_22034406	75.4	158755568
2B	tplb0031k24_254	75.4	158758844
2B	wsnp_Ra_c16822_25566950	75.4	159263761
2B	RAC875_c47353_350	75.4	159359689
2B	GENE-2904_476	76.6	159799642
2B	Tdurum_contig94521_738	76.6	159823492
2B	Ku_c34010_1016	76.8	160292143
2B	RAC875_c1226_652	77.2	162929038
2B	wsnp_BE399688B_Ta_2_1	77.7	163636439
2B	Excalibur_c7110_90		163838048
2B	wsnp_Ex_c9248_15372536	78.5	163838224
2B	BS00092273_51	78.5	163841630
2B	Excalibur_c45094_602	78.5	163864956
2B	wsnp_Ex_c45094_50985067	77.9	163865035
2B	wsnp_Ex_c14595_22634031	77.2	163865905
2B	Excalibur_rep_c106124_239	78.5	164127181
2B	BS00022917_51		164128028
2B	TA005635-0459	80	166279499
2B	Excalibur_c23723_141	80	166282530
2B	RAC875_c7827_218	80	166333227
2B	BS00070091_51	80.6	168545439
2B	wsnp_Ex_c22018_31193171	80.6	168913583
2B	BS00035894_51	80.6	168932261
2B	wsnp_Ku_c15336_23908130	80.6	169762301
2B	wsnp_CAP11_rep_c9018_3888047	80.6	169938237
2B	Kukri_c34353_821	81.7	170332738
2B	Excalibur_c83705_247	80.6	170883542
2B	RAC875_c32503_134	81.3	172371901
2B	Kukri_c53629_239	81.7	173115385
2B	IAAV2018	82.8	173127411
2B	wsnp_Ex_rep_c101906_87187119	85.3	181013776
2B	TA001322-1176	85.3	181433683
2B	BobWhite_c948_52	84.6	182394860
2B	BobWhite_c7786_376	84	182471441
2B	wsnp_Ex_c51461_55394646	84	185534881
2B	wsnp_JD_c1236_1789566	84	185535483
2B	wsnp_JD_c4699_5834958	84	186459711
2B	IAAV1903	84	186849322
2B	RAC875_c50245_120	84	187521712
2B	Kukri_rep_c94009_116	85.3	187818713
2B	BS00043103_51	85.3	188762453
2B	wsnp_Ku_c27759_37702654	85.8	190045129
2B	Ku_c4777_2494	85.8	191455011
2B	wsnp_Ku_c18923_28319203	85.8	195292590
2B	wsnp_Ku_c2725_5163091	85.8	195311644
2B	wsnp_Ex_rep_c102216_87433489	85.8	195314307
2B	Ex_c8832_2521	85.8	195698334
2B	Excalibur_rep_c107558_367	85.8	195700287
2B	Kukri_rep_c74573_613	85.8	197402689
2B	wsnp_Ex_c38739_46196393	85.8	198038499
2B	wsnp_BF291736B_Ta_1_1	85.8	198114354
2B	Jagger_c9472_305	85.8	201322228
2B	RAC875_c8045_231	87.3	205359092
2B	RFL_Contig5290_1493	87.4	205965265
2B	wsnp_CAP8_c1240_753371	87.4	207377416
2B	BS00037345_51	87.4	208035484
2B	Excalibur_c15696_1280	87.3	208262795
2B	BS00066119_51	87.3	208266849
2B	Kukri_c32980_680	87.3	208457042
2B	RAC875_c5080_915	87.5	209001145
2B	Kukri_rep_c69267_496	87.3	209005180
2B	Excalibur_rep_c109282_92	86.3	209287401
2B	Ku_c6546_718	88.4	209687692
2B	RAC875_c46661_184	87.7	212260326
2B	wsnp_Ex_c7003_12065828	87.7	213284917
2B	BobWhite_c8113_532	87.7	213284953
2B	BS00078506_51	87.7	213874669
2B	wsnp_Ex_rep_c67671_66332423	88.4	214571345
2B	RFL_Contig356_812	89.5	215909976
2B	wsnp_Ex_c22946_32163010	89.7	216214299
2B	wsnp_Ku_rep_c73313_72887199	89.7	216214896
2B	Ra_c6700_406	89.7	218203526
2B	wsnp_Ex_c15089_23270614	89.7	218203770
2B	wsnp_RFL_Contig1418_565105	89.7	218203831
2B	wsnp_Ex_c22423_31615798	89.7	218591748
2B	Kukri_rep_c68124_672	89.7	219563620
2B	BS00034245_51	89.7	219568263
2B	GENE-1313_319	89.7	219963093
2B	TA003056-1187		231342416
2B	RAC875_c56101_368	90.5	234610852
2B	CAP7_c3814_303	90.8	236093650
2B	Excalibur_c58566_284	90.8	236381842
2B	Kukri_c5711_112	91.2	237421717
2B	BobWhite_c5852_103	91.2	237422513
2B	RAC875_rep_c109975_192	91.2	239504608
2B	Kukri_c6830_572	90.8	239505926
2B	BobWhite_rep_c61602_139	90.8	240701721
2B	RAC875_c63112_460	90.8	242346316
2B	TA004199-0831		242534109
2B	tplb0040e02_1293	91.3	243019142
2B	Excalibur_c20647_643	91.2	245736653
2B	RAC875_c63545_85		247576915
2B	BS00075410_51	91.5	248112020
2B	GENE-0968_155	91.5	248661736
2B	Kukri_c26474_540		248776526
2B	TA001505-1171	91.5	250881659
2B	RAC875_s109189_188	91.3	251084590
2B	BS00072379_51	92.4	252222411
2B	Excalibur_c65830_82		252378503
2B	Excalibur_c39184_251		252543041
2B	Kukri_c3096_1411	93.2	314625712
2B	BS00062485_51	93.7	383309121
2B	wsnp_Ex_c47661_52802548	93.7	392300400
2B	wsnp_Ex_c10279_16851747	94.2	408712324
2B	Ex_c66545_551		415422178
2B	Kukri_c2507_962	94.2	415422442
2B	Kukri_c2507_382		415423022
2B	wsnp_Ex_rep_c103248_88252209	95.2	425346660
2B	wsnp_Ex_rep_c103248_88252281	95.2	425346732
2B	Excalibur_rep_c111672_114	95.2	425346810
2B	wsnp_Ex_c20529_29608872	95.2	425348805
2B	wsnp_Ex_rep_c69928_68889568	95.2	425532650
2B	wsnp_Ku_rep_c71678_71421327	95.2	425534675
2B	wsnp_CAP11_c307_255609	95.2	425601259
2B	Excalibur_rep_c106537_63	95.2	425995745
2B	wsnp_Ex_c52405_56014689	95.2	425996679
2B	RAC875_c9122_395	95.2	431218016
2B	Excalibur_c33079_199	95.2	432243954
2B	wsnp_Ex_c51661_55533018	95.5	434047360
2B	wsnp_Ex_c8641_14485630	95.7	435399090
2B	IAAV8980	95.2	437132426
2B	Kukri_c49219_76	96	438204344
2B	Excalibur_rep_c107546_206	96	438211105
2B	Ku_c14053_772	96	438212231
2B	IAAV1743	96.2	440371189
2B	Ra_c6266_140	96.2	441387237
2B	Ra_c6266_136	96.2	441387240
2B	RAC875_c60230_122	96.2	441995376
2B	tplb0034a02_1566	96.2	442259784
2B	wsnp_Ex_rep_c66524_64799410	96.2	442987903
2B	wsnp_Ex_rep_c108679_91802578	96.2	442994593
2B	IAAV3255	96.5	443636430
2B	BobWhite_c16735_131	96.5	443642588
2B	wsnp_JD_c9251_10121369	96.5	443847999
2B	wsnp_Ex_c15985_24399118	96.5	446783994
2B	wsnp_Ex_c29434_38471452	96.2	447508979
2B	BS00066545_51	100	451880465
2B	Ex_c10478_746	100	452108677
2B	wsnp_BG608232B_Ta_2_2	100.9	452297582
2B	Kukri_c8595_953	100.9	452789009
2B	Kukri_c55599_153	100.7	454801088
2B	wsnp_Ku_c58640_61287250	100.9	454923844
2B	Excalibur_c99477_90	100.7	454924335
2B	BobWhite_c31523_130	100.9	456085803
2B	BobWhite_c31986_324	100.9	456426902
2B	BobWhite_c27816_523	100.7	458261524
2B	wsnp_Ex_c65790_64067038	100.9	461608116
2B	BobWhite_c40428_349		461656567
2B	BS00064893_51		462134919
2B	BobWhite_c14686_86		462557668
2B	Tdurum_contig61682_187	100.7	474980317
2B	wsnp_be499362B_Td_2_1	100.7	474980615
2B	BobWhite_c9351_274	108.2	523980896
2B	Ra_c15365_530	108.2	524464654
2B	wsnp_CAP7_c1453_728076	108.2	525347512
2B	Tdurum_contig12836_418	108.9	528712888
2B	Ku_c6050_678	108.9	529938761
2B	Ra_c9190_1384	109.2	529939516
2B	Tdurum_contig64416_441	108.9	530934626
2B	Tdurum_contig27880_199	108.9	530986727
2B	Jagger_c1810_163	109.2	531614010
2B	wsnp_Ex_c29445_38480890	108.9	532924271
2B	Tdurum_contig27828_177	109.2	540155481
2B	RAC875_rep_c70357_917	109.2	540322605
2B	wsnp_JD_c758_1132463	109.2	540322688
2B	wsnp_Ex_c8894_14858193	109.2	540889102
2B	wsnp_Ex_c17700_26446810	108.2	541548345
2B	wsnp_Ex_c25217_34481787	108.2	543195138
2B	Ku_c19185_1569		543630724
2B	CAP11_c1476_128	108.2	544115864
2B	RAC875_c67311_429	110.6	545795355
2B	Ra_c111671_555	110.6	546291638
2B	IACX7505	110.6	546291686
2B	RAC875_c29716_871	110.6	546292858
2B	Tdurum_contig92604_368	112.3	546900922
2B	Tdurum_contig26542_457	114.4	553914778
2B	RFL_Contig2290_184	115.5	558409720
2B	Kukri_c4097_898	115.5	559972017
2B	wsnp_BE490763B_Ta_2_1		562532812
2B	wsnp_BE490763B_Ta_2_2	115.5	562532843
2B	Excalibur_c114791_328	116	563651016
2B	Excalibur_c6922_1393	118.7	571758158
2B	wsnp_JD_rep_c67103_42432235	118.7	576719925
2B	wsnp_Ex_c114_229879	118.7	578171403
2B	wsnp_Ex_c114_230248	118.7	578171772
2B	RFL_Contig4856_71	119.5	584258900
2B	BS00035335_51	119.6	589986322
2B	BS00064448_51	120.2	590104904
2B	IAAV5350	119.4	590591704
2B	IAAV717	120.2	590592668
2B	wsnp_Ex_c7203_12370983	120.8	591667308
2B	BS00091068_51	120.1	591667614
2B	wsnp_Ex_rep_c67543_66165372	121.2	591684266
2B	BobWhite_rep_c48906_121	121.5	591688617
2B	Kukri_c19751_873	120.2	592191511
2B	Tdurum_contig30930_184	120.2	592220573
[truncated: 5,247 more rows]

## Sheet: Raw_BLAST-results
qseqid	sseqid	pident	length	mismatch	gapopen	qstart	qend	sstart	send	evalue	bitscore	Spalte1
BobWhite_c10015_641	BobWhite_c10015_641	chr2A	98.55	69	0	1	1	69	156874492	156874425	3e-25	121	Legend:
BobWhite_c10015_641	BobWhite_c10015_641	chr2A	100.00	34	0	0	69	102	156874306	156874273	4e-08	63.9	qseqid	query (e.g., unknown gene) sequence id
BobWhite_c10015_641	BobWhite_c10015_641	chr2B	95.65	69	2	1	1	69	210563155	210563222	6e-22	110	sseqid	subject (e.g., reference genome) sequence id
BobWhite_c10015_641	BobWhite_c10015_641	chr2B	97.06	34	1	0	69	102	210563331	210563364	2e-06	58.4	pident	percentage of identical matches
BobWhite_c10126_263	BobWhite_c10126_263	chr5B	98.04	102	1	1	1	102	523311048	523310948	5e-42	176	length	alignment length (sequence overlap)
BobWhite_c10126_263	BobWhite_c10126_263	chr5A	97.06	102	2	1	1	102	540187117	540187017	3e-40	171	mismatch	number of mismatches
BobWhite_c10215_242	BobWhite_c10215_242	chr2B	99.02	102	0	1	1	102	442260872	442260772	1e-43	182	gapopen	number of gap openings
BobWhite_c10215_242	BobWhite_c10215_242	chr2A	92.08	101	7	1	2	102	498453068	498452969	2e-31	141	qstart	start of alignment in query
BobWhite_c10238_127	BobWhite_c10238_127	chr2B	99.02	102	0	1	1	102	129145085	129144985	1e-43	182	qend	end of alignment in query
BobWhite_c10238_127	BobWhite_c10238_127	chr2A	99.02	102	0	1	1	102	82965247	82965147	1e-43	182	sstart	start of alignment in subject
BobWhite_c10238_127	BobWhite_c10238_127	chr7B	92.16	102	7	1	1	102	504248534	504248634	6e-32	143	send	end of alignment in subject
BobWhite_c10238_127	BobWhite_c10238_127	chr7A	92.16	102	7	1	1	102	516383814	516383714	6e-32	143	evalue	expect value
BobWhite_c10343_320	BobWhite_c10343_320	chr6B	96.08	102	3	1	1	102	692209117	692209217	1e-38	165	bitscore	bit score
BobWhite_c10385_374	BobWhite_c10385_374	chr5A	98.70	77	0	1	26	102	582878455	582878530	9e-30	135
BobWhite_c10402_140	BobWhite_c10402_140	chr3B	99.02	102	0	1	1	102	108480782	108480682	1e-43	182
BobWhite_c10402_140	BobWhite_c10402_140	chr3A	97.06	102	2	1	1	102	66810455	66810355	3e-40	171
BobWhite_c10448_80	BobWhite_c10448_80	chr7B	99.02	102	0	1	1	102	70561261	70561361	1e-43	182
BobWhite_c1049_338	BobWhite_c1049_338	chr2A	99.02	102	0	1	1	102	570522082	570521982	1e-43	182
BobWhite_c1049_338	BobWhite_c1049_338	chr2A	94.12	102	5	1	1	102	569425740	569425640	3e-35	154
BobWhite_c1049_338	BobWhite_c1049_338	chr2A	92.16	102	7	1	1	102	570518171	570518071	6e-32	143
BobWhite_c1049_338	BobWhite_c1049_338	chr2A	89.22	102	10	1	1	102	570037622	570037522	6e-27	126
BobWhite_c1049_338	BobWhite_c1049_338	chr2B	95.00	100	4	1	3	102	506305094	506305192	7e-36	156
BobWhite_c1049_338	BobWhite_c1049_338	chr2B	94.12	102	5	1	1	102	506273874	506273974	3e-35	154
BobWhite_c1049_338	BobWhite_c1049_338	chr2B	92.16	102	7	1	1	102	506565941	506566041	6e-32	143
BobWhite_c10520_1517	BobWhite_c10520_1517	chr2B	95.15	103	0	3	1	102	775210544	775210642	2e-36	158
BobWhite_c10529_1331	BobWhite_c10529_1331	chr1A	97.06	68	1	1	1	68	33743655	33743589	4e-23	113
BobWhite_c10539_201	BobWhite_c10539_201	chr2A	98.00	100	1	1	3	102	732810124	732810222	7e-41	172
BobWhite_c10539_201	BobWhite_c10539_201	chr2B	93.00	100	6	1	3	102	739471536	739471634	2e-32	145
BobWhite_c1059_1825	BobWhite_c1059_1825	chr6B	98.53	68	0	1	1	68	475795193	475795127	9e-25	119
BobWhite_c1059_1825	BobWhite_c1059_1825	chr6B	100.00	38	0	0	65	102	475794913	475794876	3e-10	71.3
BobWhite_c1059_1825	BobWhite_c1059_1825	chr6A	98.53	68	0	1	1	68	459031793	459031727	9e-25	119
BobWhite_c1059_1825	BobWhite_c1059_1825	chr6A	100.00	38	0	0	65	102	459031511	459031474	3e-10	71.3
BobWhite_c1059_1825	BobWhite_c1059_1825	chr4A	97.37	38	1	0	65	102	62113768	62113805	1e-08	65.8
BobWhite_c10610_1096	BobWhite_c10610_1096	chr4A	99.02	102	0	1	1	102	631973431	631973531	1e-43	182
BobWhite_c10610_1096	BobWhite_c10610_1096	chr4B	96.08	102	3	1	1	102	612946414	612946314	1e-38	165
BobWhite_c10610_149	BobWhite_c10610_149	chr4A	97.06	102	2	1	1	102	631972485	631972585	3e-40	171
BobWhite_c10610_149	BobWhite_c10610_149	chr4B	94.12	102	5	1	1	102	612947360	612947260	3e-35	154
BobWhite_c10614_157	BobWhite_c10614_157	chr6B	98.48	66	0	1	1	66	126588015	126588079	1e-23	115
BobWhite_c10614_157	BobWhite_c10614_157	chr6B	100.00	36	0	0	67	102	126588208	126588243	3e-09	67.6
BobWhite_c10614_157	BobWhite_c10614_157	chr6A	88.89	72	1	5	1	66	66592549	66592619	1e-13	82.4
BobWhite_c10740_179	BobWhite_c10740_179	chr6A	99.02	102	0	1	1	102	31967285	31967185	1e-43	182
BobWhite_c10740_179	BobWhite_c10740_179	chr6B	94.12	102	5	1	1	102	56394510	56394410	3e-35	154
BobWhite_c10832_1131	BobWhite_c10832_1131	chr6A	99.02	102	0	1	1	102	610561302	610561402	1e-43	182
BobWhite_c10832_1131	BobWhite_c10832_1131	chr6B	98.48	66	0	1	1	66	690847718	690847782	1e-23	115
BobWhite_c1085_412	BobWhite_c1085_412	chr7B	97.87	94	1	1	1	94	5231008	5231100	2e-37	161
BobWhite_c1085_412	BobWhite_c1085_412	chr7A	97.87	94	1	1	1	94	60332379	60332471	2e-37	161
BobWhite_c1085_412	BobWhite_c1085_412	chr1B	95.77	71	2	1	24	94	669627823	669627754	4e-23	113
BobWhite_c1085_412	BobWhite_c1085_412	chr1A	95.59	68	2	1	27	94	574758059	574757993	2e-21	108
BobWhite_c1085_412	BobWhite_c1085_412	chr6B	88.73	71	4	3	25	94	146158008	146158075	3e-14	84.2
BobWhite_c10901_578	BobWhite_c10901_578	chr5A	98.68	76	0	1	27	102	465450281	465450207	3e-29	134
BobWhite_c10901_578	BobWhite_c10901_578	chr5A	97.14	35	1	0	1	35	465450756	465450722	6e-07	60.2
BobWhite_c10901_578	BobWhite_c10901_578	chr5B	97.14	35	1	0	1	35	440786648	440786614	6e-07	60.2
BobWhite_c1093_494	BobWhite_c1093_494	chr3B	98.70	77	0	1	26	102	601684207	601684132	9e-30	135
BobWhite_c1093_494	BobWhite_c1093_494	chr3B	100.00	28	0	0	1	28	601684747	601684720	0.0001	52.8
BobWhite_c1093_494	BobWhite_c1093_494	chr3A	94.81	77	3	1	26	102	589074314	589074239	9e-25	119
BobWhite_c1093_494	BobWhite_c1093_494	chr3A	100.00	28	0	0	1	28	589074845	589074818	0.0001	52.8
BobWhite_c10956_71	BobWhite_c10956_71	chr5B	98.46	65	0	1	38	102	696509102	696509039	4e-23	113
BobWhite_c10956_71	BobWhite_c10956_71	chr5B	94.12	51	2	1	38	88	540118949	540118998	6e-12	76.8
BobWhite_c10956_71	BobWhite_c10956_71	chr1A	94.12	51	2	1	38	88	556611945	556611896	6e-12	76.8
BobWhite_c10977_834	BobWhite_c10977_834	chr2A	94.17	103	4	2	1	102	43584029	43584130	7e-36	156
BobWhite_c10977_834	BobWhite_c10977_834	chr2A	92.11	76	3	3	4	77	43482734	43482808	3e-20	104
BobWhite_c11038_605	BobWhite_c11038_605	chr5B	99.02	102	0	1	1	102	654147896	654147996	1e-43	182
BobWhite_c11038_605	BobWhite_c11038_605	chr5A	97.06	102	2	1	1	102	638108028	638108128	3e-40	171
BobWhite_c11042_284	BobWhite_c11042_284	chr6B	99.02	102	0	1	1	102	129977281	129977381	1e-43	182
BobWhite_c11042_284	BobWhite_c11042_284	chr6A	92.16	102	7	1	1	102	70421174	70421274	6e-32	143
BobWhite_c11044_322	BobWhite_c11044_322	chr1B	99.02	102	0	1	1	102	571660271	571660371	1e-43	182
BobWhite_c11059_169	BobWhite_c11059_169	chr2A	95.83	96	3	1	1	96	37579030	37578936	3e-35	154
BobWhite_c11059_169	BobWhite_c11059_169	chr2B	94.79	96	4	1	1	96	53874209	53874303	1e-33	148
BobWhite_c11154_279	BobWhite_c11154_279	chr5B	99.02	102	0	1	1	102	591746455	591746355	1e-43	182
BobWhite_c11154_279	BobWhite_c11154_279	chr5A	97.06	102	2	1	1	102	592411242	592411142	3e-40	171
BobWhite_c11161_270	BobWhite_c11161_270	chr7B	99.02	102	0	1	1	102	520950862	520950962	1e-43	182
BobWhite_c11161_270	BobWhite_c11161_270	chr7B	95.10	102	4	1	1	102	659177479	659177579	6e-37	159
BobWhite_c11161_270	BobWhite_c11161_270	chr7B	92.16	102	7	1	1	102	659276274	659276174	6e-32	143
BobWhite_c11161_270	BobWhite_c11161_270	chr7A	99.02	102	0	1	1	102	670474429	670474329	1e-43	182
BobWhite_c11161_270	BobWhite_c11161_270	chr6A	94.12	102	5	1	1	102	145071596	145071496	3e-35	154
BobWhite_c11178_914	BobWhite_c11178_914	chr2B	98.39	62	0	1	41	102	442988558	442988498	2e-21	108
BobWhite_c11178_914	BobWhite_c11178_914	chr2A	98.39	62	0	1	41	102	498815690	498815630	2e-21	108
BobWhite_c11178_914	BobWhite_c11178_914	chr2A	100.00	43	0	0	1	43	498815890	498815848	4e-13	80.5
BobWhite_c11301_226	BobWhite_c11301_226	chr6B	98.04	102	1	1	1	102	444709271	444709371	5e-42	176
BobWhite_c11327_185	BobWhite_c11327_185	chr7A	97.06	102	2	1	1	102	15462204	15462304	3e-40	171
BobWhite_c11327_185	BobWhite_c11327_185	chr4A	95.10	102	4	1	1	102	698624702	698624802	6e-37	159
BobWhite_c11327_185	BobWhite_c11327_185	chr4A	88.89	72	7	1	28	99	610669162	610669232	3e-15	87.9
BobWhite_c11327_248	BobWhite_c11327_248	chr4A	97.06	102	2	1	1	102	698624765	698624865	3e-40	171
BobWhite_c11327_248	BobWhite_c11327_248	chr4A	89.23	65	6	1	1	65	610669198	610669261	4e-13	80.5
BobWhite_c11327_248	BobWhite_c11327_248	chr7A	96.97	99	2	1	1	99	15462267	15462364	1e-38	165
BobWhite_c11374_530	BobWhite_c11374_530	chr7A	98.77	81	0	1	1	81	602274422	602274501	6e-32	143
BobWhite_c11397_231	BobWhite_c11397_231	chr2B	95.24	105	1	3	1	102	1626052	1625949	4e-38	163
BobWhite_c11397_231	BobWhite_c11397_231	chr2A	96.74	92	2	1	11	102	2601209	2601299	9e-35	152
BobWhite_c1149_539	BobWhite_c1149_539	chr2B	98.04	102	1	1	1	102	14048379	14048279	5e-42	176
BobWhite_c1149_539	BobWhite_c1149_539	chr2A	91.89	74	5	1	29	102	11985265	11985193	9e-20	102
BobWhite_c11495_120	BobWhite_c11495_120	chr5B	99.02	102	0	1	1	102	590036716	590036616	1e-43	182
BobWhite_c11503_296	BobWhite_c11503_296	chr6B	99.02	102	0	1	1	102	646653133	646653033	1e-43	182
BobWhite_c11503_296	BobWhite_c11503_296	chr6A	98.04	102	1	1	1	102	585927168	585927068	5e-42	176
BobWhite_c11503_296	BobWhite_c11503_296	chr2B	97.06	102	2	1	1	102	48632949	48633049	3e-40	171
BobWhite_c11503_296	BobWhite_c11503_296	chr2B	96.08	102	3	1	1	102	49865172	49865072	1e-38	165
BobWhite_c11512_157	BobWhite_c11512_157	chr5A	95.71	70	2	1	30	99	510058803	510058871	2e-22	111
BobWhite_c11539_336	BobWhite_c11539_336	chr5A	98.75	80	0	1	1	80	697031919	697031841	2e-31	141
BobWhite_c11539_336	BobWhite_c11539_336	chr4B	98.75	80	0	1	1	80	672997331	672997253	2e-31	141
BobWhite_c11540_60	BobWhite_c11540_60	chr3B	98.04	102	1	1	1	102	462102304	462102204	5e-42	176
BobWhite_c11540_60	BobWhite_c11540_60	chr3A	96.08	102	3	1	1	102	478931091	478930991	1e-38	165
BobWhite_c11808_975	BobWhite_c11808_975	chr6B	94.79	96	4	1	7	102	12461982	12462076	1e-33	148
BobWhite_c11811_327	BobWhite_c11811_327	chr5B	98.51	67	0	1	36	102	703446358	703446293	3e-24	117
BobWhite_c11811_327	BobWhite_c11811_327	chr5B	100.00	37	0	0	1	37	703446548	703446512	1e-09	69.4
BobWhite_c11811_327	BobWhite_c11811_327	chr4A	97.01	67	1	1	36	102	605057090	605057025	2e-22	111
BobWhite_c11811_327	BobWhite_c11811_327	chr4A	97.30	37	1	0	1	37	605057261	605057225	4e-08	63.9
BobWhite_c11811_327	BobWhite_c11811_327	chr6B	94.03	67	3	1	36	102	250084441	250084506	3e-19	100
BobWhite_c11861_557	BobWhite_c11861_557	chr5B	98.04	102	1	1	1	102	512747378	512747478	5e-42	176
BobWhite_c11946_277	BobWhite_c11946_277	chr1A	98.04	102	1	1	1	102	519222503	519222603	5e-42	176
BobWhite_c11946_277	BobWhite_c11946_277	chr1B	93.14	102	5	2	1	102	572873818	572873917	1e-33	148
BobWhite_c1196_297	BobWhite_c1196_297	chr3B	98.73	79	0	1	24	102	502519969	502519892	7e-31	139
BobWhite_c1196_297	BobWhite_c1196_297	chr3A	97.47	79	1	1	24	102	508650445	508650368	3e-29	134
BobWhite_c1201_384	BobWhite_c1201_384	chr7A	99.02	102	0	1	1	102	668109785	668109885	1e-43	182
BobWhite_c12032_371	BobWhite_c12032_371	chr6A	99.02	102	0	1	1	102	607013260	607013360	1e-43	182
BobWhite_c12032_371	BobWhite_c12032_371	chr6A	92.16	102	7	1	1	102	609224309	609224409	6e-32	143
BobWhite_c12032_371	BobWhite_c12032_371	chr6B	97.98	99	1	1	1	99	683063750	683063847	3e-40	171
BobWhite_c12048_145	BobWhite_c12048_145	chr7B	99.02	102	0	1	1	102	707804410	707804310	1e-43	182
BobWhite_c12048_145	BobWhite_c12048_145	chr7B	93.33	45	1	2	17	61	707791596	707791554	1e-08	65.8
BobWhite_c12048_145	BobWhite_c12048_145	chr7A	98.04	102	1	1	1	102	696694769	696694669	5e-42	176
BobWhite_c12090_117	BobWhite_c12090_117	chr2B	97.06	102	2	1	1	102	710921080	710921180	3e-40	171
BobWhite_c12134_1140	BobWhite_c12134_1140	chr2B	99.02	102	0	1	1	102	657249935	657250035	1e-43	182
BobWhite_c12144_216	BobWhite_c12144_216	chr2B	98.53	68	0	1	35	102	1627999	1627933	9e-25	119
BobWhite_c12144_216	BobWhite_c12144_216	chr2A	97.06	68	1	1	35	102	2599204	2599270	4e-23	113
BobWhite_c1215_240	BobWhite_c1215_240	chr7A	99.02	102	0	1	1	102	659904580	659904680	1e-43	182
BobWhite_c1215_240	BobWhite_c1215_240	chr7A	93.55	93	5	1	1	93	659866713	659866804	3e-30	137
BobWhite_c12157_747	BobWhite_c12157_747	chr2A	94.06	101	4	2	1	101	702821028	702820930	9e-35	152
BobWhite_c12256_96	BobWhite_c12256_96	chr7B	99.02	102	0	1	1	102	632180743	632180843	1e-43	182
BobWhite_c12256_96	BobWhite_c12256_96	chr2B	96.67	90	1	2	14	102	798599218	798599130	1e-33	148
BobWhite_c12261_130	BobWhite_c12261_130	chr6A	84.47	103	6	6	1	102	615751626	615751533	6e-17	93.5
BobWhite_c12281_752	BobWhite_c12281_752	chr3B	99.02	102	0	1	1	102	616273652	616273752	1e-43	182
BobWhite_c12281_752	BobWhite_c12281_752	chr3A	99.02	102	0	1	1	102	596686414	596686514	1e-43	182
BobWhite_c12355_1548	BobWhite_c12355_1548	chr7B	99.02	102	0	1	1	102	724416500	724416400	1e-43	182
BobWhite_c12355_1548	BobWhite_c12355_1548	chr7A	98.04	102	1	1	1	102	709628628	709628528	5e-42	176
BobWhite_c12426_84	BobWhite_c12426_84	chr2B	99.02	102	0	1	1	102	17830069	17830169	1e-43	182
BobWhite_c12426_84	BobWhite_c12426_84	chr2A	98.04	102	1	1	1	102	13416103	13416003	5e-42	176
BobWhite_c12428_371	BobWhite_c12428_371	chr3A	99.02	102	0	1	1	102	721556462	721556562	1e-43	182
BobWhite_c12457_433	BobWhite_c12457_433	chr3B	99.02	102	0	1	1	102	476113759	476113859	1e-43	182
BobWhite_c12457_433	BobWhite_c12457_433	chr3B	94.12	102	5	1	1	102	476499287	476499387	3e-35	154
BobWhite_c12457_433	BobWhite_c12457_433	chr3A	97.06	102	2	1	1	102	486731865	486731965	3e-40	171
BobWhite_c12457_433	BobWhite_c12457_433	chr3A	97.06	102	2	1	1	102	487003108	487003208	3e-40	171
BobWhite_c12457_433	BobWhite_c12457_433	chr6B	96.08	102	3	1	1	102	150593124	150593224	1e-38	165
BobWhite_c12457_433	BobWhite_c12457_433	chr6B	95.10	102	4	1	1	102	150601319	150601419	6e-37	159
BobWhite_c12457_433	BobWhite_c12457_433	chr6A	94.12	102	5	1	1	102	86799833	86799933	3e-35	154
BobWhite_c12908_381	BobWhite_c12908_381	chr3B	98.04	102	1	1	1	102	24183374	24183274	5e-42	176
BobWhite_c12911_788	BobWhite_c12911_788	chr2B	97.06	102	2	1	1	102	781274649	781274749	3e-40	171
BobWhite_c12977_65	BobWhite_c12977_65	chr1A	99.02	102	0	1	1	102	523117982	523118082	1e-43	182
BobWhite_c12977_65	BobWhite_c12977_65	chr1B	84.91	106	9	4	1	102	580493913	580494015	3e-19	100
BobWhite_c13030_406	BobWhite_c13030_406	chr5B	98.04	102	1	1	1	102	691316394	691316494	5e-42	176
BobWhite_c13030_406	BobWhite_c13030_406	chr4A	97.06	102	2	1	1	102	615031696	615031596	3e-40	171
BobWhite_c13098_526	BobWhite_c13098_526	chr7A	99.02	102	0	1	1	102	531939018	531938918	1e-43	182
BobWhite_c13098_526	BobWhite_c13098_526	chr7B	98.04	102	1	1	1	102	493477947	493478047	5e-42	176
BobWhite_c13099_755	BobWhite_c13099_755	chr3A	97.06	102	2	1	1	102	568425072	568425172	3e-40	171
BobWhite_c13099_755	BobWhite_c13099_755	chr3B	95.10	102	4	1	1	102	579832881	579832981	6e-37	159
BobWhite_c13124_430	BobWhite_c13124_430	chr1A	94.06	101	5	1	1	101	550742041	550742140	9e-35	152
BobWhite_c13124_430	BobWhite_c13124_430	chr1B	90.48	105	5	2	1	101	639085154	639085257	9e-30	135
BobWhite_c1318_691	BobWhite_c1318_691	chr1B	98.86	88	0	1	1	88	400697538	400697624	7e-36	156
BobWhite_c1318_691	BobWhite_c1318_691	chr1A	98.86	88	0	1	1	88	366721408	366721494	7e-36	156
BobWhite_c13202_312	BobWhite_c13202_312	chr6B	97.47	79	1	1	24	102	697335836	697335913	3e-29	134
BobWhite_c13202_312	BobWhite_c13202_312	chr6A	98.68	76	0	1	24	99	617891189	617891115	3e-29	134
BobWhite_c13202_399	BobWhite_c13202_399	chr6A	98.89	90	0	1	13	102	617890748	617890660	6e-37	159
BobWhite_c13202_399	BobWhite_c13202_399	chr6B	97.78	90	1	1	13	102	697336285	697336373	3e-35	154
BobWhite_c13202_462	BobWhite_c13202_462	chr6B	96.97	99	1	2	1	98	697336336	697336433	1e-38	165
BobWhite_c13202_462	BobWhite_c13202_462	chr6A	94.95	99	3	2	1	98	617890697	617890600	3e-35	154
BobWhite_c13238_386	BobWhite_c13238_386	chr5A	99.02	102	0	1	1	102	242221668	242221768	1e-43	182
BobWhite_c13373_250	BobWhite_c13373_250	chr2A	99.02	102	0	1	1	102	3329071	3328971	1e-43	182
BobWhite_c13373_250	BobWhite_c13373_250	chr2B	93.14	102	6	1	1	102	3361382	3361482	1e-33	148
BobWhite_c13525_262	BobWhite_c13525_262	chr2B	99.02	102	0	1	1	102	729804616	729804516	1e-43	182
BobWhite_c13525_262	BobWhite_c13525_262	chr2A	98.99	99	0	1	4	102	728666898	728666801	5e-42	176
BobWhite_c13525_262	BobWhite_c13525_262	chr5B	88.89	99	10	1	4	102	370626552	370626649	3e-25	121
BobWhite_c1361_1187	BobWhite_c1361_1187	chrUn	99.02	102	0	1	1	102	94913	94813	1e-43	182
BobWhite_c1361_1187	BobWhite_c1361_1187	chr1B	96.08	102	3	1	1	102	2148847	2148747	1e-38	165
BobWhite_c13654_447	BobWhite_c13654_447	chr1A	95.00	80	2	2	24	102	164441951	164441873	2e-26	124
BobWhite_c13654_447	BobWhite_c13654_447	chr1A	100.00	30	0	0	1	30	164442641	164442612	7e-06	56.5
BobWhite_c13654_447	BobWhite_c13654_447	chr1B	100.00	30	0	0	1	30	196426195	196426224	7e-06	56.5
BobWhite_c13761_242	BobWhite_c13761_242	chr6B	99.00	100	0	1	1	100	38782470	38782372	2e-42	178
BobWhite_c13761_242	BobWhite_c13761_242	chr1B	99.00	100	0	1	1	100	316147859	316147957	2e-42	178
BobWhite_c13761_242	BobWhite_c13761_242	chr7A	98.00	100	1	1	1	100	716402855	716402953	7e-41	172
BobWhite_c13839_78	BobWhite_c13839_78	chr6A	98.99	99	0	1	4	102	19794505	19794602	5e-42	176
BobWhite_c13839_78	BobWhite_c13839_78	chr6B	95.96	99	3	1	4	102	37758972	37759069	6e-37	159
BobWhite_c13924_707	BobWhite_c13924_707	chr2A	95.10	102	4	1	1	102	731838760	731838860	6e-37	159
BobWhite_c13977_91	BobWhite_c13977_91	chr6B	98.61	72	0	1	1	72	455343929	455343859	6e-27	126
BobWhite_c13977_91	BobWhite_c13977_91	chr6B	92.86	70	4	1	3	72	455277178	455277110	3e-19	100
BobWhite_c13977_91	BobWhite_c13977_91	chr6B	100.00	33	0	0	70	102	455340462	455340430	2e-07	62.1
BobWhite_c13977_91	BobWhite_c13977_91	chr6A	97.22	72	1	1	1	72	441315675	441315745	3e-25	121
BobWhite_c13977_91	BobWhite_c13977_91	chr6A	92.86	70	4	1	3	72	441719301	441719369	3e-19	100
BobWhite_c14028_182	BobWhite_c14028_182	chr5A	99.02	102	0	1	1	102	567074112	567074212	1e-43	182
BobWhite_c14028_182	BobWhite_c14028_182	chr5B	96.08	102	3	1	1	102	559335333	559335433	1e-38	165
BobWhite_c14066_403	BobWhite_c14066_403	chr6A	99.02	102	0	1	1	102	544076001	544075901	1e-43	182
BobWhite_c14066_403	BobWhite_c14066_403	chr6B	98.04	102	1	1	1	102	579578060	579577960	5e-42	176
BobWhite_c14141_197	BobWhite_c14141_197	chr1B	98.92	93	0	1	10	102	588087954	588088045	1e-38	165
BobWhite_c14141_197	BobWhite_c14141_197	chr1A	96.74	92	2	1	11	102	526776047	526776137	9e-35	152
BobWhite_c14158_112	BobWhite_c14158_112	chr1A	98.55	69	0	1	34	102	524010430	524010497	3e-25	121
BobWhite_c14158_112	BobWhite_c14158_112	chr1A	100.00	34	0	0	1	34	524009574	524009607	4e-08	63.9
BobWhite_c14158_112	BobWhite_c14158_112	chr1B	90.91	66	5	1	34	99	582645370	582645434	3e-15	87.9
BobWhite_c14271_1379	BobWhite_c14271_1379	chr5B	98.63	73	0	1	30	102	87618052	87618123	2e-27	128
BobWhite_c14271_1379	BobWhite_c14271_1379	chr5B	100.00	36	0	0	1	36	87617910	87617945	3e-09	67.6
BobWhite_c14271_1379	BobWhite_c14271_1379	chr4B	98.63	73	0	1	30	102	638852314	638852243	2e-27	128
BobWhite_c14271_1379	BobWhite_c14271_1379	chr4B	100.00	36	0	0	1	36	638852456	638852421	3e-09	67.6
BobWhite_c14271_1379	BobWhite_c14271_1379	chr1A	98.63	73	0	1	30	102	126947209	126947280	2e-27	128
BobWhite_c14271_1379	BobWhite_c14271_1379	chr1A	100.00	36	0	0	1	36	126947067	126947102	3e-09	67.6
BobWhite_c14291_666	BobWhite_c14291_666	chr5A	98.59	71	0	1	32	102	544153540	544153471	2e-26	124
BobWhite_c14291_666	BobWhite_c14291_666	chr5A	100.00	33	0	0	1	33	544154125	544154093	2e-07	62.1
BobWhite_c14304_687	BobWhite_c14304_687	chr1B	95.10	102	4	1	1	102	577550505	577550405	6e-37	159
BobWhite_c14323_288	BobWhite_c14323_288	chr5B	98.94	94	0	1	9	102	496807288	496807380	3e-39	167
BobWhite_c14323_288	BobWhite_c14323_288	chr5A	96.84	95	2	1	8	102	515987825	515987918	2e-36	158
BobWhite_c14365_59	BobWhite_c14365_59	chr3B	99.02	102	0	1	1	102	651153483	651153583	1e-43	182
BobWhite_c14365_59	BobWhite_c14365_59	chr3A	98.04	102	1	1	1	102	619498709	619498809	5e-42	176
BobWhite_c14409_206	BobWhite_c14409_206	chr5B	99.02	102	0	1	1	102	695487431	695487331	1e-43	182
BobWhite_c14409_206	BobWhite_c14409_206	chr4A	98.04	102	1	1	1	102	610083438	610083538	5e-42	176
BobWhite_c14422_282	BobWhite_c14422_282	chr1B	97.06	102	2	1	1	102	676503777	676503677	3e-40	171
BobWhite_c14422_282	BobWhite_c14422_282	chr1A	97.89	95	1	1	2	96	581460183	581460090	4e-38	163
BobWhite_c14476_80	BobWhite_c14476_80	chr2B	99.02	102	0	1	1	102	145201867	145201767	1e-43	182
BobWhite_c14476_80	BobWhite_c14476_80	chr2A	99.02	102	0	1	1	102	90428969	90428869	1e-43	182
BobWhite_c14486_122	BobWhite_c14486_122	chr5A	98.04	102	1	1	1	102	610881676	610881776	5e-42	176
BobWhite_c14495_230	BobWhite_c14495_230	chr7A	96.08	102	0	2	1	102	10643855	10643952	4e-38	163
BobWhite_c1456_615	BobWhite_c1456_615	chr1B	99.02	102	0	1	1	102	329797046	329796946	1e-43	182
BobWhite_c1456_615	BobWhite_c1456_615	chr1A	97.06	102	2	1	1	102	299325681	299325581	3e-40	171
BobWhite_c14575_323	BobWhite_c14575_323	chr6B	96.91	97	0	3	1	97	198359988	198360081	6e-37	159
BobWhite_c14575_323	BobWhite_c14575_323	chr6A	95.88	97	1	3	1	97	129061774	129061867	3e-35	154
BobWhite_c14575_323	BobWhite_c14575_323	chr1B	88.42	95	8	3	3	97	355396020	355395929	2e-22	111
BobWhite_c14575_323	BobWhite_c14575_323	chr1A	87.37	95	9	3	3	97	338751602	338751511	7e-21	106
BobWhite_c14686_86	BobWhite_c14686_86	chr2B	99.02	102	0	1	1	102	462557668	462557568	1e-43	182
BobWhite_c14689_172	BobWhite_c14689_172	chr5A	98.04	102	1	1	1	102	611738101	611738001	5e-42	176
BobWhite_c14736_188	BobWhite_c14736_188	chr7B	99.02	102	0	1	1	102	706073527	706073627	1e-43	182
BobWhite_c14736_188	BobWhite_c14736_188	chr7A	90.20	102	9	1	1	102	695884455	695884355	1e-28	132
BobWhite_c1488_504	BobWhite_c1488_504	chr1B	99.02	102	0	1	1	102	398033701	398033801	1e-43	182
BobWhite_c1488_504	BobWhite_c1488_504	chr1A	99.02	102	0	1	1	102	364523607	364523707	1e-43	182
BobWhite_c14966_231	BobWhite_c14966_231	chr7B	99.02	102	0	1	1	102	701141810	701141910	1e-43	182
BobWhite_c14966_231	BobWhite_c14966_231	chr7A	94.90	98	4	1	2	99	694545541	694545637	9e-35	152
BobWhite_c15075_708	BobWhite_c15075_708	chr3B	97.50	80	1	1	23	102	821336074	821335996	9e-30	135
BobWhite_c15075_708	BobWhite_c15075_708	chr3A	93.75	80	4	1	23	102	732865085	732865163	9e-25	119
BobWhite_c15352_394	BobWhite_c15352_394	chr7A	99.02	102	0	1	1	102	662718434	662718334	1e-43	182
BobWhite_c15352_394	BobWhite_c15352_394	chr7B	95.96	99	3	1	1	99	646005888	646005791	6e-37	159
BobWhite_c15647_606	BobWhite_c15647_606	chr5A	97.00	100	2	1	1	100	37561057	37561155	3e-39	167
BobWhite_c15647_606	BobWhite_c15647_606	chr5A	95.10	102	4	1	1	102	37555518	37555618	6e-37	159
BobWhite_c15647_606	BobWhite_c15647_606	chr5A	95.08	61	2	1	42	102	37523972	37524031	2e-17	95.3
BobWhite_c15647_606	BobWhite_c15647_606	chr5B	95.10	102	4	1	1	102	44274018	44274118	6e-37	159
BobWhite_c15647_606	BobWhite_c15647_606	chr5B	96.77	93	2	1	10	102	44302041	44302132	3e-35	154
BobWhite_c15647_606	BobWhite_c15647_606	chr5B	95.24	63	1	2	41	102	44183399	44183460	1e-18	99.0
BobWhite_c15653_484	BobWhite_c15653_484	chr6B	98.53	68	0	1	1	68	184124634	184124700	9e-25	119
BobWhite_c15653_484	BobWhite_c15653_484	chr6B	100.00	36	0	0	67	102	184125265	184125300	3e-09	67.6
BobWhite_c15653_484	BobWhite_c15653_484	chr6A	98.53	68	0	1	1	68	114618090	114618156	9e-25	119
BobWhite_c15653_484	BobWhite_c15653_484	chr6A	100.00	36	0	0	67	102	114618727	114618762	3e-09	67.6
BobWhite_c15763_205	BobWhite_c15763_205	chr3B	99.02	102	0	1	1	102	808196992	808197092	1e-43	182
BobWhite_c15763_205	BobWhite_c15763_205	chr3A	99.02	102	0	1	1	102	726594319	726594219	1e-43	182
BobWhite_c15763_205	BobWhite_c15763_205	chr3A	93.14	102	6	1	1	102	251008430	251008530	1e-33	148
BobWhite_c15763_205	BobWhite_c15763_205	chr6B	96.08	102	3	1	1	102	590372129	590372029	1e-38	165
BobWhite_c15763_205	BobWhite_c15763_205	chr2A	96.08	102	3	1	1	102	23281970	23281870	1e-38	165
BobWhite_c15763_205	BobWhite_c15763_205	chr5B	95.10	102	4	1	1	102	650787030	650786930	6e-37	159
BobWhite_c15763_205	BobWhite_c15763_205	chr6A	94.12	102	5	1	1	102	22063264	22063364	3e-35	154
BobWhite_c15763_205	BobWhite_c15763_205	chr7B	93.14	102	6	1	1	102	130353676	130353776	1e-33	148
BobWhite_c15763_205	BobWhite_c15763_205	chr7B	93.00	100	5	2	1	99	270333524	270333622	2e-32	145
BobWhite_c15766_562	BobWhite_c15766_562	chr2A	98.81	84	0	1	19	102	732813191	732813109	1e-33	148
BobWhite_c15766_562	BobWhite_c15766_562	chr2B	94.05	84	4	1	19	102	739474865	739474783	6e-27	126
BobWhite_c15773_166	BobWhite_c15773_166	chr2A	99.02	102	0	1	1	102	744219104	744219204	1e-43	182
BobWhite_c15773_166	BobWhite_c15773_166	chr2B	96.12	103	2	2	1	102	759239912	759240013	3e-39	167
BobWhite_c15802_72	BobWhite_c15802_72	chr6B	98.06	103	0	2	1	102	19983277	19983176	2e-42	178
BobWhite_c15802_72	BobWhite_c15802_72	chr6A	98.04	102	0	2	1	101	10888282	10888182	5e-42	176
BobWhite_c15802_720	BobWhite_c15802_720	chr6B	99.02	102	0	1	1	102	19982629	19982529	1e-43	182
BobWhite_c15802_720	BobWhite_c15802_720	chr6A	99.02	102	0	1	1	102	10887634	10887534	1e-43	182
BobWhite_c15849_189	BobWhite_c15849_189	chrUn	97.09	103	1	2	1	102	134059621	134059722	7e-41	172
BobWhite_c15849_189	BobWhite_c15849_189	chr6A	97.06	102	1	2	1	102	339670	339769	3e-40	171
BobWhite_c15870_540	BobWhite_c15870_540	chr6A	98.55	69	0	1	34	102	29342236	29342169	3e-25	121
BobWhite_c15870_540	BobWhite_c15870_540	chr6A	100.00	33	0	0	1	33	29342393	29342361	2e-07	62.1
BobWhite_c15870_540	BobWhite_c15870_540	chr6B	95.65	69	2	1	34	102	50410614	50410547	6e-22	110
BobWhite_c15870_540	BobWhite_c15870_540	chr6B	100.00	33	0	0	1	33	50410762	50410730	2e-07	62.1
BobWhite_c16005_289	BobWhite_c16005_289	chr1B	97.06	102	2	1	1	102	535304146	535304046	3e-40	171
BobWhite_c16005_289	BobWhite_c16005_289	chr1A	96.08	102	3	1	1	102	496022520	496022420	1e-38	165
BobWhite_c1611_1685	BobWhite_c1611_1685	chr2A	99.02	102	0	1	1	102	64230995	64230895	1e-43	182
BobWhite_c1611_1685	BobWhite_c1611_1685	chr2B	96.08	102	3	1	1	102	102586504	102586404	1e-38	165
BobWhite_c16130_362	BobWhite_c16130_362	chr2B	99.02	102	0	1	1	102	560035449	560035349	1e-43	182
BobWhite_c16130_362	BobWhite_c16130_362	chr2A	96.08	102	3	1	1	102	614954838	614954738	1e-38	165
BobWhite_c1633_643	BobWhite_c1633_643	chr6B	99.02	102	0	1	1	102	653038008	653037908	1e-43	182
BobWhite_c16439_1143	BobWhite_c16439_1143	chr2B	95.10	102	4	1	1	102	104909981	104909881	6e-37	159
BobWhite_c16439_1143	BobWhite_c16439_1143	chr2A	94.12	102	2	2	1	102	66020101	66020004	9e-35	152
BobWhite_c1654_440	BobWhite_c1654_440	chr2B	99.02	102	0	1	1	102	436506451	436506551	1e-43	182
BobWhite_c1654_440	BobWhite_c1654_440	chr2A	93.14	102	6	1	1	102	490915915	490916015	1e-33	148
BobWhite_c1656_186	BobWhite_c1656_186	chr4B	99.02	102	0	1	1	102	6119624	6119724	1e-43	182
BobWhite_c1656_186	BobWhite_c1656_186	chr4A	95.45	66	2	1	36	101	591433574	591433510	3e-20	104
BobWhite_c1656_845	BobWhite_c1656_845	chr4B	98.57	70	0	1	1	70	6120438	6120506	7e-26	122
BobWhite_c1656_845	BobWhite_c1656_845	chr4B	97.30	37	1	0	66	102	6120587	6120623	4e-08	63.9
BobWhite_c16635_331	BobWhite_c16635_331	chr6B	99.02	102	0	1	1	102	133537060	133536960	1e-43	182
BobWhite_c16635_331	BobWhite_c16635_331	chr6A	90.82	98	7	2	1	98	72555033	72554938	4e-28	130
BobWhite_c16655_421	BobWhite_c16655_421	chr2B	98.04	102	1	1	1	102	105287073	105287173	5e-42	176
BobWhite_c16655_421	BobWhite_c16655_421	chr2A	95.10	102	4	1	1	102	66342536	66342636	6e-37	159
BobWhite_c16735_131	BobWhite_c16735_131	chr2B	99.02	102	0	1	1	102	443642588	443642688	1e-43	182
BobWhite_c16787_205	BobWhite_c16787_205	chr7B	97.78	90	1	1	1	90	214671578	214671666	3e-35	154
BobWhite_c16847_343	BobWhite_c16847_343	chr3B	99.02	102	0	1	1	102	422345477	422345377	1e-43	182
BobWhite_c16847_343	BobWhite_c16847_343	chr3A	96.08	102	3	1	1	102	434418026	434417926	1e-38	165
BobWhite_c16847_99	BobWhite_c16847_99	chr3B	99.02	102	0	1	1	102	422345721	422345621	1e-43	182
BobWhite_c16847_99	BobWhite_c16847_99	chr3A	95.00	100	4	1	3	102	434418266	434418168	7e-36	156
BobWhite_c16916_658	BobWhite_c16916_658	chr5B	97.00	100	2	1	3	102	693670777	693670875	3e-39	167
BobWhite_c16916_658	BobWhite_c16916_658	chr4A	96.91	97	2	1	3	99	612552832	612552737	2e-37	161
BobWhite_c16917_732	BobWhite_c16917_732	chr2B	99.02	102	0	1	1	102	697913754	697913854	1e-43	182
BobWhite_c16917_732	BobWhite_c16917_732	chr2B	91.00	100	8	1	1	100	695091005	695091103	3e-29	134
BobWhite_c16917_732	BobWhite_c16917_732	chr2A	95.88	97	3	1	1	97	680805016	680805111	7e-36	156
BobWhite_c16923_64	BobWhite_c16923_64	chr2B	99.02	102	0	1	1	102	701540268	701540368	1e-43	182
BobWhite_c16923_64	BobWhite_c16923_64	chr2A	98.04	102	1	1	1	102	712309873	712309973	5e-42	176
BobWhite_c16987_106	BobWhite_c16987_106	chr6B	98.67	75	0	1	1	75	594525735	594525662	1e-28	132
BobWhite_c16987_106	BobWhite_c16987_106	chr6B	100.00	30	0	0	73	102	594525082	594525053	7e-06	56.5
BobWhite_c16987_106	BobWhite_c16987_106	chr5B	97.33	75	1	1	1	75	538189874	538189947	6e-27	126
BobWhite_c16987_106	BobWhite_c16987_106	chr5B	93.33	75	4	1	1	75	537845761	537845688	6e-22	110
BobWhite_c16987_106	BobWhite_c16987_106	chr5B	100.00	30	0	0	73	102	538190423	538190452	7e-06	56.5
BobWhite_c16987_106	BobWhite_c16987_106	chr5A	96.00	75	2	1	1	75	548623103	548623176	3e-25	121
BobWhite_c17021_269	BobWhite_c17021_269	chr3A	99.02	102	0	1	1	102	2368227	2368127	1e-43	182
BobWhite_c17021_297	BobWhite_c17021_297	chr3A	99.02	102	0	1	1	102	2368199	2368099	1e-43	182
BobWhite_c17021_297	BobWhite_c17021_297	chr3B	96.15	104	1	2	1	102	11621220	11621118	3e-39	167
BobWhite_c17045_186	BobWhite_c17045_186	chr5A	98.65	74	0	1	1	74	659429750	659429822	4e-28	130
BobWhite_c17045_186	BobWhite_c17045_186	chr5A	96.97	33	0	1	71	102	659429919	659429951	3e-05	54.7
BobWhite_c17045_186	BobWhite_c17045_186	chr4B	97.22	72	1	1	3	74	625472220	625472290	3e-25	121
BobWhite_c17047_268	BobWhite_c17047_268	chr2B	97.06	102	1	2	1	102	2006286	2006187	3e-40	171
BobWhite_c17047_268	BobWhite_c17047_268	chr2A	96.08	102	2	2	1	102	2332623	2332722	1e-38	165
BobWhite_c17191_297	BobWhite_c17191_297	chr3B	98.04	102	0	2	1	102	616804472	616804571	5e-42	176
BobWhite_c17191_297	BobWhite_c17191_297	chr3A	98.04	102	0	2	1	102	597237389	597237488	5e-42	176
BobWhite_c17332_325	BobWhite_c17332_325	chr3B	98.59	71	0	1	32	102	468006855	468006786	2e-26	124
BobWhite_c17332_325	BobWhite_c17332_325	chr3B	100.00	31	0	0	1	31	468008531	468008501	2e-06	58.4
BobWhite_c17332_325	BobWhite_c17332_325	chr3A	98.59	71	0	1	32	102	482627715	482627646	2e-26	124
BobWhite_c17385_55	BobWhite_c17385_55	chr6B	99.00	100	0	1	3	102	641797259	641797357	2e-42	178
BobWhite_c17385_55	BobWhite_c17385_55	chr6A	98.00	100	1	1	3	102	582188800	582188898	7e-41	172
BobWhite_c17386_221	BobWhite_c17386_221	chr3B	99.02	102	0	1	1	102	394311870	394311770	1e-43	182
BobWhite_c17386_221	BobWhite_c17386_221	chr3A	99.02	102	0	1	1	102	396354191	396354091	1e-43	182
BobWhite_c17386_221	BobWhite_c17386_221	chr3A	86.67	75	9	1	28	102	523074443	523074516	1e-13	82.4
BobWhite_c17386_221	BobWhite_c17386_221	chr1B	89.58	96	7	3	8	102	606222016	606222109	9e-25	119
BobWhite_c17386_221	BobWhite_c17386_221	chr1A	88.54	96	8	3	8	102	535541110	535541017	4e-23	113
BobWhite_c17403_635	BobWhite_c17403_635	chr2A	99.02	102	0	1	1	102	686380681	686380581	1e-43	182
BobWhite_c17403_635	BobWhite_c17403_635	chr2B	97.00	100	2	1	3	102	654999817	654999719	3e-39	167
BobWhite_c17457_89	BobWhite_c17457_89	chr4B	99.02	102	0	1	1	102	561976540	561976640	1e-43	182
BobWhite_c17457_89	BobWhite_c17457_89	chr4A	96.08	102	3	1	1	102	21958198	21958098	1e-38	165
BobWhite_c17644_456	BobWhite_c17644_456	chr1B	99.02	102	0	1	1	102	596044971	596044871	1e-43	182
BobWhite_c17731_56	BobWhite_c17731_56	chr4A	97.06	102	2	1	1	102	675043975	675044075	7e-41	172
BobWhite_c17731_56	BobWhite_c17731_56	chr7A	92.16	102	6	2	1	102	29265546	29265645	2e-32	145
BobWhite_c17731_56	BobWhite_c17731_56	chr5B	92.16	102	7	1	1	102	277374871	277374971	2e-32	145
BobWhite_c17750_568	BobWhite_c17750_568	chr6B	98.04	102	1	1	1	102	212072716	212072616	5e-42	176
BobWhite_c17783_174	BobWhite_c17783_174	chr7B	98.82	85	0	1	1	85	213038201	213038284	3e-34	150
BobWhite_c17783_174	BobWhite_c17783_174	chr6A	98.82	85	0	1	1	85	12522943	12523026	3e-34	150
BobWhite_c17783_174	BobWhite_c17783_174	chr1B	97.65	85	1	1	1	85	61978814	61978897	2e-32	145
BobWhite_c17783_174	BobWhite_c17783_174	chr3A	88.71	62	4	3	25	85	681641331	681641390	7e-11	73.1
BobWhite_c17783_174	BobWhite_c17783_174	chr3B	100.00	29	0	0	57	85	132555849	132555821	3e-05	54.7
BobWhite_c17845_132	BobWhite_c17845_132	chr5B	99.02	102	0	1	1	102	632779138	632779238	1e-43	182
BobWhite_c17845_132	BobWhite_c17845_132	chr5B	91.18	102	8	1	1	102	630018374	630018274	3e-30	137
BobWhite_c17845_132	BobWhite_c17845_132	chr5B	93.18	88	5	1	15	102	630126304	630126218	2e-27	128
BobWhite_c17845_132	BobWhite_c17845_132	chr5B	93.18	88	5	1	15	102	630142146	630142060	2e-27	128
BobWhite_c17845_132	BobWhite_c17845_132	chr5B	93.18	88	4	2	15	102	635138537	635138622	2e-27	128
BobWhite_c17845_132	BobWhite_c17845_132	chr5A	94.12	102	5	1	1	102	620683565	620683465	3e-35	154
BobWhite_c17845_132	BobWhite_c17845_132	chr5A	92.05	88	6	1	15	102	620828124	620828038	7e-26	122
BobWhite_c17879_519	BobWhite_c17879_519	chr3A	99.02	102	0	1	1	102	654759192	654759292	1e-43	182
BobWhite_c17879_519	BobWhite_c17879_519	chr3B	93.14	102	3	2	1	102	701962560	701962657	4e-33	147
BobWhite_c18136_441	BobWhite_c18136_441	chr6B	94.29	105	3	3	1	102	693161907	693162011	2e-36	158
BobWhite_c18136_441	BobWhite_c18136_441	chr6A	91.18	102	4	4	1	102	612046979	612047075	3e-29	134
BobWhite_c18136_441	BobWhite_c18136_441	chr6A	93.48	46	3	0	1	46	612063656	612063611	1e-09	69.4
BobWhite_c18136_441	BobWhite_c18136_441	chr5B	86.15	65	4	4	1	64	337159504	337159444	1e-08	65.8
BobWhite_c1824_1380	BobWhite_c1824_1380	chr1A	99.02	102	0	1	1	102	583853698	583853798	1e-43	182
BobWhite_c1824_1380	BobWhite_c1824_1380	chr1B	98.04	102	1	1	1	102	678936161	678936261	5e-42	176
BobWhite_c18256_809	BobWhite_c18256_809	chr3A	95.10	102	4	1	1	102	14281039	14281139	6e-37	159
BobWhite_c18408_199	BobWhite_c18408_199	chr3A	98.04	102	1	1	1	102	545750642	545750542	5e-42	176
BobWhite_c18408_199	BobWhite_c18408_199	chr3B	97.50	80	1	1	21	100	553646979	553646901	9e-30	135
BobWhite_c18540_97	BobWhite_c18540_97	chr2B	99.02	102	0	1	1	102	681319267	681319367	1e-43	182
BobWhite_c18540_97	BobWhite_c18540_97	chr2A	96.04	101	2	2	3	102	702671813	702671912	4e-38	163
BobWhite_c18550_159	BobWhite_c18550_159	chr6B	99.02	102	0	1	1	102	152341599	152341499	1e-43	182
BobWhite_c18550_159	BobWhite_c18550_159	chr6A	99.02	102	0	1	1	102	88411848	88411748	1e-43	182
BobWhite_c18566_106	BobWhite_c18566_106	chr6B	97.06	102	2	1	1	102	5816911	5816811	3e-40	171
BobWhite_c18566_106	BobWhite_c18566_106	chr6A	90.38	104	5	5	1	102	1033430	1033530	1e-28	132
BobWhite_c18672_103	BobWhite_c18672_103	chr7B	98.04	102	1	1	1	102	239745654	239745554	5e-42	176
BobWhite_c18672_103	BobWhite_c18672_103	chr2B	97.06	102	2	1	1	102	414128451	414128551	3e-40	171
BobWhite_c18672_103	BobWhite_c18672_103	chr2B	94.12	102	5	1	1	102	414175454	414175554	3e-35	154
BobWhite_c18672_103	BobWhite_c18672_103	chr2B	91.18	102	8	1	1	102	414182086	414182186	3e-30	137
BobWhite_c18672_103	BobWhite_c18672_103	chr6B	96.08	102	3	1	1	102	416338992	416338892	1e-38	165
BobWhite_c18672_757	BobWhite_c18672_757	chr2B	99.02	102	0	1	1	102	414133591	414133691	1e-43	182
BobWhite_c18672_757	BobWhite_c18672_757	chr2B	99.00	100	0	1	1	100	414187284	414187382	2e-42	178
BobWhite_c18672_757	BobWhite_c18672_757	chr7B	99.00	100	0	1	1	100	239741712	239741614	2e-42	178
BobWhite_c18672_757	BobWhite_c18672_757	chr7B	98.98	98	0	1	1	98	239741812	239741716	2e-41	174
BobWhite_c18672_757	BobWhite_c18672_757	chr6B	99.00	100	0	1	1	100	416335148	416335050	2e-42	178
BobWhite_c18721_190	BobWhite_c18721_190	chr6B	98.78	82	0	1	1	82	29483547	29483467	2e-32	145
BobWhite_c18721_190	BobWhite_c18721_190	chr6A	98.78	82	0	1	1	82	15710389	15710309	2e-32	145
BobWhite_c1905_98	BobWhite_c1905_98	chr6B	96.70	91	2	1	12	102	149352233	149352144	3e-34	150
BobWhite_c1905_98	BobWhite_c1905_98	chr6A	96.70	91	2	1	12	102	86127667	86127578	3e-34	150
BobWhite_c19155_246	BobWhite_c19155_246	chr5A	99.02	102	0	1	1	102	528942164	528942064	1e-43	182
BobWhite_c19327_99	BobWhite_c19327_99	chr1B	99.02	102	0	1	1	102	326475054	326475154	1e-43	182
BobWhite_c19327_99	BobWhite_c19327_99	chr2A	95.88	97	3	1	6	102	20337908	20338003	7e-36	156
BobWhite_c19346_434	BobWhite_c19346_434	chr7B	98.04	102	1	1	1	102	687905680	687905780	2e-42	178
BobWhite_c19346_434	BobWhite_c19346_434	chr7A	97.06	102	2	1	1	102	688900785	688900885	7e-41	172
BobWhite_c19647_159	BobWhite_c19647_159	chr6A	99.00	100	0	1	3	102	203745930	203746028	2e-42	178
BobWhite_c19647_159	BobWhite_c19647_159	chr2A	99.00	100	0	1	3	102	188726373	188726275	2e-42	178
BobWhite_c19647_159	BobWhite_c19647_159	chr7A	97.87	94	1	1	3	96	664129064	664129156	2e-37	161
BobWhite_c1967_388	BobWhite_c1967_388	chr1B	98.04	102	1	1	1	102	475125933	475126033	5e-42	176
BobWhite_c1967_388	BobWhite_c1967_388	chr1A	95.10	102	4	1	1	102	451279245	451279345	6e-37	159
BobWhite_c1977_844	BobWhite_c1977_844	chr6B	98.96	96	0	1	1	96	478234858	478234764	3e-40	171
BobWhite_c1977_844	BobWhite_c1977_844	chr6A	98.96	96	0	1	1	96	461649599	461649505	3e-40	171
BobWhite_c19820_129	BobWhite_c19820_129	chr6A	99.02	102	0	1	1	102	548178429	548178529	1e-43	182
BobWhite_c19820_129	BobWhite_c19820_129	chr6B	96.08	102	3	1	1	102	589037163	589037263	1e-38	165
BobWhite_c19919_516	BobWhite_c19919_516	chr4A	95.24	105	1	2	1	102	593027560	593027663	4e-38	163
BobWhite_c19919_516	BobWhite_c19919_516	chr4B	89.62	106	6	4	1	102	1755309	1755413	4e-28	130
BobWhite_c19945_341	BobWhite_c19945_341	chr2B	98.04	102	1	1	1	102	9645044	9644944	5e-42	176
BobWhite_c19945_341	BobWhite_c19945_341	chr2A	98.04	102	1	1	1	102	7446160	7446060	5e-42	176
BobWhite_c20051_53	BobWhite_c20051_53	chr4B	99.02	102	0	1	1	102	455252007	455252107	1e-43	182
BobWhite_c20073_382	BobWhite_c20073_382	chr1A	99.02	102	0	1	1	102	584479931	584480031	1e-43	182
BobWhite_c20073_382	BobWhite_c20073_382	chr1B	98.04	102	1	1	1	102	679792893	679792993	5e-42	176
BobWhite_c20073_443	BobWhite_c20073_443	chr1B	96.08	102	3	1	1	102	679792954	679793054	1e-38	165
BobWhite_c20073_443	BobWhite_c20073_443	chr1A	96.08	102	3	1	1	102	584479992	584480092	1e-38	165
BobWhite_c2022_245	BobWhite_c2022_245	chr2A	99.02	102	0	1	1	102	33572181	33572081	1e-43	182
BobWhite_c20266_115	BobWhite_c20266_115	chr7B	98.44	64	0	1	1	64	67709173	67709235	2e-22	111
BobWhite_c20266_115	BobWhite_c20266_115	chr7A	96.88	64	1	1	1	64	107504233	107504295	7e-21	106
BobWhite_c2027_215	BobWhite_c2027_215	chr1B	99.02	102	0	1	1	102	645487190	645487090	1e-43	182
BobWhite_c2027_215	BobWhite_c2027_215	chr1B	89.22	102	10	1	1	102	645500617	645500717	6e-27	126
BobWhite_c2027_215	BobWhite_c2027_215	chr1A	99.02	102	0	1	1	102	555910292	555910192	1e-43	182
BobWhite_c2027_84	BobWhite_c2027_84	chr1B	97.06	102	0	3	1	102	645487319	645487221	9e-40	169
BobWhite_c2027_84	BobWhite_c2027_84	chr1A	95.10	102	2	3	1	102	555910421	555910323	2e-36	158
BobWhite_c20306_88	BobWhite_c20306_88	chr7A	98.04	102	1	1	1	102	15461979	15461879	5e-42	176
BobWhite_c20306_88	BobWhite_c20306_88	chr4A	98.04	102	1	1	1	102	698624477	698624377	5e-42	176
BobWhite_c20374_162	BobWhite_c20374_162	chr7B	99.02	102	0	1	1	102	256030378	256030278	1e-43	182
BobWhite_c20374_162	BobWhite_c20374_162	chr7A	99.02	102	0	1	1	102	282244929	282245029	1e-43	182
BobWhite_c20382_117	BobWhite_c20382_117	chr4A	98.89	90	0	1	13	102	725424381	725424469	6e-37	159
BobWhite_c20382_117	BobWhite_c20382_117	chr7A	97.78	90	1	1	13	102	3704940	3705028	3e-35	154
BobWhite_c20453_589	BobWhite_c20453_589	chr7B	98.48	66	0	1	37	102	718659202	718659138	1e-23	115
BobWhite_c20453_589	BobWhite_c20453_589	chr7B	100.00	37	0	0	4	40	718660268	718660232	1e-09	69.4
BobWhite_c20453_589	BobWhite_c20453_589	chr7A	98.48	66	0	1	37	102	704240906	704240970	1e-23	115
BobWhite_c20453_589	BobWhite_c20453_589	chr7A	100.00	40	0	0	1	40	704239912	704239951	2e-11	75.0
BobWhite_c20514_70	BobWhite_c20514_70	chr4A	98.94	94	0	1	1	94	46425467	46425559	3e-39	167
BobWhite_c20514_70	BobWhite_c20514_70	chr3A	98.94	94	0	1	1	94	684628678	684628586	3e-39	167
BobWhite_c20514_70	BobWhite_c20514_70	chr1A	98.94	94	0	1	1	94	545948659	545948567	3e-39	167
BobWhite_c20514_70	BobWhite_c20514_70	chr1A	97.06	34	1	0	1	34	234256507	234256540	2e-06	58.4
BobWhite_c20514_70	BobWhite_c20514_70	chr7B	95.77	71	2	1	1	71	649387415	649387484	4e-23	113
BobWhite_c20514_70	BobWhite_c20514_70	chr7A	97.06	34	1	0	1	34	655771090	655771057	2e-06	58.4
BobWhite_c2053_182	BobWhite_c2053_182	chr6B	98.70	77	0	1	26	102	372546943	372546868	9e-30	135
BobWhite_c2053_182	BobWhite_c2053_182	chr6A	97.40	77	1	1	26	102	357999718	357999793	4e-28	130
BobWhite_c20558_374	BobWhite_c20558_374	chr7A	97.06	102	2	1	1	102	4102973	4103073	3e-40	171
BobWhite_c20558_374	BobWhite_c20558_374	chr4A	95.10	102	4	1	1	102	718546739	718546839	6e-37	159
BobWhite_c20558_374	BobWhite_c20558_374	chr4A	95.10	102	4	1	1	102	718576489	718576589	6e-37	159
BobWhite_c20689_427	BobWhite_c20689_427	chr5A	99.02	102	0	1	1	102	652350470	652350370	1e-43	182
BobWhite_c20689_427	BobWhite_c20689_427	chr4B	98.96	96	0	1	4	99	617809527	617809621	3e-40	171
BobWhite_c20692_123	BobWhite_c20692_123	chr5B	97.89	95	1	1	8	102	510849722	510849629	4e-38	163
BobWhite_c20692_123	BobWhite_c20692_123	chr5A	94.74	95	4	1	8	102	529159720	529159627	4e-33	147
BobWhite_c20706_135	BobWhite_c20706_135	chr6B	98.04	102	1	1	1	102	325279122	325279222	5e-42	176
BobWhite_c20735_255	BobWhite_c20735_255	chr7B	98.80	83	0	1	1	83	3333980	3333899	4e-33	147
BobWhite_c20735_255	BobWhite_c20735_255	chr7A	97.33	75	1	1	9	83	58669146	58669219	6e-27	126
BobWhite_c20782_697	BobWhite_c20782_697	chr6A	99.02	102	0	1	1	102	106198716	106198816	1e-43	182
BobWhite_c20782_697	BobWhite_c20782_697	chr6B	93.14	102	6	1	1	102	174171138	174171238	1e-33	148
BobWhite_c20876_475	BobWhite_c20876_475	chr3B	99.01	101	0	1	1	101	425492536	425492437	4e-43	180
BobWhite_c20876_475	BobWhite_c20876_475	chr3A	93.07	101	3	4	1	101	437557889	437557793	2e-32	145
BobWhite_c20909_243	BobWhite_c20909_243	chr4A	99.02	102	0	1	1	102	590864624	590864524	1e-43	182
BobWhite_c20952_105	BobWhite_c20952_105	chr2A	98.04	102	0	2	1	102	696515409	696515508	5e-42	176
BobWhite_c2135_96	BobWhite_c2135_96	chr1B	98.61	72	0	1	31	102	677340174	677340104	6e-27	126
BobWhite_c2135_96	BobWhite_c2135_96	chr1A	97.22	72	1	1	31	102	582258688	582258618	3e-25	121
BobWhite_c2135_96	BobWhite_c2135_96	chr2A	94.20	69	3	1	34	102	698555149	698555082	3e-20	104
BobWhite_c2135_96	BobWhite_c2135_96	chr2B	88.41	69	7	1	34	102	673169199	673169132	1e-13	82.4
BobWhite_c21827_104	BobWhite_c21827_104	chr2B	98.92	93	0	1	10	102	778423123	778423032	1e-38	165
BobWhite_c22036_399	BobWhite_c22036_399	chr5B	99.02	102	0	1	1	102	623842725	623842825	1e-43	182
BobWhite_c22036_399	BobWhite_c22036_399	chr5A	97.06	102	2	1	1	102	616171458	616171558	3e-40	171
BobWhite_c22075_85	BobWhite_c22075_85	chr6B	99.02	102	0	1	1	102	559912384	559912484	1e-43	182
BobWhite_c22075_85	BobWhite_c22075_85	chr6A	89.52	105	4	2	5	102	529942536	529942640	6e-27	126
BobWhite_c22086_444	BobWhite_c22086_444	chr6A	98.04	102	1	1	1	102	8529276	8529176	5e-42	176
BobWhite_c22086_444	BobWhite_c22086_444	chr6B	89.90	99	9	1	4	102	15305449	15305546	6e-27	126
BobWhite_c22134_398	BobWhite_c22134_398	chr1A	99.02	102	0	1	1	102	445567391	445567291	1e-43	182
BobWhite_c22134_398	BobWhite_c22134_398	chr1A	99.02	102	0	1	1	102	542897143	542897043	1e-43	182
BobWhite_c22134_398	BobWhite_c22134_398	chr4A	98.04	102	1	1	1	102	535581320	535581420	5e-42	176
BobWhite_c22134_398	BobWhite_c22134_398	chr4A	97.06	102	2	1	1	102	423660666	423660566	3e-40	171
BobWhite_c22176_230	BobWhite_c22176_230	chr4A	99.02	102	0	1	1	102	634458897	634458997	1e-43	182
BobWhite_c22266_315	BobWhite_c22266_315	chr1B	98.65	74	0	1	1	74	333205552	333205480	4e-28	130
BobWhite_c22266_315	BobWhite_c22266_315	chr1B	100.00	30	0	0	73	102	333204979	333204950	7e-06	56.5
BobWhite_c22266_315	BobWhite_c22266_315	chr1A	97.30	74	1	1	1	74	300228329	300228257	2e-26	124
BobWhite_c2236_111	BobWhite_c2236_111	chr5A	99.02	102	0	1	1	102	443085188	443085088	1e-43	182
BobWhite_c22370_352	BobWhite_c22370_352	chr3B	98.75	80	0	1	23	102	42662857	42662779	2e-31	141
BobWhite_c22370_352	BobWhite_c22370_352	chr3A	98.75	80	0	1	23	102	30712745	30712823	2e-31	141
BobWhite_c22572_782	BobWhite_c22572_782	chr5B	99.02	102	0	1	1	102	624825057	624825157	1e-43	182
BobWhite_c22572_782	BobWhite_c22572_782	chr5A	99.02	102	0	1	1	102	617134257	617134357	1e-43	182
BobWhite_c22572_782	BobWhite_c22572_782	chr4A	99.02	102	0	1	1	102	534291778	534291878	1e-43	182
BobWhite_c22572_782	BobWhite_c22572_782	chr6B	99.00	100	0	1	1	100	535244870	535244772	2e-42	178
BobWhite_c22572_782	BobWhite_c22572_782	chr4B	97.98	99	1	1	1	99	79567563	79567660	3e-40	171
BobWhite_c22580_115	BobWhite_c22580_115	chr4B	99.02	102	0	1	1	102	610048655	610048555	1e-43	182
BobWhite_c22580_115	BobWhite_c22580_115	chr4A	99.02	102	0	1	1	102	633844683	633844783	1e-43	182
BobWhite_c22638_135	BobWhite_c22638_135	chr6B	99.02	102	0	1	1	102	482367633	482367733	1e-43	182
BobWhite_c22638_135	BobWhite_c22638_135	chr6A	97.75	89	0	2	15	102	466364865	466364952	9e-35	152
BobWhite_c22752_182	BobWhite_c22752_182	chr7B	97.06	102	2	1	1	102	175619	175519	3e-40	171
BobWhite_c22752_182	BobWhite_c22752_182	chr5B	97.06	102	2	1	1	102	711937536	711937636	3e-40	171
BobWhite_c22827_193	BobWhite_c22827_193	chr6B	99.02	102	0	1	1	102	618074265	618074365	1e-43	182
BobWhite_c2296_94	BobWhite_c2296_94	chr6A	99.02	102	0	1	1	102	603305132	603305032	1e-43	182
BobWhite_c23037_241	BobWhite_c23037_241	chr5B	99.02	102	0	1	1	102	478697020	478696920	1e-43	182
BobWhite_c23037_241	BobWhite_c23037_241	chr5A	97.06	102	2	1	1	102	489988877	489988777	3e-40	171
BobWhite_c23074_304	BobWhite_c23074_304	chr7B	99.02	102	0	1	1	102	65551550	65551650	1e-43	182
BobWhite_c23074_304	BobWhite_c23074_304	chr7A	99.02	102	0	1	1	102	105620740	105620840	1e-43	182
BobWhite_c23146_84	BobWhite_c23146_84	chr7A	98.04	102	1	1	1	102	444937177	444937077	5e-42	176
BobWhite_c23146_84	BobWhite_c23146_84	chr7B	95.60	91	3	1	12	102	397593157	397593068	2e-32	145
BobWhite_c23224_196	BobWhite_c23224_196	chr5A	96.08	102	2	2	1	102	554169300	554169399	1e-38	165
BobWhite_c23305_1192	BobWhite_c23305_1192	chr3B	93.94	99	4	2	4	102	745465130	745465034	1e-33	148
BobWhite_c23305_1192	BobWhite_c23305_1192	chr3A	91.92	99	6	2	4	102	684809636	684809540	3e-30	137
BobWhite_c23392_496	BobWhite_c23392_496	chr3A	98.04	102	1	1	1	102	2389236	2389336	5e-42	176
BobWhite_c23392_496	BobWhite_c23392_496	chr3B	92.16	102	7	1	1	102	11828264	11828364	6e-32	143
BobWhite_c23416_168	BobWhite_c23416_168	chrUn	98.04	102	1	1	1	102	131213338	131213238	5e-42	176
BobWhite_c23455_184	BobWhite_c23455_184	chr7B	95.10	102	3	2	1	102	633131730	633131631	6e-37	159
BobWhite_c23617_167	BobWhite_c23617_167	chr1B	99.02	102	0	1	1	102	650744430	650744330	1e-43	182
BobWhite_c23617_167	BobWhite_c23617_167	chr1A	93.27	104	4	3	1	102	559983832	559983730	3e-34	150
BobWhite_c23632_322	BobWhite_c23632_322	chr1A	98.68	76	0	1	27	102	538663374	538663300	3e-29	134
BobWhite_c23632_322	BobWhite_c23632_322	chr1A	100.00	29	0	0	1	29	538663524	538663496	3e-05	54.7
BobWhite_c23632_322	BobWhite_c23632_322	chr1B	96.05	76	2	1	27	102	609660557	609660483	7e-26	122
BobWhite_c23632_322	BobWhite_c23632_322	chr1B	100.00	29	0	0	1	29	609660696	609660668	3e-05	54.7
BobWhite_c23736_153	BobWhite_c23736_153	chr5A	99.02	102	0	1	1	102	573517709	573517809	1e-43	182
BobWhite_c23736_153	BobWhite_c23736_153	chr5B	96.97	99	2	1	1	99	569431431	569431528	1e-38	165
BobWhite_c23771_525	BobWhite_c23771_525	chr6B	99.02	102	0	1	1	102	694348611	694348511	1e-43	182
BobWhite_c23790_98	BobWhite_c23790_98	chr2B	96.15	104	1	2	1	102	51097057	51097159	3e-39	167
BobWhite_c23790_98	BobWhite_c23790_98	chr2A	96.08	102	3	1	1	102	36548357	36548257	1e-38	165
BobWhite_c23887_134	BobWhite_c23887_134	chr3B	99.02	102	0	1	1	102	36766160	36766060	1e-43	182
BobWhite_c23887_134	BobWhite_c23887_134	chr3A	96.08	102	3	1	1	102	26527649	26527549	1e-38	165
BobWhite_c23887_53	BobWhite_c23887_53	chr3B	98.41	63	0	1	1	63	36766425	36766364	6e-22	110
BobWhite_c23887_53	BobWhite_c23887_53	chr3B	100.00	43	0	0	60	102	36766183	36766141	4e-13	80.5
BobWhite_c23887_53	BobWhite_c23887_53	chr3A	100.00	43	0	0	60	102	26527672	26527630	4e-13	80.5
BobWhite_c23903_443	BobWhite_c23903_443	chr5B	99.02	102	0	1	1	102	553834055	553834155	1e-43	182
BobWhite_c23903_443	BobWhite_c23903_443	chr7A	91.26	103	5	4	1	102	98459260	98459161	3e-30	137
BobWhite_c23937_453	BobWhite_c23937_453	chr3B	98.51	67	0	1	1	67	808199615	808199550	3e-24	117
BobWhite_c23937_453	BobWhite_c23937_453	chr3B	100.00	37	0	0	66	102	808199434	808199398	1e-09	69.4
BobWhite_c23937_453	BobWhite_c23937_453	chr3A	97.01	67	1	1	1	67	726590450	726590515	2e-22	111
BobWhite_c23937_453	BobWhite_c23937_453	chr3A	100.00	37	0	0	66	102	726590636	726590672	1e-09	69.4
BobWhite_c23946_75	BobWhite_c23946_75	chr6B	99.02	102	0	1	1	102	382448935	382449035	1e-43	182
BobWhite_c23946_75	BobWhite_c23946_75	chr5B	100.00	31	0	0	1	31	466543128	466543158	2e-06	58.4
BobWhite_c23946_75	BobWhite_c23946_75	chr3A	100.00	31	0	0	1	31	317487519	317487549	2e-06	58.4
BobWhite_c23953_312	BobWhite_c23953_312	chr2A	98.04	102	1	1	1	102	168247323	168247223	5e-42	176
BobWhite_c23953_312	BobWhite_c23953_312	chr2B	97.06	102	2	1	1	102	216778905	216778805	3e-40	171
BobWhite_c24063_231	BobWhite_c24063_231	chr7A	99.02	102	0	1	1	102	230265534	230265434	1e-43	182
BobWhite_c24063_231	BobWhite_c24063_231	chr7B	98.04	102	1	1	1	102	194597239	194597339	5e-42	176
BobWhite_c24069_257	BobWhite_c24069_257	chr2A	99.02	102	0	1	1	102	755561276	755561376	1e-43	182
BobWhite_c24069_257	BobWhite_c24069_257	chr2B	97.06	102	2	1	1	102	778423434	778423334	3e-40	171
BobWhite_c24194_255	BobWhite_c24194_255	chr3B	99.02	102	0	1	1	102	43601485	43601385	1e-43	182
BobWhite_c24194_255	BobWhite_c24194_255	chr3A	97.06	102	2	1	1	102	30910687	30910587	3e-40	171
BobWhite_c2423_99	BobWhite_c2423_99	chr2B	99.02	102	0	1	1	102	385244498	385244398	1e-43	182
BobWhite_c2423_99	BobWhite_c2423_99	chr2A	94.94	79	3	1	1	79	414644822	414644899	7e-26	122
BobWhite_c24259_117	BobWhite_c24259_117	chr7A	99.02	102	0	1	1	102	444359711	444359611	1e-43	182
BobWhite_c24295_777	BobWhite_c24295_777	chr1A	99.00	100	0	1	3	102	491086114	491086212	2e-42	178
BobWhite_c24295_777	BobWhite_c24295_777	chr1A	98.00	100	1	1	3	102	590103732	590103634	7e-41	172
BobWhite_c24295_777	BobWhite_c24295_777	chr7A	98.04	102	1	1	1	102	89861984	89861884	5e-42	176
BobWhite_c24295_777	BobWhite_c24295_777	chr2A	98.00	100	1	1	3	102	754827374	754827472	7e-41	172
BobWhite_c24295_777	BobWhite_c24295_777	chr4A	92.08	101	6	2	3	102	707487968	707488067	2e-31	141
BobWhite_c24364_73	BobWhite_c24364_73	chr3B	98.04	102	1	1	1	102	683481388	683481488	5e-42	176
BobWhite_c24364_73	BobWhite_c24364_73	chr3B	97.06	102	2	1	1	102	683535552	683535652	3e-40	171
BobWhite_c24364_73	BobWhite_c24364_73	chr3A	95.88	97	2	2	7	102	643160413	643160508	7e-36	156
BobWhite_c24457_126	BobWhite_c24457_126	chr3B	98.04	102	1	1	1	102	704557869	704557969	5e-42	176
BobWhite_c24457_126	BobWhite_c24457_126	chr3A	98.04	102	1	1	1	102	656143057	656143157	5e-42	176
BobWhite_c24484_240	BobWhite_c24484_240	chr5B	99.02	102	0	1	1	102	697175534	697175434	1e-43	182
BobWhite_c24760_142	BobWhite_c24760_142	chr7A	99.02	102	0	1	1	102	126153657	126153557	1e-43	182
BobWhite_c24760_142	BobWhite_c24760_142	chr7B	92.16	102	7	1	1	102	93689868	93689768	6e-32	143
BobWhite_c24848_219	BobWhite_c24848_219	chr6A	98.72	78	0	1	25	102	21144722	21144798	3e-30	137
BobWhite_c24848_219	BobWhite_c24848_219	chr6B	95.83	72	2	1	31	102	40849298	40849228	1e-23	115
BobWhite_c2506_332	BobWhite_c2506_332	chr1A	98.44	64	0	1	39	102	299386330	299386392	2e-22	111
BobWhite_c2506_332	BobWhite_c2506_332	chr1A	100.00	39	0	0	1	39	299386195	299386233	7e-11	73.1
BobWhite_c2506_332	BobWhite_c2506_332	chr1B	95.31	64	2	1	39	102	330017920	330017982	3e-19	100
BobWhite_c25105_507	BobWhite_c25105_507	chr7A	97.80	91	1	1	1	91	703190516	703190427	7e-36	156
BobWhite_c25105_507	BobWhite_c25105_507	chr7B	91.21	91	7	1	1	91	717345814	717345725	7e-26	122
BobWhite_c2514_109	BobWhite_c2514_109	chr7B	96.08	102	3	1	1	102	724312260	724312360	1e-38	165
BobWhite_c2514_109	BobWhite_c2514_109	chr7A	89.80	98	6	1	5	102	709577698	709577791	7e-26	122
BobWhite_c25163_178	BobWhite_c25163_178	chr7B	99.02	102	0	1	1	102	6512035	6511935	1e-43	182
BobWhite_c25163_178	BobWhite_c25163_178	chr4A	99.02	102	0	1	1	102	723709545	723709645	1e-43	182
BobWhite_c25163_178	BobWhite_c25163_178	chr3B	99.02	102	0	1	1	102	724013279	724013379	1e-43	182
BobWhite_c25163_178	BobWhite_c25163_178	chr3B	98.04	102	0	1	1	102	491293034	491293133	5e-42	176
BobWhite_c25163_178	BobWhite_c25163_178	chr2B	99.02	102	0	1	1	102	266735724	266735624	1e-43	182
BobWhite_c25234_418	BobWhite_c25234_418	chr7A	89.22	102	10	1	1	102	14374334	14374234	6e-27	126
BobWhite_c25527_133	BobWhite_c25527_133	chr7A	99.02	102	0	1	1	102	709628468	709628568	1e-43	182
BobWhite_c25527_133	BobWhite_c25527_133	chr7B	96.08	102	3	1	1	102	724416340	724416440	1e-38	165
BobWhite_c25670_425	BobWhite_c25670_425	chrUn	97.10	69	1	1	34	102	65463559	65463492	1e-23	115
BobWhite_c25670_425	BobWhite_c25670_425	chrUn	100.00	35	0	0	1	35	65463778	65463744	1e-08	65.8
BobWhite_c25670_425	BobWhite_c25670_425	chr3A	96.97	33	1	0	3	35	23949941	23949909	7e-06	56.5
BobWhite_c2568_115	BobWhite_c2568_115	chr6A	99.02	102	0	1	1	102	535277077	535277177	1e-43	182
BobWhite_c25708_334	BobWhite_c25708_334	chr7B	98.04	102	1	1	1	102	733684416	733684316	5e-42	176
BobWhite_c25708_334	BobWhite_c25708_334	chr7A	97.06	102	2	1	1	102	715485711	715485611	3e-40	171
BobWhite_c26082_239	BobWhite_c26082_239	chr5B	99.02	102	0	1	1	102	687467427	687467527	1e-43	182
BobWhite_c26082_239	BobWhite_c26082_239	chr4A	95.05	101	2	2	4	102	616911860	616911959	7e-36	156
BobWhite_c26122_129	BobWhite_c26122_129	chr1A	99.02	102	0	1	1	102	531962415	531962515	1e-43	182
BobWhite_c26122_129	BobWhite_c26122_129	chr1B	87.38	103	5	5	1	96	596035041	596035142	2e-22	111
BobWhite_c26259_248	BobWhite_c26259_248	chr2A	99.02	102	0	1	1	102	103386655	103386755	1e-43	182
BobWhite_c26374_339	BobWhite_c26374_339	chr2A	98.63	73	0	1	1	73	39725595	39725666	2e-27	128
BobWhite_c26374_339	BobWhite_c26374_339	chr2A	100.00	32	0	0	71	102	39725753	39725784	6e-07	60.2
BobWhite_c2646_141	BobWhite_c2646_141	chr4B	98.04	102	1	1	1	102	617787104	617787004	5e-42	176
BobWhite_c2646_141	BobWhite_c2646_141	chr5A	97.94	97	1	1	6	102	652374062	652374157	3e-39	167
BobWhite_c26529_106	BobWhite_c26529_106	chr7A	99.02	102	0	1	1	102	578484730	578484830	1e-43	182
BobWhite_c26534_532	BobWhite_c26534_532	chr5A	97.06	102	2	1	1	102	326098268	326098368	3e-40	171
BobWhite_c26534_532	BobWhite_c26534_532	chr3A	93.14	102	2	3	1	102	637243588	637243492	2e-32	145
BobWhite_c26569_190	BobWhite_c26569_190	chr1B	98.86	88	0	1	15	102	642720254	642720340	7e-36	156
BobWhite_c26569_190	BobWhite_c26569_190	chr1A	96.59	88	2	1	15	102	553210768	553210854	2e-32	145
BobWhite_c2661_155	BobWhite_c2661_155	chr3A	99.02	102	0	1	1	102	746037159	746037059	1e-43	182
BobWhite_c2661_155	BobWhite_c2661_155	chr3A	95.10	102	4	1	1	102	746189801	746189701	6e-37	159
BobWhite_c2661_155	BobWhite_c2661_155	chr3A	94.00	100	5	1	3	102	365643840	365643938	3e-34	150
BobWhite_c2661_155	BobWhite_c2661_155	chr3B	95.96	99	3	1	4	102	832391040	832390943	6e-37	159
BobWhite_c2661_155	BobWhite_c2661_155	chr3B	94.00	100	5	1	3	102	369999705	369999803	3e-34	150
BobWhite_c2661_155	BobWhite_c2661_155	chr3B	93.14	102	6	1	1	102	832418678	832418578	1e-33	148
BobWhite_c26803_89	BobWhite_c26803_89	chr2B	97.06	102	2	1	1	102	10713248	10713348	2e-41	174
BobWhite_c26803_89	BobWhite_c26803_89	chr2A	93.00	100	6	1	3	102	9874148	9874050	1e-33	148
BobWhite_c26893_161	BobWhite_c26893_161	chr3A	99.02	102	0	1	1	102	509237528	509237628	1e-43	182
BobWhite_c26893_161	BobWhite_c26893_161	chr3B	96.08	102	3	1	1	102	503735619	503735719	1e-38	165
BobWhite_c2694_494	BobWhite_c2694_494	chr5B	98.04	102	1	1	1	102	679556004	679555904	5e-42	176
BobWhite_c2694_494	BobWhite_c2694_494	chr4A	95.10	102	4	1	1	102	622579249	622579149	6e-37	159
BobWhite_c26981_66	BobWhite_c26981_66	chr2B	99.02	102	0	1	1	102	561700984	561700884	1e-43	182
BobWhite_c26981_66	BobWhite_c26981_66	chr2B	97.00	100	2	1	3	102	561827497	561827399	3e-39	167
BobWhite_c26981_66	BobWhite_c26981_66	chr2B	94.00	100	5	1	3	102	219821846	219821944	3e-34	150
BobWhite_c26981_66	BobWhite_c26981_66	chr2A	98.00	100	1	1	3	102	616241293	616241195	7e-41	172
BobWhite_c26981_66	BobWhite_c26981_66	chr2A	96.00	100	3	1	3	102	616155171	616155073	2e-37	161
BobWhite_c26981_66	BobWhite_c26981_66	chr2A	94.00	100	5	1	3	102	172937866	172937964	3e-34	150
BobWhite_c26981_66	BobWhite_c26981_66	chr2A	90.91	99	8	1	4	102	33114829	33114732	1e-28	132
BobWhite_c26981_66	BobWhite_c26981_66	chr6B	94.90	98	4	1	3	100	451938019	451938115	9e-35	152
BobWhite_c26981_66	BobWhite_c26981_66	chr6A	93.88	98	5	1	3	100	435213474	435213570	4e-33	147
BobWhite_c26981_66	BobWhite_c26981_66	chr7B	88.51	87	8	2	9	94	115266300	115266385	3e-20	104
BobWhite_c26981_66	BobWhite_c26981_66	chr7A	88.51	87	8	2	9	94	146410115	146410200	3e-20	104
BobWhite_c26981_66	BobWhite_c26981_66	chr4B	85.06	87	11	2	9	94	19792398	19792483	3e-15	87.9
BobWhite_c26981_66	BobWhite_c26981_66	chr4A	83.91	87	12	2	9	94	584711405	584711490	1e-13	82.4
BobWhite_c2715_411	BobWhite_c2715_411	chr5A	97.06	102	0	2	1	102	529159185	529159087	9e-40	169
BobWhite_c27193_217	BobWhite_c27193_217	chr5A	98.59	71	0	1	1	71	657027273	657027204	2e-26	124
BobWhite_c27193_217	BobWhite_c27193_217	chr5A	100.00	34	0	0	69	102	657026957	657026924	4e-08	63.9
BobWhite_c27193_217	BobWhite_c27193_217	chr4B	98.59	71	0	1	1	71	621348591	621348522	2e-26	124
BobWhite_c2730_245	BobWhite_c2730_245	chr5A	95.10	102	4	1	1	102	627269656	627269556	6e-37	159
BobWhite_c2730_245	BobWhite_c2730_245	chr5A	90.00	100	9	1	3	102	627266623	627266525	2e-27	128
BobWhite_c2730_245	BobWhite_c2730_245	chr5B	94.12	102	5	1	1	102	640100610	640100510	3e-35	154
BobWhite_c27364_124	BobWhite_c27364_124	chr6A	99.02	102	0	1	1	102	615349210	615349310	1e-43	182
BobWhite_c27364_124	BobWhite_c27364_124	chr6B	97.00	100	2	1	3	102	701820636	701820538	3e-39	167
BobWhite_c27617_294	BobWhite_c27617_294	chr2B	98.04	102	1	1	1	102	709996071	709995971	5e-42	176
BobWhite_c27617_294	BobWhite_c27617_294	chr2A	98.04	102	1	1	1	102	717469352	717469252	5e-42	176
BobWhite_c27751_206	BobWhite_c27751_206	chr4B	97.96	98	0	2	6	102	625472389	625472485	9e-40	169
BobWhite_c27751_95	BobWhite_c27751_95	chr4B	98.04	102	1	1	1	102	625472177	625472277	5e-42	176
BobWhite_c27751_95	BobWhite_c27751_95	chr5A	96.08	102	3	1	1	102	659429709	659429809	1e-38	165
BobWhite_c27816_523	BobWhite_c27816_523	chr2B	99.02	102	0	1	1	102	458261524	458261624	1e-43	182
BobWhite_c27885_197	BobWhite_c27885_197	chr5B	99.02	102	0	1	1	102	467724015	467724115	1e-43	182
BobWhite_c27885_197	BobWhite_c27885_197	chr5A	94.29	105	3	2	1	102	480370826	480370722	2e-36	158
BobWhite_c28058_232	BobWhite_c28058_232	chrUn	99.02	102	0	1	1	102	151164972	151165072	1e-43	182
BobWhite_c28090_175	BobWhite_c28090_175	chr3B	98.00	100	1	1	3	102	19693597	19693695	7e-41	172
BobWhite_c28090_175	BobWhite_c28090_175	chr3B	97.94	97	1	1	3	99	28737831	28737736	3e-39	167
BobWhite_c28133_87	BobWhite_c28133_87	chr5A	98.04	102	1	1	1	102	644668824	644668924	5e-42	176
BobWhite_c28133_87	BobWhite_c28133_87	chr1A	98.04	102	1	1	1	102	301178598	301178698	5e-42	176
BobWhite_c28133_87	BobWhite_c28133_87	chr3B	97.92	96	1	1	1	96	458794245	458794339	1e-38	165
BobWhite_c2822_228	BobWhite_c2822_228	chr2B	96.08	102	3	1	1	102	794558763	794558863	1e-38	165
BobWhite_c2822_228	BobWhite_c2822_228	chr2B	94.06	101	4	2	1	101	794550600	794550698	9e-35	152
BobWhite_c2822_228	BobWhite_c2822_228	chr2A	95.00	100	3	2	2	101	768349647	768349744	7e-36	156
BobWhite_c28250_220	BobWhite_c28250_220	chr2B	97.80	91	1	1	1	91	721785639	721785550	7e-36	156
BobWhite_c28250_220	BobWhite_c28250_220	chr2A	97.80	91	1	1	1	91	724247899	724247810	7e-36	156
BobWhite_c28295_256	BobWhite_c28295_256	chr1A	98.04	102	1	1	1	102	10253912	10254012	2e-42	178
BobWhite_c28295_256	BobWhite_c28295_256	chr1B	94.12	102	5	1	1	102	13938929	13939029	7e-36	156
BobWhite_c28333_454	BobWhite_c28333_454	chr5B	94.12	102	5	1	1	102	593120938	593121038	2e-37	161
BobWhite_c28333_454	BobWhite_c28333_454	chr5A	93.14	102	6	1	1	102	593203599	593203699	7e-36	156
BobWhite_c28409_462	BobWhite_c28409_462	chr6B	99.02	102	0	1	1	102	621561520	621561420	1e-43	182
BobWhite_c28409_462	BobWhite_c28409_462	chr6A	86.67	105	4	5	1	97	564206726	564206624	2e-21	108
BobWhite_c2844_569	BobWhite_c2844_569	chr1B	97.03	101	2	1	1	101	642445067	642444968	9e-40	169
BobWhite_c28635_785	BobWhite_c28635_785	chr1B	97.06	102	2	1	1	102	470569054	470569154	3e-40	171
BobWhite_c28635_785	BobWhite_c28635_785	chr1B	97.06	102	2	1	1	102	470573688	470573788	3e-40	171
BobWhite_c28635_785	BobWhite_c28635_785	chr1B	95.10	102	4	1	1	102	623567018	623566918	6e-37	159
BobWhite_c28635_785	BobWhite_c28635_785	chr1B	94.12	102	5	1	1	102	221461320	221461220	3e-35	154
BobWhite_c28635_785	BobWhite_c28635_785	chr1B	94.12	102	5	1	1	102	221466017	221465917	3e-35	154
BobWhite_c28635_785	BobWhite_c28635_785	chr4B	96.08	102	3	1	1	102	539783375	539783275	1e-38	165
BobWhite_c28635_785	BobWhite_c28635_785	chr4B	96.94	98	2	1	1	98	539788086	539787990	4e-38	163
BobWhite_c28635_785	BobWhite_c28635_785	chr3B	96.08	102	3	1	1	102	283135754	283135854	1e-38	165
BobWhite_c28635_785	BobWhite_c28635_785	chr3B	92.16	102	6	2	1	102	283140323	283140422	6e-32	143
BobWhite_c28819_517	BobWhite_c28819_517	chr2A	98.04	102	1	1	1	102	569425781	569425681	5e-42	176
BobWhite_c28819_517	BobWhite_c28819_517	chr2A	92.16	102	7	1	1	102	570518212	570518112	6e-32	143
BobWhite_c28819_517	BobWhite_c28819_517	chr2B	91.18	102	8	1	1	102	506273833	506273933	3e-30	137
BobWhite_c28819_733	BobWhite_c28819_733	chr2A	99.02	102	0	1	1	102	569425565	569425465	1e-43	182
BobWhite_c28819_733	BobWhite_c28819_733	chr2B	81.91	94	7	4	7	100	506305273	506305356	3e-10	71.3
BobWhite_c28819_733	BobWhite_c28819_733	chr2B	80.85	94	8	4	7	100	506274055	506274138	1e-08	65.8
BobWhite_c2892_167	BobWhite_c2892_167	chr7B	99.02	102	0	1	1	102	725829695	725829595	1e-43	182
BobWhite_c28958_178	BobWhite_c28958_178	chr5B	99.02	102	0	1	1	102	296157465	296157565	1e-43	182
BobWhite_c28958_178	BobWhite_c28958_178	chr5A	93.33	105	2	3	1	102	335751182	335751080	3e-34	150
BobWhite_c29014_449	BobWhite_c29014_449	chrUn	95.96	99	2	2	1	99	49982621	49982525	6e-37	159
BobWhite_c29014_449	BobWhite_c29014_449	chrUn	95.96	99	2	2	1	99	224069106	224069202	6e-37	159
BobWhite_c29014_449	BobWhite_c29014_449	chr7B	95.96	99	2	2	1	99	12209743	12209647	6e-37	159
BobWhite_c29014_449	BobWhite_c29014_449	chr3B	93.94	99	3	3	1	99	817167588	817167683	4e-33	147
BobWhite_c2905_590	BobWhite_c2905_590	chr5A	99.02	102	0	1	1	102	487748508	487748608	1e-43	182
BobWhite_c2937_1426	BobWhite_c2937_1426	chr3B	99.02	102	0	1	1	102	738420300	738420200	1e-43	182
BobWhite_c2937_1426	BobWhite_c2937_1426	chr3A	98.04	102	1	1	1	102	679966132	679966032	5e-42	176
BobWhite_c2988_493	BobWhite_c2988_493	chr2B	98.04	102	1	1	1	102	31087030	31087130	5e-42	176
BobWhite_c2988_493	BobWhite_c2988_493	chr2B	94.95	99	4	1	4	102	30845910	30846007	3e-35	154
BobWhite_c2988_493	BobWhite_c2988_493	chr2A	88.89	99	10	1	4	102	24961886	24961983	3e-25	121
BobWhite_c2988_493	BobWhite_c2988_493	chr2A	87.88	99	11	1	4	102	25047392	25047489	1e-23	115
BobWhite_c30232_154	BobWhite_c30232_154	chr3A	99.02	102	0	1	1	102	545613830	545613730	1e-43	182
BobWhite_c30232_154	BobWhite_c30232_154	chr3B	90.63	96	4	3	1	96	553256835	553256745	7e-26	122
BobWhite_c3056_2737	BobWhite_c3056_2737	chr2B	98.75	80	0	1	23	102	666018194	666018116	2e-31	141
BobWhite_c3056_2737	BobWhite_c3056_2737	chr2A	97.50	80	1	1	23	102	694102309	694102231	9e-30	135
BobWhite_c30622_180	BobWhite_c30622_180	chr6B	99.00	100	0	1	1	100	131969555	131969457	2e-42	178
BobWhite_c30622_180	BobWhite_c30622_180	chr6A	96.00	100	3	1	1	100	71402397	71402299	2e-37	161
BobWhite_c30662_274	BobWhite_c30662_274	chr7B	99.02	102	0	1	1	102	521452591	521452691	1e-43	182
BobWhite_c30662_274	BobWhite_c30662_274	chr7A	97.06	102	2	1	1	102	553751115	553751215	3e-40	171
BobWhite_c30930_192	BobWhite_c30930_192	chr7B	99.02	102	0	1	1	102	720519182	720519082	1e-43	182
BobWhite_c30930_192	BobWhite_c30930_192	chr7A	99.02	102	0	1	1	102	726228162	726228262	1e-43	182
BobWhite_c30930_192	BobWhite_c30930_192	chr3A	99.02	102	0	1	1	102	743643427	743643527	1e-43	182
BobWhite_c30930_192	BobWhite_c30930_192	chr6A	98.06	103	0	2	1	102	71947463	71947564	2e-42	178
BobWhite_c30930_192	BobWhite_c30930_192	chr6A	94.44	72	3	1	1	72	19013579	19013649	6e-22	110
BobWhite_c30930_192	BobWhite_c30930_192	chr3B	95.83	72	2	1	1	72	456199815	456199745	1e-23	115
BobWhite_c30930_192	BobWhite_c30930_192	chr2A	94.44	72	3	1	1	72	723671619	723671689	6e-22	110
BobWhite_c31011_102	BobWhite_c31011_102	chr6B	99.02	102	0	1	1	102	84599379	84599479	1e-43	182
BobWhite_c31011_102	BobWhite_c31011_102	chr6A	98.04	102	1	1	1	102	46976424	46976524	5e-42	176
BobWhite_c31011_102	BobWhite_c31011_102	chr4A	93.14	102	6	1	1	102	605044136	605044036	1e-33	148
BobWhite_c31011_102	BobWhite_c31011_102	chr3A	93.94	99	5	1	1	99	137313603	137313700	1e-33	148
BobWhite_c31011_102	BobWhite_c31011_102	chr3B	94.57	92	4	1	7	98	185589514	185589604	2e-31	141
BobWhite_c31011_102	BobWhite_c31011_102	chr7A	91.95	87	6	1	13	99	8124308	8124393	3e-25	121
BobWhite_c31129_60	BobWhite_c31129_60	chr2B	99.02	102	0	1	1	102	75945476	75945576	1e-43	182
BobWhite_c31129_60	BobWhite_c31129_60	chr2B	96.94	98	1	2	6	102	75956630	75956726	4e-38	163
BobWhite_c31129_60	BobWhite_c31129_60	chr2A	96.94	98	2	1	5	102	47799117	47799213	4e-38	163
BobWhite_c31129_60	BobWhite_c31129_60	chr2A	92.86	98	6	1	5	102	47806736	47806832	2e-31	141
BobWhite_c31129_60	BobWhite_c31129_60	chr1A	95.12	82	3	1	21	102	89098374	89098454	2e-27	128
BobWhite_c31129_60	BobWhite_c31129_60	chr4A	97.26	73	1	1	21	93	140009627	140009698	7e-26	122
BobWhite_c31129_60	BobWhite_c31129_60	chr4B	93.42	76	4	1	22	97	402646463	402646389	2e-22	111
BobWhite_c31163_694	BobWhite_c31163_694	chr2A	98.04	102	1	1	1	102	739234403	739234303	5e-42	176
BobWhite_c31523_130	BobWhite_c31523_130	chr2B	99.02	102	0	1	1	102	456085803	456085903	1e-43	182
BobWhite_c317_1777	BobWhite_c317_1777	chr3A	99.02	102	0	1	1	102	79506455	79506355	1e-43	182
BobWhite_c317_1777	BobWhite_c317_1777	chr3B	98.04	102	1	1	1	102	125356276	125356176	5e-42	176
BobWhite_c31986_324	BobWhite_c31986_324	chr2B	99.02	102	0	1	1	102	456426902	456426802	1e-43	182
BobWhite_c32313_688	BobWhite_c32313_688	chrUn	97.75	89	1	1	14	102	72273799	72273712	9e-35	152
BobWhite_c32313_688	BobWhite_c32313_688	chr7A	98.84	86	0	1	14	99	37148732	37148648	9e-35	152
BobWhite_c32313_688	BobWhite_c32313_688	chr7A	94.19	86	4	1	14	99	491193619	491193535	4e-28	130
BobWhite_c32313_688	BobWhite_c32313_688	chr7A	93.02	86	5	1	14	99	491536934	491536850	2e-26	124
BobWhite_c32313_688	BobWhite_c32313_688	chr7B	94.19	86	4	1	14	99	462472299	462472383	4e-28	130
BobWhite_c32336_198	BobWhite_c32336_198	chr2A	98.85	87	0	1	16	102	729878893	729878978	3e-35	154
BobWhite_c32336_198	BobWhite_c32336_198	chr2B	98.81	84	0	1	19	102	732116449	732116531	1e-33	148
BobWhite_c32336_504	BobWhite_c32336_504	chr2B	97.75	89	1	1	1	89	732116828	732116915	9e-35	152
BobWhite_c32336_504	BobWhite_c32336_504	chr2A	97.75	89	1	1	1	89	729879275	729879362	9e-35	152
BobWhite_c32347_219	BobWhite_c32347_219	chr7A	99.02	102	0	1	1	102	701661817	701661717	1e-43	182
BobWhite_c32347_219	BobWhite_c32347_219	chr7B	97.06	102	2	1	1	102	715907150	715907250	3e-40	171
BobWhite_c3269_141	BobWhite_c3269_141	chr7B	99.02	102	0	1	1	102	573124977	573125077	1e-43	182
BobWhite_c3269_141	BobWhite_c3269_141	chr7A	88.89	99	9	2	1	98	605141152	605141249	3e-25	121
BobWhite_c32864_250	BobWhite_c32864_250	chr3B	99.02	102	0	1	1	102	615888818	615888718	1e-43	182
BobWhite_c32864_250	BobWhite_c32864_250	chr3A	95.05	101	4	1	2	102	596417997	596417898	2e-36	158
BobWhite_c32864_250	BobWhite_c32864_250	chr3A	82.14	112	9	5	2	102	596659243	596659132	9e-15	86.1
BobWhite_c32938_177	BobWhite_c32938_177	chr2B	83.47	121	1	3	1	102	710585962	710585842	4e-18	97.1
BobWhite_c32938_264	BobWhite_c32938_264	chr2B	98.04	102	1	1	1	102	710585855	710585755	5e-42	176
BobWhite_c33018_649	BobWhite_c33018_649	chr6B	98.88	89	0	1	1	89	478278333	478278246	2e-36	158
BobWhite_c33018_649	BobWhite_c33018_649	chr6A	95.51	89	3	1	1	89	461677099	461677012	2e-31	141
BobWhite_c332_340	BobWhite_c332_340	chr3B	99.02	102	0	1	1	102	824641915	824642015	1e-43	182
BobWhite_c332_340	BobWhite_c332_340	chr3A	98.04	102	1	1	1	102	737357071	737357171	5e-42	176
BobWhite_c33208_98	BobWhite_c33208_98	chr1A	99.02	102	0	1	1	102	588380948	588380848	1e-43	182
BobWhite_c33227_82	BobWhite_c33227_82	chr6B	99.02	102	0	1	1	102	626511064	626511164	1e-43	182
BobWhite_c33344_143	BobWhite_c33344_143	chr3B	99.02	102	0	1	1	102	749528508	749528408	1e-43	182
BobWhite_c33344_143	BobWhite_c33344_143	chr3A	97.06	102	2	1	1	102	686812152	686812052	3e-40	171
BobWhite_c33344_143	BobWhite_c33344_143	chr3A	91.18	102	8	1	1	102	686917904	686917804	3e-30	137
BobWhite_c33464_133	BobWhite_c33464_133	chr2A	97.06	102	1	2	1	102	748191377	748191476	3e-40	171
BobWhite_c33464_133	BobWhite_c33464_133	chr2B	95.10	102	2	2	1	102	765552127	765552225	2e-36	158
BobWhite_c33506_732	BobWhite_c33506_732	chr1B	99.02	102	0	1	1	102	486349952	486349852	1e-43	182
BobWhite_c33506_732	BobWhite_c33506_732	chr1A	97.00	100	2	1	1	100	460770667	460770569	3e-39	167
BobWhite_c33778_146	BobWhite_c33778_146	chr5B	96.08	102	3	1	1	102	703456243	703456343	1e-38	165
BobWhite_c33898_150	BobWhite_c33898_150	chr4A	99.02	102	0	1	1	102	621647492	621647392	1e-43	182
[truncated: 43,422 more rows]

## Sheet: Marker_classification
Markername	BLAST-results on the consensus maps chromosome (general)	BLAST-results on a single chromosome only	Multiple BLAST-hits per chromosome	Multiple BLAST-results on the consensus maps chromosome	BLAST-results on unknown chromosome
[truncated: 12,445 more rows]
